# Supplementary material for: Early-onset autoimmune vitiligo associated with an enhancer variant haplotype that upregulates class II HLA expression
Source: Nat Commun. 2019 Jan 23;10:391. doi: 10.1038/s41467-019-08337-4 (PMC6344500; doi:10.1038/s41467-019-08337-4)
Supplement: Supplementary file 2 — Source Data [file 41467_2019_8337_MOESM2_ESM.xlsx]

## Sheet: SourceData_Fig1,SuplFig1,2,3
ID	vitiligo ageonset	SEX	Study
GWAS3_1_1	8	Female	GWAS3
GWAS3_2_1	1	Male	GWAS3
GWAS3_3_1	20	Male	GWAS3
GWAS3_4_1	32	Male	GWAS3
GWAS3_5_1	24	Female	GWAS3
GWAS3_6_1	37	Male	GWAS3
GWAS3_7_1	43	Female	GWAS3
GWAS3_8_1	26	Male	GWAS3
GWAS3_9_1	15	Male	GWAS3
GWAS3_10_1	28	Male	GWAS3
GWAS3_11_1	21	Male	GWAS3
GWAS3_12_1	56	Female	GWAS3
GWAS3_13_1	16	Female	GWAS3
GWAS3_14_1	34	Male	GWAS3
GWAS3_15_1	53	Female	GWAS3
GWAS3_16_1	47	Male	GWAS3
GWAS3_17_1	30	Male	GWAS3
GWAS3_18_1	25	Female	GWAS3
GWAS3_19_1	14	Female	GWAS3
GWAS3_20_1	24	Female	GWAS3
GWAS3_21_1	14	Male	GWAS3
GWAS3_22_1	21	Female	GWAS3
GWAS3_23_1	49	Male	GWAS3
GWAS3_24_1	40	Male	GWAS3
GWAS3_25_1	16	Female	GWAS3
GWAS3_26_1	24	Female	GWAS3
GWAS3_27_1	42	Male	GWAS3
GWAS3_28_1	18	Female	GWAS3
GWAS3_29_1	6	Female	GWAS3
GWAS3_30_1	9	Female	GWAS3
GWAS3_31_1	25	Female	GWAS3
GWAS3_32_1	3	Male	GWAS3
GWAS3_33_1	45	Female	GWAS3
GWAS3_34_1	16	Female	GWAS3
GWAS3_35_1	6	Female	GWAS3
GWAS3_36_1	16	Female	GWAS3
GWAS3_37_1	9	Female	GWAS3
GWAS3_38_1	21	Female	GWAS3
GWAS3_39_1	35	Male	GWAS3
GWAS3_40_1	45	Female	GWAS3
GWAS3_41_1	47	Female	GWAS3
GWAS3_42_1	24	Female	GWAS3
GWAS3_43_1	37	Male	GWAS3
GWAS3_44_1	3	Male	GWAS3
GWAS3_45_1	18	Male	GWAS3
GWAS3_46_1	26	Male	GWAS3
GWAS3_47_1	10	Female	GWAS3
GWAS3_48_1	25	Female	GWAS3
GWAS3_49_1	23	Female	GWAS3
GWAS3_50_1	36	Male	GWAS3
GWAS3_51_1	34	Male	GWAS3
GWAS3_52_1	5	Male	GWAS3
GWAS3_53_1	35	Male	GWAS3
GWAS3_54_1	15	Male	GWAS3
GWAS3_55_1	23	Male	GWAS3
GWAS3_56_1	38	Female	GWAS3
GWAS3_57_1	23	Female	GWAS3
GWAS3_58_1	3	Female	GWAS3
GWAS3_59_1	50	Female	GWAS3
GWAS3_60_1	6	Female	GWAS3
GWAS3_61_1	14	Female	GWAS3
GWAS3_62_1	22	Female	GWAS3
GWAS3_63_1	15	Male	GWAS3
GWAS3_64_1	14	Male	GWAS3
GWAS3_65_1	35	Male	GWAS3
GWAS3_66_1	18	Male	GWAS3
GWAS3_67_1	2	Female	GWAS3
GWAS3_68_1	7	Male	GWAS3
GWAS3_69_1	23	Female	GWAS3
GWAS3_70_1	16	Female	GWAS3
GWAS3_71_1	13	Female	GWAS3
GWAS3_72_1	13	Female	GWAS3
GWAS3_73_1	46	Female	GWAS3
GWAS3_74_1	11	Male	GWAS3
GWAS3_75_1	17	Male	GWAS3
GWAS3_76_1	17	Male	GWAS3
GWAS3_77_1	33	Female	GWAS3
GWAS3_78_1	23	Male	GWAS3
GWAS3_79_1	17	Female	GWAS3
GWAS3_80_1	17	Male	GWAS3
GWAS3_81_1	25	Male	GWAS3
GWAS3_82_1	24	Male	GWAS3
GWAS3_83_1	8	Female	GWAS3
GWAS3_84_1	23	Male	GWAS3
GWAS3_85_1	7	Female	GWAS3
GWAS3_86_1	29	Female	GWAS3
GWAS3_87_1	3	Male	GWAS3
GWAS3_88_1	27	Male	GWAS3
GWAS3_89_1	19	Male	GWAS3
GWAS3_90_1	25	Male	GWAS3
GWAS3_91_1	31	Female	GWAS3
GWAS3_92_1	3	Male	GWAS3
GWAS3_93_1	37	Female	GWAS3
GWAS3_94_1	44	Male	GWAS3
GWAS3_95_1	22	Female	GWAS3
GWAS3_96_1	15	Male	GWAS3
GWAS3_97_1	43	Male	GWAS3
GWAS3_98_1	20	Female	GWAS3
GWAS3_99_1	38	Male	GWAS3
GWAS3_100_1	9	Female	GWAS3
GWAS3_101_1	6	Male	GWAS3
GWAS3_102_1	10	Male	GWAS3
GWAS3_103_1	27	Female	GWAS3
GWAS3_104_1	44	Female	GWAS3
GWAS3_105_1	15	Male	GWAS3
GWAS3_106_1	8	Male	GWAS3
GWAS3_107_1	8	Female	GWAS3
GWAS3_108_1	38	Male	GWAS3
GWAS3_109_1	14	Female	GWAS3
GWAS3_110_1	12	Male	GWAS3
GWAS3_111_1	20	Female	GWAS3
GWAS3_112_1	1	Male	GWAS3
GWAS3_113_1	5	Female	GWAS3
GWAS3_114_1	15	Male	GWAS3
GWAS3_115_1	13	Male	GWAS3
GWAS3_116_1	13	Female	GWAS3
GWAS3_117_1	5	Male	GWAS3
GWAS3_118_1	40	Male	GWAS3
GWAS3_119_1	5	Female	GWAS3
GWAS3_120_1	30	Female	GWAS3
GWAS3_121_1	50	Male	GWAS3
GWAS3_122_1	9	Female	GWAS3
GWAS3_123_1	12	Female	GWAS3
GWAS3_124_1	22	Female	GWAS3
GWAS3_125_1	35	Female	GWAS3
GWAS3_126_1	16	Male	GWAS3
GWAS3_127_1	21	Male	GWAS3
GWAS3_128_1	26	Male	GWAS3
GWAS3_129_1	13	Female	GWAS3
GWAS3_130_1	30	Male	GWAS3
GWAS3_131_1	30	Female	GWAS3
GWAS3_132_1	46	Female	GWAS3
GWAS3_133_1	25	Male	GWAS3
GWAS3_134_1	38	Female	GWAS3
GWAS3_135_1	17	Male	GWAS3
GWAS3_136_1	16	Female	GWAS3
GWAS3_137_1	26	Female	GWAS3
GWAS3_138_1	8	Male	GWAS3
GWAS3_139_1	28	Male	GWAS3
GWAS3_140_1	10	Female	GWAS3
GWAS3_141_1	6	Female	GWAS3
GWAS3_142_1	4	Male	GWAS3
GWAS3_143_1	30	Male	GWAS3
GWAS3_144_1	54	Male	GWAS3
GWAS3_145_1	14	Female	GWAS3
GWAS3_146_1	14	Male	GWAS3
GWAS3_147_1	17	Female	GWAS3
GWAS3_148_1	18	Male	GWAS3
GWAS3_149_1	35	Female	GWAS3
GWAS3_150_1	25	Female	GWAS3
GWAS3_151_1	16	Female	GWAS3
GWAS3_152_1	17	Male	GWAS3
GWAS3_153_1	22	Female	GWAS3
GWAS3_154_1	38	Female	GWAS3
GWAS3_155_1	14	Male	GWAS3
GWAS3_156_1	13	Female	GWAS3
GWAS3_157_1	9	Female	GWAS3
GWAS3_158_1	23	Female	GWAS3
GWAS3_159_1	38	Male	GWAS3
GWAS3_160_1	23	Female	GWAS3
GWAS3_161_1	6	Female	GWAS3
GWAS3_162_1	25	Male	GWAS3
GWAS3_163_1	16	Female	GWAS3
GWAS3_164_1	20	Male	GWAS3
GWAS3_165_1	37	Male	GWAS3
GWAS3_166_1	25	Male	GWAS3
GWAS3_167_1	15	Female	GWAS3
GWAS3_168_1	22	Male	GWAS3
GWAS3_169_1	34	Male	GWAS3
GWAS3_170_1	20	Female	GWAS3
GWAS3_171_1	60	Male	GWAS3
GWAS3_172_1	10	Female	GWAS3
GWAS3_173_1	17	Male	GWAS3
GWAS3_174_1	17	Male	GWAS3
GWAS3_175_1	59	Female	GWAS3
GWAS3_176_1	8	Male	GWAS3
GWAS3_177_1	27	Female	GWAS3
GWAS3_178_1	63	Male	GWAS3
GWAS3_179_1	53	Female	GWAS3
GWAS3_180_1	34	Female	GWAS3
GWAS3_181_1	24	Male	GWAS3
GWAS3_182_1	27	Male	GWAS3
GWAS3_183_1	14	Female	GWAS3
GWAS3_184_1	28	Female	GWAS3
GWAS3_185_1	19	Female	GWAS3
GWAS3_186_1	31	Female	GWAS3
GWAS3_187_1	36	Male	GWAS3
GWAS3_188_1	37	Male	GWAS3
GWAS3_189_1	19	Female	GWAS3
GWAS3_190_1	16	Female	GWAS3
GWAS3_191_1	16	Male	GWAS3
GWAS3_192_1	40	Male	GWAS3
GWAS3_193_1	10	Female	GWAS3
GWAS3_194_1	13	Male	GWAS3
GWAS3_195_1	35	Male	GWAS3
GWAS3_196_1	7	Female	GWAS3
GWAS3_197_1	52	Female	GWAS3
GWAS3_198_1	16	Male	GWAS3
G3Replication_1_1	47	Male	G3Replication
G3Replication_2_1	6	Female	G3Replication
G3Replication_3_1	47	Male	G3Replication
G3Replication_4_1	21	Female	G3Replication
G3Replication_5_1	57	Female	G3Replication
G3Replication_6_1	7	Female	G3Replication
G3Replication_7_1	51	Male	G3Replication
G3Replication_8_1	25	Male	G3Replication
G3Replication_9_1	19	Female	G3Replication
G3Replication_10_1	47	Female	G3Replication
G3Replication_11_1	40	Male	G3Replication
G3Replication_12_1	7	Male	G3Replication
G3Replication_13_1	22	Male	G3Replication
G3Replication_14_1	22	Female	G3Replication
G3Replication_15_1	40	Female	G3Replication
G3Replication_16_1	18	Female	G3Replication
G3Replication_17_1	16	Male	G3Replication
G3Replication_18_1	20	Female	G3Replication
G3Replication_19_1	30	Male	G3Replication
G3Replication_20_1	13	Female	G3Replication
G3Replication_21_1	46	Male	G3Replication
G3Replication_22_1	5	Female	G3Replication
G3Replication_23_1	13	Female	G3Replication
G3Replication_24_1	50	Female	G3Replication
G3Replication_25_1	28	Female	G3Replication
G3Replication_26_1	8	Male	G3Replication
G3Replication_27_1	5	Male	G3Replication
G3Replication_28_1	37	Female	G3Replication
G3Replication_29_1	28	Male	G3Replication
G3Replication_30_1	32	Male	G3Replication
G3Replication_31_1	8	Female	G3Replication
G3Replication_32_1	25	Male	G3Replication
G3Replication_33_1	28	Female	G3Replication
G3Replication_34_1	35	Female	G3Replication
G3Replication_35_1	25	Female	G3Replication
G3Replication_36_1	47	Female	G3Replication
G3Replication_37_1	31	Female	G3Replication
G3Replication_38_1	35	Male	G3Replication
G3Replication_39_1	61	Female	G3Replication
G3Replication_40_1	16	Female	G3Replication
G3Replication_41_1	4	Female	G3Replication
G3Replication_42_1	5	Female	G3Replication
G3Replication_43_1	15	Female	G3Replication
G3Replication_44_1	40	Male	G3Replication
G3Replication_45_1	40	Female	G3Replication
G3Replication_46_1	13	Male	G3Replication
G3Replication_47_1	13	Female	G3Replication
G3Replication_48_1	38	Male	G3Replication
G3Replication_49_1	59	Female	G3Replication
G3Replication_50_1	50	Female	G3Replication
G3Replication_51_1	6	Female	G3Replication
G3Replication_52_1	30	Male	G3Replication
G3Replication_53_1	50	Male	G3Replication
G3Replication_54_1	56	Female	G3Replication
G3Replication_55_1	16	Female	G3Replication
G3Replication_56_1	41	Female	G3Replication
G3Replication_57_1	39	Female	G3Replication
G3Replication_58_1	14	Female	G3Replication
G3Replication_59_1	4	Female	G3Replication
G3Replication_60_1	42	Male	G3Replication
G3Replication_61_1	34	Male	G3Replication
G3Replication_62_1	28	Female	G3Replication
G3Replication_63_1	10	Female	G3Replication
G3Replication_64_1	18	Female	G3Replication
G3Replication_65_1	27	Male	G3Replication
G3Replication_66_1	31	Female	G3Replication
G3Replication_67_1	30	Female	G3Replication
G3Replication_68_1	35	Male	G3Replication
G3Replication_69_1	31	Male	G3Replication
G3Replication_70_1	30	Female	G3Replication
G3Replication_71_1	8	Female	G3Replication
G3Replication_72_1	30	Male	G3Replication
G3Replication_73_1	30	Male	G3Replication
G3Replication_74_1	20	Female	G3Replication
G3Replication_75_1	25	Female	G3Replication
G3Replication_76_1	24	Male	G3Replication
G3Replication_77_1	13	Male	G3Replication
G3Replication_78_1	14	Female	G3Replication
G3Replication_79_1	33	Male	G3Replication
G3Replication_80_1	18	Female	G3Replication
G3Replication_81_1	10	Male	G3Replication
G3Replication_82_1	29	Female	G3Replication
G3Replication_83_1	38	Female	G3Replication
G3Replication_84_1	1	Female	G3Replication
G3Replication_85_1	27	Male	G3Replication
G3Replication_86_1	25	Male	G3Replication
G3Replication_87_1	7	Female	G3Replication
G3Replication_88_1	34	Female	G3Replication
G3Replication_89_1	12	Female	G3Replication
G3Replication_90_1	25	Male	G3Replication
G3Replication_91_1	40	Male	G3Replication
G3Replication_92_1	41	Female	G3Replication
G3Replication_93_1	45	Female	G3Replication
G3Replication_94_1	15	Female	G3Replication
G3Replication_95_1	30	Female	G3Replication
G3Replication_96_1	27	Male	G3Replication
G3Replication_97_1	12	Female	G3Replication
G3Replication_98_1	8	Male	G3Replication
G3Replication_99_1	54	Female	G3Replication
G3Replication_100_1	2	Male	G3Replication
G3Replication_101_1	25	Female	G3Replication
G3Replication_102_1	40	Male	G3Replication
G3Replication_103_1	46	Female	G3Replication
G3Replication_104_1	12	Female	G3Replication
G3Replication_105_1	33	Female	G3Replication
G3Replication_106_1	37	Male	G3Replication
G3Replication_107_1	40	Female	G3Replication
G3Replication_108_1	39	Female	G3Replication
G3Replication_109_1	6	Male	G3Replication
G3Replication_110_1	62	Male	G3Replication
G3Replication_111_1	18	Female	G3Replication
G3Replication_112_1	26	Female	G3Replication
G3Replication_113_1	13	Female	G3Replication
G3Replication_114_1	16	Female	G3Replication
G3Replication_115_1	28	Male	G3Replication
G3Replication_116_1	21	Male	G3Replication
G3Replication_117_1	39	Male	G3Replication
G3Replication_118_1	30	Male	G3Replication
G3Replication_119_1	25	Female	G3Replication
G3Replication_120_1	36	Male	G3Replication
G3Replication_121_1	12	Female	G3Replication
G3Replication_122_1	15	Female	G3Replication
G3Replication_123_1	50	Male	G3Replication
G3Replication_124_1	32	Male	G3Replication
G3Replication_125_1	29	Male	G3Replication
G3Replication_126_1	14	Female	G3Replication
G3Replication_127_1	29	Female	G3Replication
G3Replication_128_1	18	Female	G3Replication
G3Replication_129_1	8	Female	G3Replication
G3Replication_130_1	10	Male	G3Replication
G3Replication_131_1	20	Male	G3Replication
G3Replication_132_1	45	Female	G3Replication
G3Replication_133_1	27	Female	G3Replication
G3Replication_134_1	12	Male	G3Replication
G3Replication_135_1	18	Male	G3Replication
G3Replication_136_1	55	Male	G3Replication
G3Replication_137_1	16	Male	G3Replication
G3Replication_138_1	30	Female	G3Replication
G3Replication_139_1	9	Male	G3Replication
G3Replication_140_1	2.5	Male	G3Replication
G3Replication_141_1	1	Female	G3Replication
G3Replication_142_1	29	Female	G3Replication
G3Replication_143_1	10	Female	G3Replication
G3Replication_144_1	30	Male	G3Replication
G3Replication_145_1	7	Male	G3Replication
G3Replication_146_1	7	Female	G3Replication
G3Replication_147_1	22	Male	G3Replication
G3Replication_148_1	40	Female	G3Replication
G3Replication_149_1	15	Female	G3Replication
G3Replication_150_1	8	Male	G3Replication
G3Replication_151_1	18	Male	G3Replication
G3Replication_152_1	30	Female	G3Replication
G3Replication_153_1	5	Female	G3Replication
G3Replication_154_1	36	Male	G3Replication
G3Replication_155_1	40	Male	G3Replication
G3Replication_156_1	40	Female	G3Replication
G3Replication_157_1	53	Female	G3Replication
G3Replication_158_1	40	Female	G3Replication
G3Replication_159_1	65	Female	G3Replication
G3Replication_160_1	14	Female	G3Replication
G3Replication_161_1	17	Female	G3Replication
G3Replication_162_1	13	Male	G3Replication
G3Replication_163_1	15	Male	G3Replication
G3Replication_164_1	19	Female	G3Replication
G3Replication_165_1	20	Female	G3Replication
G3Replication_166_1	5	Female	G3Replication
G3Replication_167_1	9	Female	G3Replication
G3Replication_168_1	18	Male	G3Replication
G3Replication_169_1	40	Female	G3Replication
G3Replication_170_1	14	Male	G3Replication
G3Replication_171_1	17	Male	G3Replication
G3Replication_172_1	28	Male	G3Replication
G3Replication_173_1	7	Female	G3Replication
G3Replication_174_1	35	Male	G3Replication
G3Replication_175_1	20	Female	G3Replication
G3Replication_176_1	19	Male	G3Replication
G3Replication_177_1	17	Female	G3Replication
G3Replication_178_1	32	Male	G3Replication
G3Replication_179_1	23	Male	G3Replication
G3Replication_180_1	13	Female	G3Replication
G3Replication_181_1	64	Male	G3Replication
G3Replication_182_1	36	Female	G3Replication
G3Replication_183_1	35	Male	G3Replication
G3Replication_184_1	30	Female	G3Replication
G3Replication_185_1	14	Male	G3Replication
G3Replication_186_1	10	Female	G3Replication
G3Replication_187_1	23	Male	G3Replication
G3Replication_188_1	8	Female	G3Replication
G3Replication_189_1	18	Male	G3Replication
G3Replication_190_1	2	Female	G3Replication
G3Replication_191_1	21	Male	G3Replication
G3Replication_192_1	18	Female	G3Replication
G3Replication_193_1	5	Female	G3Replication
G3Replication_194_1	9	Female	G3Replication
G3Replication_195_1	60	Female	G3Replication
G3Replication_196_1	16	Female	G3Replication
G3Replication_197_1	38	Female	G3Replication
G3Replication_198_1	18	Male	G3Replication
G3Replication_199_1	55	Male	G3Replication
G3Replication_200_1	16	Male	G3Replication
G3Replication_201_1	27	Female	G3Replication
G3Replication_202_1	8	Male	G3Replication
G3Replication_203_1	50	Female	G3Replication
G3Replication_204_1	25	Female	G3Replication
G3Replication_205_1	21	Male	G3Replication
G3Replication_206_1	22	Male	G3Replication
G3Replication_207_1	17	Male	G3Replication
G3Replication_208_1	40	Female	G3Replication
G3Replication_209_1	45	Female	G3Replication
G3Replication_210_1	14	Female	G3Replication
G3Replication_211_1	36	Male	G3Replication
G3Replication_212_1	12	Female	G3Replication
G3Replication_213_1	45	Female	G3Replication
G3Replication_214_1	25	Female	G3Replication
G3Replication_215_1	36	Female	G3Replication
G3Replication_216_1	8	Female	G3Replication
G3Replication_217_1	34	Female	G3Replication
G3Replication_218_1	40	Female	G3Replication
G3Replication_219_1	6	Male	G3Replication
G3Replication_220_1	32	Female	G3Replication
G3Replication_221_1	17	Female	G3Replication
G3Replication_222_1	46	Male	G3Replication
G3Replication_223_1	6	Male	G3Replication
G3Replication_224_1	27	Male	G3Replication
GWAS2_240_1	14	Female	GWAS2
GWAS3_539_1	35	Female	GWAS3
GWAS3_540_1	14	Male	GWAS3
GWAS3_541_1	56	Female	GWAS3
GWAS3_542_1	8	Female	GWAS3
GWAS3_543_1	58	Male	GWAS3
GWAS3_544_1	28	Female	GWAS3
GWAS3_545_1	28	Male	GWAS3
GWAS3_546_1	41	Female	GWAS3
GWAS2_241_1	6	Male	GWAS2
GWAS3_547_1	3	Male	GWAS3
GWAS3_548_1	11	Female	GWAS3
GWAS3_549_1	12	Female	GWAS3
GWAS3_550_1	33	Female	GWAS3
GWAS2_242_1	50	Female	GWAS2
GWAS3_551_1	16	Female	GWAS3
GWAS3_552_1	6	Male	GWAS3
GWAS3_553_1	17	Female	GWAS3
GWAS3_554_1	43	Female	GWAS3
GWAS3_555_1	18	Female	GWAS3
GWAS3_556_1	17	Female	GWAS3
GWAS3_557_1	3	Male	GWAS3
GWAS3_558_1	40	Male	GWAS3
GWAS2_243_1	40	Male	GWAS2
GWAS3_559_1	7	Female	GWAS3
GWAS3_560_1	27	Male	GWAS3
GWAS2_244_1	47	Female	GWAS2
GWAS3_561_1	26	Male	GWAS3
GWAS3_562_1	10	Female	GWAS3
GWAS3_563_1	16	Female	GWAS3
GWAS3_564_1	20	Female	GWAS3
GWAS3_565_1	7	Female	GWAS3
GWAS3_566_1	29	Male	GWAS3
GWAS3_567_1	34	Male	GWAS3
GWAS3_568_1	35	Male	GWAS3
GWAS3_569_1	29	Male	GWAS3
GWAS3_570_1	19	Female	GWAS3
GWAS3_571_1	15	Female	GWAS3
GWAS3_572_1	25	Female	GWAS3
GWAS3_573_1	63	Female	GWAS3
GWAS3_574_1	12	Female	GWAS3
GWAS3_575_1	6	Female	GWAS3
GWAS3_576_1	10	Female	GWAS3
GWAS3_577_1	40	Male	GWAS3
GWAS3_578_1	44	Female	GWAS3
GWAS3_579_1	15	Male	GWAS3
GWAS3_580_1	30	Female	GWAS3
GWAS3_581_1	41	Female	GWAS3
GWAS2_245_1	49	Female	GWAS2
GWAS3_582_1	10	Male	GWAS3
GWAS2_246_1	30	Male	GWAS2
GWAS3_583_1	40	Male	GWAS3
GWAS2_247_1	8	Female	GWAS2
GWAS3_584_1	39	Male	GWAS3
GWAS2_248_1	55	Female	GWAS2
GWAS2_249_1	14	Female	GWAS2
GWAS2_250_1	6	Female	GWAS2
GWAS2_251_1	12	Male	GWAS2
GWAS2_252_1	61	Female	GWAS2
GWAS2_253_1	30	Female	GWAS2
GWAS2_254_1	37	Female	GWAS2
GWAS2_255_1	30	Female	GWAS2
GWAS2_256_1	31	Female	GWAS2
GWAS2_257_1	9	Female	GWAS2
GWAS3_585_1	40	Female	GWAS3
GWAS2_258_1	46	Female	GWAS2
GWAS2_259_1	42	Female	GWAS2
GWAS2_260_1	47	Female	GWAS2
GWAS2_261_1	30	Female	GWAS2
GWAS2_262_1	42	Female	GWAS2
GWAS2_263_1	67	Female	GWAS2
GWAS2_264_1	13	Female	GWAS2
GWAS2_265_1	8	Female	GWAS2
GWAS2_266_1	40	Male	GWAS2
GWAS2_267_1	16	Female	GWAS2
GWAS2_268_1	11	Female	GWAS2
GWAS2_269_1	4	Male	GWAS2
GWAS2_270_1	11	Female	GWAS2
GWAS3_586_1	51	Male	GWAS3
GWAS2_271_1	58	Female	GWAS2
GWAS2_272_1	27	Female	GWAS2
GWAS3_587_1	2	Male	GWAS3
GWAS2_273_1	25	Female	GWAS2
GWAS2_274_1	10	Female	GWAS2
GWAS2_275_1	31	Male	GWAS2
GWAS2_276_1	52	Female	GWAS2
GWAS2_277_1	47	Male	GWAS2
GWAS2_278_1	30	Male	GWAS2
GWAS2_279_1	21	Male	GWAS2
GWAS2_280_1	16	Female	GWAS2
GWAS2_281_1	17	Female	GWAS2
GWAS2_282_1	7	Female	GWAS2
GWAS2_283_1	12	Female	GWAS2
GWAS2_284_1	12	Female	GWAS2
GWAS2_285_1	55	Female	GWAS2
GWAS2_286_1	40	Male	GWAS2
GWAS2_287_1	12	Male	GWAS2
GWAS2_288_1	11	Male	GWAS2
GWAS2_289_1	36	Male	GWAS2
GWAS2_290_1	4	Female	GWAS2
GWAS2_291_1	18	Female	GWAS2
GWAS2_292_1	33	Female	GWAS2
GWAS2_293_1	38	Male	GWAS2
GWAS2_294_1	45	Male	GWAS2
GWAS2_295_1	5	Male	GWAS2
GWAS2_296_1	40	Female	GWAS2
GWAS2_297_1	22	Male	GWAS2
GWAS2_298_1	18	Male	GWAS2
GWAS2_299_1	3	Male	GWAS2
GWAS3_588_1	56	Female	GWAS3
GWAS2_300_1	42	Male	GWAS2
GWAS2_301_1	28	Male	GWAS2
GWAS2_302_1	12	Female	GWAS2
GWAS3_589_1	41	Male	GWAS3
GWAS2_303_1	48	Male	GWAS2
GWAS2_304_1	54	Male	GWAS2
GWAS2_305_1	50	Female	GWAS2
GWAS2_306_1	20	Female	GWAS2
GWAS2_307_1	3	Female	GWAS2
GWAS3_590_1	29	Male	GWAS3
GWAS2_308_1	7	Male	GWAS2
GWAS2_309_1	60	Male	GWAS2
GWAS3_591_1	15	Female	GWAS3
GWAS2_310_1	13	Female	GWAS2
GWAS2_311_1	5	Female	GWAS2
GWAS2_312_1	45	Female	GWAS2
GWAS3_592_1	15	Male	GWAS3
GWAS3_593_1	32	Female	GWAS3
GWAS3_594_1	32	Female	GWAS3
GWAS3_595_1	72	Female	GWAS3
GWAS2_313_1	39	Female	GWAS2
GWAS3_596_1	19	Male	GWAS3
GWAS3_538_1	17	Female	GWAS3
GWAS3_597_1	4	Female	GWAS3
GWAS2_314_1	30	Female	GWAS2
GWAS3_598_1	15	Female	GWAS3
GWAS3_599_1	45	Male	GWAS3
GWAS2_315_1	57	Male	GWAS2
GWAS3_600_1	6	Female	GWAS3
GWAS3_601_1	34	Female	GWAS3
GWAS3_602_1	33	Male	GWAS3
GWAS3_603_1	50	Male	GWAS3
GWAS2_316_1	13	Male	GWAS2
GWAS3_604_1	14	Female	GWAS3
GWAS3_605_1	33	Male	GWAS3
GWAS3_606_1	42	Female	GWAS3
GWAS2_317_1	11	Female	GWAS2
GWAS2_318_1	14	Female	GWAS2
GWAS3_607_1	15	Male	GWAS3
GWAS3_608_1	52	Female	GWAS3
GWAS2_319_1	10	Male	GWAS2
GWAS3_609_1	50	Male	GWAS3
GWAS3_610_1	15	Female	GWAS3
GWAS3_611_1	45	Male	GWAS3
GWAS3_612_1	39	Male	GWAS3
GWAS3_613_1	36	Male	GWAS3
GWAS3_614_1	12	Female	GWAS3
GWAS3_615_1	25	Male	GWAS3
GWAS3_616_1	7	Male	GWAS3
GWAS3_617_1	52	Male	GWAS3
GWAS3_618_1	31	Female	GWAS3
GWAS3_619_1	2	Female	GWAS3
GWAS3_620_1	42	Male	GWAS3
GWAS3_621_1	36	Female	GWAS3
GWAS3_622_1	8	Male	GWAS3
GWAS3_623_1	14	Female	GWAS3
GWAS3_624_1	50	Female	GWAS3
GWAS3_625_1	10	Female	GWAS3
GWAS2_320_1	45	Female	GWAS2
GWAS3_626_1	20	Female	GWAS3
GWAS2_321_1	4	Male	GWAS2
GWAS3_627_1	14	Female	GWAS3
GWAS3_628_1	24	Female	GWAS3
GWAS3_629_1	63	Male	GWAS3
GWAS3_630_1	53	Male	GWAS3
GWAS3_631_1	45	Male	GWAS3
GWAS3_632_1	42	Female	GWAS3
GWAS3_633_1	16	Female	GWAS3
GWAS3_634_1	29	Female	GWAS3
GWAS3_635_1	22	Female	GWAS3
GWAS3_636_1	27	Female	GWAS3
GWAS2_322_1	38	Female	GWAS2
GWAS3_637_1	18	Male	GWAS3
GWAS3_638_1	42	Male	GWAS3
GWAS2_323_1	51	Female	GWAS2
GWAS3_639_1	6	Male	GWAS3
GWAS3_640_1	51	Male	GWAS3
GWAS3_641_1	23	Male	GWAS3
GWAS2_324_1	50	Male	GWAS2
GWAS2_325_1	0	Male	GWAS2
GWAS3_642_1	63	Female	GWAS3
GWAS3_643_1	8	Male	GWAS3
GWAS3_644_1	5	Male	GWAS3
GWAS3_645_1	36	Female	GWAS3
GWAS3_646_1	39	Male	GWAS3
GWAS2_326_1	52	Female	GWAS2
GWAS3_647_1	34	Male	GWAS3
GWAS3_648_1	19	Male	GWAS3
GWAS3_649_1	8	Female	GWAS3
GWAS3_650_1	66	Male	GWAS3
GWAS3_651_1	20	Female	GWAS3
GWAS3_652_1	36	Female	GWAS3
GWAS3_653_1	39	Female	GWAS3
GWAS2_327_1	32	Male	GWAS2
GWAS3_654_1	32	Male	GWAS3
GWAS3_655_1	2	Female	GWAS3
GWAS3_656_1	2	Female	GWAS3
GWAS3_657_1	37	Female	GWAS3
GWAS2_328_1	7	Male	GWAS2
GWAS3_658_1	32	Female	GWAS3
GWAS2_329_1	4	Male	GWAS2
GWAS3_659_1	17	Female	GWAS3
GWAS3_660_1	3	Male	GWAS3
GWAS2_330_1	40	Female	GWAS2
GWAS3_661_1	44	Female	GWAS3
GWAS3_662_1	50	Male	GWAS3
GWAS3_663_1	60	Male	GWAS3
GWAS3_664_1	1	Male	GWAS3
GWAS3_665_1	29	Female	GWAS3
GWAS2_331_1	50	Female	GWAS2
GWAS2_332_1	6	Male	GWAS2
GWAS3_666_1	18	Female	GWAS3
GWAS3_667_1	41	Male	GWAS3
GWAS3_668_1	25	Female	GWAS3
GWAS3_669_1	36	Male	GWAS3
GWAS3_670_1	59	Female	GWAS3
GWAS3_671_1	35	Male	GWAS3
GWAS2_333_1	27	Male	GWAS2
GWAS3_672_1	62	Male	GWAS3
GWAS3_673_1	14	Female	GWAS3
GWAS3_674_1	12	Female	GWAS3
GWAS3_675_1	37	Female	GWAS3
GWAS2_334_1	43	Female	GWAS2
GWAS3_676_1	4	Female	GWAS3
GWAS3_677_1	35	Female	GWAS3
GWAS3_678_1	14	Female	GWAS3
GWAS3_679_1	13	Female	GWAS3
GWAS3_680_1	6	Male	GWAS3
GWAS3_681_1	40	Female	GWAS3
GWAS3_682_1	0	Female	GWAS3
GWAS3_683_1	41	Male	GWAS3
GWAS2_335_1	47	Female	GWAS2
GWAS3_684_1	11	Female	GWAS3
GWAS3_685_1	1	Female	GWAS3
GWAS3_686_1	48	Female	GWAS3
GWAS3_687_1	20	Female	GWAS3
GWAS2_336_1	50	Female	GWAS2
GWAS2_337_1	64	Female	GWAS2
GWAS3_688_1	55	Male	GWAS3
GWAS3_689_1	50	Male	GWAS3
GWAS3_690_1	14	Female	GWAS3
GWAS3_691_1	7	Male	GWAS3
GWAS3_692_1	12	Male	GWAS3
GWAS3_693_1	13	Female	GWAS3
GWAS3_694_1	39	Male	GWAS3
GWAS3_695_1	50	Female	GWAS3
GWAS3_696_1	23	Female	GWAS3
GWAS2_338_1	38	Male	GWAS2
GWAS3_697_1	51	Male	GWAS3
GWAS3_698_1	10	Female	GWAS3
GWAS3_699_1	42	Female	GWAS3
GWAS3_700_1	62	Female	GWAS3
GWAS3_701_1	12	Female	GWAS3
GWAS2_339_1	24	Female	GWAS2
GWAS2_340_1	56	Male	GWAS2
GWAS3_702_1	48	Male	GWAS3
GWAS3_703_1	43	Female	GWAS3
GWAS3_704_1	17	Male	GWAS3
GWAS3_705_1	0	Female	GWAS3
GWAS3_706_1	45	Male	GWAS3
GWAS2_341_1	5	Female	GWAS2
GWAS3_707_1	54	Male	GWAS3
G3Replication_225_1	32	Female	G3Replication
G3Replication_226_1	45	Male	G3Replication
G3Replication_227_1	29	Female	G3Replication
G3Replication_228_1	10	Female	G3Replication
G3Replication_229_1	29	Female	G3Replication
G3Replication_230_1	57	Male	G3Replication
G3Replication_231_1	17	Male	G3Replication
G3Replication_232_1	6	Male	G3Replication
G3Replication_233_1	14	Female	G3Replication
G3Replication_234_1	5	Female	G3Replication
G3Replication_235_1	49	Female	G3Replication
G3Replication_236_1	21	Female	G3Replication
G3Replication_237_1	11	Female	G3Replication
G3Replication_238_1	23	Female	G3Replication
G3Replication_239_1	3	Female	G3Replication
G3Replication_240_1	10	Female	G3Replication
G3Replication_241_1	35	Male	G3Replication
G3Replication_242_1	22	Male	G3Replication
G3Replication_243_1	25	Female	G3Replication
G3Replication_244_1	12	Female	G3Replication
G3Replication_245_1	49	Female	G3Replication
G3Replication_246_1	64	Female	G3Replication
G3Replication_247_1	17	Female	G3Replication
G3Replication_248_1	40	Female	G3Replication
G3Replication_249_1	16	Male	G3Replication
G3Replication_250_1	33	Female	G3Replication
G3Replication_251_1	38	Female	G3Replication
G3Replication_252_1	25	Female	G3Replication
G3Replication_253_1	3	Male	G3Replication
G3Replication_254_1	11	Male	G3Replication
G3Replication_255_1	31	Male	G3Replication
G3Replication_256_1	50	Female	G3Replication
G3Replication_257_1	14	Female	G3Replication
G3Replication_258_1	11	Female	G3Replication
G3Replication_259_1	50	Female	G3Replication
G3Replication_260_1	22	Female	G3Replication
G3Replication_261_1	46	Female	G3Replication
G3Replication_262_1	5	Male	G3Replication
G3Replication_263_1	10	Female	G3Replication
G3Replication_264_1	21	Male	G3Replication
G3Replication_265_1	35	Female	G3Replication
G3Replication_266_1	50	Female	G3Replication
G3Replication_267_1	16	Male	G3Replication
G3Replication_268_1	57	Male	G3Replication
G3Replication_269_1	10	Female	G3Replication
G3Replication_270_1	47	Male	G3Replication
G3Replication_271_1	5	Female	G3Replication
G3Replication_272_1	25	Female	G3Replication
G3Replication_273_1	3	Female	G3Replication
G3Replication_274_1	28	Female	G3Replication
G3Replication_275_1	6	Female	G3Replication
G3Replication_276_1	23	Female	G3Replication
G3Replication_277_1	24	Female	G3Replication
G3Replication_278_1	39	Male	G3Replication
G3Replication_279_1	34	Female	G3Replication
G3Replication_280_1	12	Female	G3Replication
G3Replication_281_1	49	Male	G3Replication
G3Replication_282_1	20	Male	G3Replication
G3Replication_283_1	45	Male	G3Replication
G3Replication_284_1	3	Female	G3Replication
G3Replication_285_1	2	Female	G3Replication
G3Replication_286_1	12	Female	G3Replication
G3Replication_287_1	34	Female	G3Replication
G3Replication_288_1	35	Female	G3Replication
G3Replication_289_1	13	Female	G3Replication
G3Replication_290_1	59	Male	G3Replication
G3Replication_291_1	50	Female	G3Replication
G3Replication_292_1	29	Female	G3Replication
G3Replication_293_1	28	Female	G3Replication
G3Replication_294_1	17	Female	G3Replication
G3Replication_295_1	2	Male	G3Replication
G3Replication_296_1	11	Female	G3Replication
G3Replication_297_1	56	Female	G3Replication
G3Replication_298_1	19	Female	G3Replication
G3Replication_299_1	17	Male	G3Replication
G3Replication_300_1	28	Male	G3Replication
G3Replication_301_1	3	Female	G3Replication
G3Replication_302_1	15	Female	G3Replication
G3Replication_303_1	27	Male	G3Replication
G3Replication_304_1	68	Male	G3Replication
G3Replication_305_1	35	Male	G3Replication
G3Replication_306_1	16	Female	G3Replication
G3Replication_307_1	51	Male	G3Replication
G3Replication_308_1	15	Female	G3Replication
G3Replication_309_1	12	Female	G3Replication
G3Replication_310_1	22	Female	G3Replication
G3Replication_311_1	26	Male	G3Replication
G3Replication_312_1	10	Female	G3Replication
G3Replication_313_1	22	Female	G3Replication
G3Replication_314_1	30	Male	G3Replication
G3Replication_315_1	50	Female	G3Replication
G3Replication_316_1	30	Female	G3Replication
G3Replication_317_1	6	Female	G3Replication
G3Replication_318_1	43	Male	G3Replication
G3Replication_319_1	34	Female	G3Replication
G3Replication_320_1	57	Male	G3Replication
G3Replication_321_1	81	Female	G3Replication
G3Replication_322_1	17	Male	G3Replication
G3Replication_323_1	38	Male	G3Replication
G3Replication_324_1	17	Male	G3Replication
G3Replication_325_1	17	Female	G3Replication
G3Replication_326_1	27	Male	G3Replication
G3Replication_327_1	12	Female	G3Replication
G3Replication_328_1	45	Male	G3Replication
G3Replication_329_1	28	Female	G3Replication
G3Replication_330_1	30	Female	G3Replication
G3Replication_331_1	47	Female	G3Replication
G3Replication_332_1	42	Female	G3Replication
G3Replication_333_1	21	Male	G3Replication
G3Replication_334_1	28	Female	G3Replication
G3Replication_335_1	23	Female	G3Replication
G3Replication_336_1	29	Female	G3Replication
G3Replication_337_1	36	Male	G3Replication
G3Replication_338_1	4	Female	G3Replication
G3Replication_339_1	22	Male	G3Replication
G3Replication_340_1	56	Male	G3Replication
G3Replication_341_1	9	Female	G3Replication
G3Replication_342_1	60	Male	G3Replication
G3Replication_343_1	20	Female	G3Replication
G3Replication_344_1	13	Female	G3Replication
G3Replication_345_1	21	Male	G3Replication
G3Replication_346_1	51	Female	G3Replication
G3Replication_347_1	42	Male	G3Replication
G3Replication_348_1	13	Female	G3Replication
G3Replication_349_1	13	Female	G3Replication
G3Replication_350_1	14	Female	G3Replication
G3Replication_351_1	46	Female	G3Replication
G3Replication_352_1	29	Female	G3Replication
G3Replication_353_1	20	Female	G3Replication
G3Replication_354_1	9	Female	G3Replication
G3Replication_355_1	36	Female	G3Replication
G3Replication_356_1	34	Female	G3Replication
G3Replication_357_1	46	Female	G3Replication
G3Replication_358_1	59	Female	G3Replication
G3Replication_359_1	37	Male	G3Replication
G3Replication_360_1	18	Female	G3Replication
G3Replication_361_1	10	Female	G3Replication
G3Replication_362_1	48	Male	G3Replication
G3Replication_363_1	32	Male	G3Replication
G3Replication_364_1	62	Female	G3Replication
G3Replication_365_1	12	Male	G3Replication
G3Replication_366_1	18	Female	G3Replication
G3Replication_367_1	22	Female	G3Replication
G3Replication_368_1	22	Female	G3Replication
G3Replication_369_1	45	Female	G3Replication
G3Replication_370_1	15	Male	G3Replication
G3Replication_371_1	26	Female	G3Replication
G3Replication_372_1	35	Male	G3Replication
G3Replication_373_1	24	Female	G3Replication
G3Replication_374_1	14	Female	G3Replication
G3Replication_375_1	20	Male	G3Replication
G3Replication_376_1	52	Female	G3Replication
G3Replication_377_1	55	Female	G3Replication
G3Replication_378_1	6	Male	G3Replication
G3Replication_379_1	9	Female	G3Replication
G3Replication_380_1	42	Female	G3Replication
G3Replication_381_1	36	Female	G3Replication
G3Replication_382_1	20	Male	G3Replication
G3Replication_383_1	20	Male	G3Replication
G3Replication_384_1	52	Female	G3Replication
G3Replication_385_1	22	Male	G3Replication
G3Replication_386_1	23	Female	G3Replication
G3Replication_387_1	29	Male	G3Replication
G3Replication_388_1	20	Male	G3Replication
G3Replication_389_1	25	Female	G3Replication
G3Replication_390_1	22	Male	G3Replication
G3Replication_391_1	24	Female	G3Replication
G3Replication_392_1	39	Female	G3Replication
G3Replication_393_1	55	Female	G3Replication
G3Replication_394_1	60	Female	G3Replication
GWAS1_1_1	10	Male	GWAS1
GWAS1_2_1	2	Female	GWAS1
GWAS1_3_1	6	Female	GWAS1
GWAS1_4_1	8	Male	GWAS1
GWAS2_1_1	18	Male	GWAS2
GWAS1_5_1	15	Female	GWAS1
GWAS1_6_1	6	Female	GWAS1
GWAS1_7_1	22	Male	GWAS1
GWAS1_8_1	54	Female	GWAS1
GWAS1_9_1	58	Male	GWAS1
GWAS1_10_1	6	Female	GWAS1
GWAS2_2_1	3	Female	GWAS2
GWAS1_11_1	10	Female	GWAS1
GWAS1_12_1	13	Female	GWAS1
GWAS1_13_1	47	Female	GWAS1
GWAS1_14_1	36	Male	GWAS1
GWAS1_15_1	39	Female	GWAS1
GWAS1_16_1	18	Male	GWAS1
GWAS1_17_1	5	Female	GWAS1
GWAS1_18_1	25	Female	GWAS1
GWAS1_19_1	23	Female	GWAS1
GWAS1_20_1	12	Female	GWAS1
GWAS1_21_1	48	Female	GWAS1
GWAS1_22_1	69	Female	GWAS1
GWAS1_23_1	9	Female	GWAS1
GWAS1_24_1	33	Male	GWAS1
GWAS2_3_1	10	Female	GWAS2
GWAS1_25_1	31	Male	GWAS1
GWAS1_26_1	15	Male	GWAS1
GWAS1_27_1	8	Male	GWAS1
GWAS1_28_1	11	Female	GWAS1
GWAS1_29_1	6	Female	GWAS1
GWAS1_30_1	24	Female	GWAS1
GWAS1_31_1	32	Male	GWAS1
GWAS1_32_1	30	Female	GWAS1
GWAS1_33_1	10	Male	GWAS1
GWAS1_34_1	50	Female	GWAS1
GWAS1_35_1	11	Female	GWAS1
GWAS1_36_1	59	Female	GWAS1
GWAS1_37_1	18	Female	GWAS1
GWAS1_38_1	13	Male	GWAS1
GWAS1_39_1	7	Female	GWAS1
GWAS2_4_1	24	Female	GWAS2
GWAS1_40_1	8	Male	GWAS1
GWAS1_41_1	20	Female	GWAS1
GWAS1_42_1	14	Female	GWAS1
GWAS1_43_1	39	Female	GWAS1
GWAS1_44_1	11	Female	GWAS1
GWAS1_45_1	13	Female	GWAS1
GWAS1_46_1	13	Male	GWAS1
GWAS1_47_1	51	Male	GWAS1
GWAS1_48_1	34	Male	GWAS1
GWAS1_49_1	6	Male	GWAS1
GWAS1_50_1	30	Female	GWAS1
GWAS1_51_1	16	Female	GWAS1
GWAS1_52_1	23	Male	GWAS1
GWAS1_53_1	19	Female	GWAS1
GWAS1_54_1	8	Female	GWAS1
GWAS1_55_1	10	Female	GWAS1
GWAS1_56_1	47	Female	GWAS1
GWAS1_57_1	5	Female	GWAS1
GWAS1_58_1	13	Female	GWAS1
GWAS1_59_1	25	Female	GWAS1
GWAS1_60_1	23	Female	GWAS1
GWAS1_61_1	40	Female	GWAS1
GWAS1_62_1	8	Female	GWAS1
GWAS1_63_1	6	Female	GWAS1
GWAS1_64_1	5	Female	GWAS1
GWAS1_65_1	54	Female	GWAS1
GWAS1_66_1	3	Female	GWAS1
GWAS1_67_1	0	Female	GWAS1
GWAS1_68_1	45	Female	GWAS1
GWAS1_69_1	5	Female	GWAS1
GWAS1_70_1	19	Male	GWAS1
GWAS1_71_1	18	Male	GWAS1
GWAS1_72_1	44	Male	GWAS1
GWAS1_73_1	3	Female	GWAS1
GWAS1_74_1	10	Male	GWAS1
GWAS1_75_1	0	Female	GWAS1
GWAS1_76_1	3	Female	GWAS1
GWAS1_77_1	8	Female	GWAS1
GWAS1_78_1	21	Male	GWAS1
GWAS1_79_1	28	Female	GWAS1
GWAS1_80_1	34	Female	GWAS1
GWAS1_81_1	7	Female	GWAS1
GWAS1_82_1	11	Female	GWAS1
GWAS1_83_1	40	Female	GWAS1
GWAS1_84_1	48	Female	GWAS1
GWAS1_85_1	4	Male	GWAS1
GWAS1_86_1	8	Male	GWAS1
GWAS1_87_1	0	Male	GWAS1
GWAS1_88_1	35	Male	GWAS1
GWAS1_89_1	1	Female	GWAS1
GWAS1_90_1	8	Female	GWAS1
GWAS1_91_1	3	Female	GWAS1
GWAS1_92_1	50	Female	GWAS1
GWAS1_93_1	0	Female	GWAS1
GWAS1_94_1	12	Female	GWAS1
GWAS1_95_1	6	Female	GWAS1
GWAS2_5_1	46	Female	GWAS2
GWAS1_96_1	6	Female	GWAS1
GWAS1_97_1	0	Male	GWAS1
GWAS1_98_1	0	Female	GWAS1
GWAS1_99_1	0	Female	GWAS1
GWAS1_100_1	0	Male	GWAS1
GWAS1_101_1	0	Female	GWAS1
GWAS1_102_1	0	Female	GWAS1
GWAS1_103_1	40	Female	GWAS1
GWAS1_104_1	8	Female	GWAS1
GWAS1_105_1	0	Female	GWAS1
GWAS1_106_1	0	Female	GWAS1
GWAS1_107_1	31	Male	GWAS1
G3Replication_395_1	16	Female	G3Replication
GWAS3_199_1	21	Female	GWAS3
GWAS3_200_1	6	Male	GWAS3
GWAS3_201_1	44	Male	GWAS3
GWAS3_202_1	51	Male	GWAS3
GWAS3_203_1	10	Male	GWAS3
GWAS2_6_1	39	Female	GWAS2
GWAS2_7_1	20	Female	GWAS2
GWAS2_8_1	13	Female	GWAS2
GWAS2_9_1	35	Male	GWAS2
GWAS2_10_1	15	Male	GWAS2
GWAS3_204_1	27	Female	GWAS3
GWAS2_11_1	30	Male	GWAS2
GWAS2_12_1	24	Female	GWAS2
GWAS2_13_1	27	Male	GWAS2
GWAS2_14_1	6	Female	GWAS2
GWAS2_15_1	13	Female	GWAS2
GWAS2_16_1	3	Male	GWAS2
GWAS2_17_1	62	Female	GWAS2
GWAS2_18_1	48	Female	GWAS2
GWAS2_19_1	52	Female	GWAS2
GWAS2_20_1	5	Female	GWAS2
GWAS2_21_1	17	Female	GWAS2
GWAS2_22_1	6	Male	GWAS2
GWAS2_23_1	27	Female	GWAS2
GWAS2_24_1	25	Male	GWAS2
GWAS2_25_1	23	Female	GWAS2
GWAS2_26_1	32	Female	GWAS2
GWAS2_27_1	35	Male	GWAS2
GWAS2_28_1	8	Female	GWAS2
GWAS2_29_1	26	Female	GWAS2
GWAS2_30_1	42	Male	GWAS2
GWAS3_205_1	30	Female	GWAS3
GWAS2_31_1	40	Female	GWAS2
GWAS2_32_1	7	Female	GWAS2
GWAS2_33_1	48	Female	GWAS2
GWAS2_34_1	43	Female	GWAS2
GWAS2_35_1	60	Female	GWAS2
GWAS2_36_1	9	Female	GWAS2
GWAS2_37_1	11	Female	GWAS2
GWAS2_38_1	32	Male	GWAS2
GWAS2_39_1	21	Male	GWAS2
GWAS2_40_1	33	Male	GWAS2
GWAS2_41_1	14	Female	GWAS2
GWAS2_42_1	16	Female	GWAS2
GWAS2_43_1	12	Female	GWAS2
GWAS2_44_1	50	Male	GWAS2
GWAS2_45_1	57	Female	GWAS2
GWAS3_206_1	16	Male	GWAS3
GWAS2_46_1	47	Female	GWAS2
GWAS2_47_1	30	Female	GWAS2
GWAS2_48_1	43	Male	GWAS2
GWAS2_49_1	18	Female	GWAS2
GWAS2_50_1	30	Female	GWAS2
GWAS2_51_1	36	Female	GWAS2
GWAS2_52_1	22	Male	GWAS2
GWAS3_207_1	40	Female	GWAS3
GWAS3_208_1	52	Female	GWAS3
GWAS3_209_1	40	Female	GWAS3
GWAS3_210_1	26	Male	GWAS3
GWAS3_211_1	47	Male	GWAS3
GWAS3_212_1	20	Female	GWAS3
GWAS3_213_1	48	Female	GWAS3
GWAS3_214_1	19	Male	GWAS3
GWAS3_215_1	44	Female	GWAS3
GWAS3_216_1	40	Female	GWAS3
GWAS3_218_1	10	Female	GWAS3
GWAS3_219_1	7	Female	GWAS3
GWAS3_220_1	27	Female	GWAS3
GWAS3_221_1	7	Female	GWAS3
GWAS3_217_1	45	Female	GWAS3
GWAS3_222_1	27	Female	GWAS3
GWAS3_223_1	21	Female	GWAS3
GWAS3_224_1	47	Female	GWAS3
GWAS3_225_1	45	Female	GWAS3
GWAS3_226_1	21	Female	GWAS3
GWAS3_227_1	26	Female	GWAS3
GWAS3_228_1	22	Female	GWAS3
GWAS3_229_1	38	Female	GWAS3
GWAS3_230_1	0	Female	GWAS3
GWAS3_231_1	47	Female	GWAS3
GWAS3_232_1	12	Female	GWAS3
GWAS3_233_1	53	Female	GWAS3
GWAS3_234_1	19	Female	GWAS3
GWAS3_235_1	35	Female	GWAS3
GWAS3_236_1	14	Female	GWAS3
GWAS3_237_1	14	Male	GWAS3
GWAS3_238_1	49	Female	GWAS3
GWAS3_239_1	28	Female	GWAS3
GWAS3_240_1	48	Female	GWAS3
GWAS3_241_1	42	Male	GWAS3
GWAS3_242_1	11	Female	GWAS3
GWAS3_243_1	8	Female	GWAS3
GWAS3_244_1	3	Female	GWAS3
GWAS3_245_1	24	Female	GWAS3
GWAS3_246_1	17	Male	GWAS3
GWAS3_247_1	35	Female	GWAS3
GWAS3_248_1	24	Female	GWAS3
GWAS3_249_1	35	Male	GWAS3
GWAS3_250_1	65	Male	GWAS3
GWAS3_251_1	27	Female	GWAS3
GWAS3_252_1	22	Male	GWAS3
GWAS3_253_1	35	Female	GWAS3
GWAS3_254_1	58	Female	GWAS3
GWAS3_255_1	17	Female	GWAS3
GWAS3_256_1	48	Male	GWAS3
GWAS3_257_1	52	Female	GWAS3
GWAS3_258_1	45	Female	GWAS3
GWAS3_259_1	35	Female	GWAS3
GWAS3_260_1	52	Female	GWAS3
GWAS3_261_1	21	Male	GWAS3
GWAS3_262_1	20	Female	GWAS3
GWAS3_263_1	21	Female	GWAS3
GWAS3_264_1	13	Female	GWAS3
GWAS3_265_1	45	Female	GWAS3
GWAS3_266_1	34	Male	GWAS3
GWAS3_267_1	26	Female	GWAS3
GWAS3_268_1	47	Female	GWAS3
GWAS3_269_1	17	Female	GWAS3
GWAS3_270_1	10	Female	GWAS3
GWAS3_271_1	44	Female	GWAS3
GWAS3_272_1	16	Female	GWAS3
GWAS3_273_1	19	Female	GWAS3
GWAS3_274_1	50	Female	GWAS3
GWAS3_275_1	20	Male	GWAS3
GWAS3_276_1	9	Male	GWAS3
GWAS3_277_1	58	Female	GWAS3
GWAS3_278_1	3	Female	GWAS3
GWAS3_279_1	48	Male	GWAS3
GWAS3_280_1	57	Female	GWAS3
GWAS3_281_1	15	Male	GWAS3
GWAS3_282_1	36	Male	GWAS3
GWAS3_283_1	45	Female	GWAS3
GWAS3_284_1	27	Male	GWAS3
GWAS3_285_1	6	Female	GWAS3
GWAS3_286_1	28	Female	GWAS3
GWAS3_287_1	27	Female	GWAS3
GWAS3_288_1	14	Female	GWAS3
GWAS3_289_1	35	Female	GWAS3
GWAS3_290_1	10	Male	GWAS3
GWAS3_291_1	13	Female	GWAS3
GWAS3_292_1	33	Male	GWAS3
GWAS3_293_1	51	Male	GWAS3
GWAS3_294_1	15	Male	GWAS3
GWAS3_295_1	31	Male	GWAS3
GWAS3_296_1	26	Male	GWAS3
GWAS3_297_1	10	Female	GWAS3
GWAS3_298_1	38	Female	GWAS3
GWAS3_299_1	52	Male	GWAS3
GWAS3_300_1	60	Female	GWAS3
GWAS3_301_1	34	Male	GWAS3
GWAS3_302_1	25	Male	GWAS3
GWAS3_303_1	1	Male	GWAS3
GWAS3_304_1	9	Male	GWAS3
GWAS3_305_1	35	Female	GWAS3
GWAS3_306_1	55	Female	GWAS3
GWAS3_307_1	30	Female	GWAS3
GWAS3_308_1	34	Male	GWAS3
GWAS3_309_1	18	Male	GWAS3
GWAS3_310_1	20	Male	GWAS3
GWAS3_311_1	35	Female	GWAS3
GWAS3_312_1	43	Female	GWAS3
GWAS3_313_1	54	Female	GWAS3
GWAS3_314_1	53	Female	GWAS3
GWAS3_315_1	16	Male	GWAS3
GWAS3_316_1	14	Female	GWAS3
GWAS3_317_1	25	Female	GWAS3
GWAS3_318_1	25	Female	GWAS3
GWAS3_319_1	65	Female	GWAS3
GWAS3_320_1	20	Female	GWAS3
GWAS3_321_1	24	Female	GWAS3
GWAS3_322_1	51	Female	GWAS3
GWAS3_323_1	32	Male	GWAS3
GWAS3_324_1	25	Female	GWAS3
GWAS3_325_1	1	Male	GWAS3
GWAS3_326_1	39	Female	GWAS3
GWAS3_327_1	32	Female	GWAS3
GWAS3_328_1	30	Female	GWAS3
GWAS3_329_1	30	Male	GWAS3
GWAS3_330_1	35	Female	GWAS3
GWAS3_331_1	50	Male	GWAS3
GWAS3_332_1	30	Female	GWAS3
GWAS3_333_1	57	Female	GWAS3
GWAS3_334_1	8	Female	GWAS3
GWAS3_335_1	11	Male	GWAS3
GWAS3_336_1	17	Male	GWAS3
GWAS3_337_1	21	Male	GWAS3
GWAS3_338_1	29	Female	GWAS3
GWAS3_339_1	20	Female	GWAS3
GWAS3_340_1	10	Male	GWAS3
GWAS3_341_1	18	Male	GWAS3
GWAS3_342_1	36	Female	GWAS3
GWAS3_343_1	32	Male	GWAS3
GWAS3_344_1	31	Female	GWAS3
GWAS3_345_1	24	Male	GWAS3
GWAS3_346_1	30	Female	GWAS3
GWAS3_347_1	20	Female	GWAS3
GWAS3_348_1	33	Female	GWAS3
GWAS3_349_1	50	Female	GWAS3
GWAS3_350_1	42	Male	GWAS3
GWAS3_351_1	33	Female	GWAS3
GWAS3_352_1	18	Female	GWAS3
GWAS3_353_1	29	Female	GWAS3
GWAS3_354_1	40	Female	GWAS3
GWAS3_355_1	30	Female	GWAS3
GWAS3_356_1	32	Female	GWAS3
G3Replication_396_1	57	Female	G3Replication
G3Replication_397_1	5	Female	G3Replication
G3Replication_398_1	12	Female	G3Replication
G3Replication_399_1	7	Female	G3Replication
G3Replication_400_1	9	Female	G3Replication
G3Replication_401_1	13	Female	G3Replication
G3Replication_402_1	25	Female	G3Replication
G3Replication_403_1	65	Female	G3Replication
G3Replication_404_1	16	Female	G3Replication
G3Replication_405_1	10	Female	G3Replication
G3Replication_406_1	38	Female	G3Replication
G3Replication_407_1	9	Female	G3Replication
G3Replication_408_1	18	Female	G3Replication
G3Replication_409_1	24	Female	G3Replication
G3Replication_410_1	29	Male	G3Replication
G3Replication_411_1	30	Male	G3Replication
G3Replication_412_1	55	Male	G3Replication
G3Replication_413_1	45	Female	G3Replication
G3Replication_414_1	39	Male	G3Replication
G3Replication_415_1	2	Female	G3Replication
G3Replication_416_1	12	Female	G3Replication
G3Replication_417_1	30	Female	G3Replication
G3Replication_418_1	16	Female	G3Replication
G3Replication_419_1	19	Male	G3Replication
G3Replication_420_1	44	Female	G3Replication
G3Replication_421_1	17	Male	G3Replication
G3Replication_422_1	64	Female	G3Replication
G3Replication_423_1	38	Female	G3Replication
G3Replication_424_1	40	Female	G3Replication
G3Replication_425_1	38	Female	G3Replication
G3Replication_426_1	17	Female	G3Replication
G3Replication_427_1	28	Male	G3Replication
G3Replication_428_1	44	Male	G3Replication
G3Replication_429_1	28	Female	G3Replication
G3Replication_430_1	16	Female	G3Replication
G3Replication_431_1	38	Female	G3Replication
G3Replication_432_1	10	Female	G3Replication
G3Replication_433_1	40	Male	G3Replication
G3Replication_434_1	35	Female	G3Replication
G3Replication_435_1	42	Male	G3Replication
G3Replication_436_1	25	Female	G3Replication
G3Replication_437_1	21	Female	G3Replication
G3Replication_438_1	23	Female	G3Replication
G3Replication_439_1	31	Female	G3Replication
G3Replication_440_1	47	Female	G3Replication
G3Replication_441_1	9	Male	G3Replication
G3Replication_442_1	30	Female	G3Replication
G3Replication_443_1	45	Female	G3Replication
G3Replication_444_1	13	Female	G3Replication
G3Replication_445_1	58	Male	G3Replication
G3Replication_446_1	15	Male	G3Replication
G3Replication_447_1	30	Male	G3Replication
G3Replication_448_1	20	Female	G3Replication
G3Replication_449_1	41	Male	G3Replication
G3Replication_450_1	27	Male	G3Replication
G3Replication_451_1	19	Female	G3Replication
G3Replication_452_1	74	Male	G3Replication
G3Replication_453_1	30	Female	G3Replication
G3Replication_454_1	34	Female	G3Replication
G3Replication_455_1	27	Male	G3Replication
G3Replication_456_1	31	Female	G3Replication
G3Replication_457_1	25	Female	G3Replication
G3Replication_458_1	20	Male	G3Replication
G3Replication_459_1	2	Female	G3Replication
G3Replication_460_1	18	Female	G3Replication
G3Replication_461_1	4	Male	G3Replication
G3Replication_462_1	40	Male	G3Replication
G3Replication_463_1	12	Female	G3Replication
G3Replication_464_1	56	Male	G3Replication
G3Replication_465_1	39	Female	G3Replication
G3Replication_466_1	30	Male	G3Replication
G3Replication_467_1	25	Male	G3Replication
G3Replication_468_1	5	Male	G3Replication
G3Replication_469_1	38	Female	G3Replication
G3Replication_470_1	12	Male	G3Replication
G3Replication_471_1	45	Male	G3Replication
G3Replication_472_1	22	Female	G3Replication
G3Replication_473_1	42	Female	G3Replication
G3Replication_474_1	14	Female	G3Replication
G3Replication_475_1	25	Male	G3Replication
G3Replication_476_1	28	Male	G3Replication
G3Replication_477_1	17	Male	G3Replication
G3Replication_478_1	44	Female	G3Replication
G3Replication_479_1	20	Female	G3Replication
G3Replication_480_1	34	Female	G3Replication
G3Replication_481_1	30	Female	G3Replication
G3Replication_482_1	28	Male	G3Replication
G3Replication_483_1	25	Female	G3Replication
G3Replication_484_1	17	Male	G3Replication
G3Replication_485_1	49	Male	G3Replication
G3Replication_486_1	8	Female	G3Replication
G3Replication_487_1	17	Male	G3Replication
G3Replication_488_1	26	Male	G3Replication
G3Replication_489_1	25	Male	G3Replication
G3Replication_490_1	6	Male	G3Replication
G3Replication_491_1	6	Female	G3Replication
G3Replication_492_1	16	Male	G3Replication
G3Replication_493_1	39	Male	G3Replication
G3Replication_494_1	54	Female	G3Replication
G3Replication_495_1	30	Female	G3Replication
G3Replication_496_1	21	Female	G3Replication
G3Replication_497_1	36	Female	G3Replication
G3Replication_498_1	10	Female	G3Replication
G3Replication_499_1	18	Male	G3Replication
G3Replication_500_1	23	Male	G3Replication
G3Replication_501_1	37	Female	G3Replication
G3Replication_502_1	45	Female	G3Replication
G3Replication_503_1	8	Male	G3Replication
G3Replication_504_1	4	Male	G3Replication
G3Replication_505_1	9	Female	G3Replication
G3Replication_506_1	12	Female	G3Replication
G3Replication_507_1	8.5	Male	G3Replication
G3Replication_508_1	17	Female	G3Replication
G3Replication_509_1	14	Male	G3Replication
G3Replication_510_1	7.5	Female	G3Replication
G3Replication_511_1	27	Female	G3Replication
G3Replication_512_1	14	Male	G3Replication
G3Replication_513_1	6	Female	G3Replication
G3Replication_514_1	11	Male	G3Replication
G3Replication_515_1	3.5	Female	G3Replication
G3Replication_516_1	3	Female	G3Replication
G3Replication_517_1	9	Female	G3Replication
G3Replication_518_1	4	Female	G3Replication
G3Replication_519_1	6	Female	G3Replication
G3Replication_520_1	4	Male	G3Replication
G3Replication_521_1	47	Female	G3Replication
G3Replication_522_1	17	Male	G3Replication
G3Replication_523_1	47	Female	G3Replication
G3Replication_524_1	8	Female	G3Replication
G3Replication_525_1	20	Male	G3Replication
G3Replication_526_1	4	Female	G3Replication
G3Replication_527_1	40	Male	G3Replication
G3Replication_528_1	14	Female	G3Replication
G3Replication_529_1	23	Female	G3Replication
G3Replication_530_1	40	Female	G3Replication
G3Replication_531_1	12	Female	G3Replication
G3Replication_532_1	9	Female	G3Replication
G3Replication_533_1	35	Female	G3Replication
G3Replication_534_1	20	Male	G3Replication
G3Replication_535_1	24	Female	G3Replication
GWAS2_53_1	40	Male	GWAS2
GWAS2_54_1	3	Female	GWAS2
GWAS2_55_1	25	Male	GWAS2
GWAS2_56_1	40	Female	GWAS2
GWAS2_57_1	10	Female	GWAS2
GWAS2_58_1	14	Female	GWAS2
GWAS2_59_1	57	Female	GWAS2
GWAS2_60_1	35	Female	GWAS2
GWAS3_357_1	53	Female	GWAS3
GWAS2_61_1	9	Male	GWAS2
GWAS2_62_1	29	Female	GWAS2
GWAS2_63_1	30	Male	GWAS2
GWAS2_64_1	16	Female	GWAS2
GWAS2_65_1	38	Female	GWAS2
GWAS2_66_1	6	Female	GWAS2
GWAS2_67_1	27	Female	GWAS2
GWAS2_68_1	36	Female	GWAS2
GWAS2_69_1	11	Female	GWAS2
GWAS2_70_1	59	Female	GWAS2
GWAS2_71_1	64	Female	GWAS2
GWAS2_72_1	30	Female	GWAS2
GWAS2_73_1	15	Female	GWAS2
GWAS2_74_1	51	Female	GWAS2
GWAS2_75_1	16	Female	GWAS2
GWAS2_76_1	18	Female	GWAS2
GWAS2_77_1	32	Female	GWAS2
GWAS2_78_1	24	Female	GWAS2
GWAS3_358_1	40	Male	GWAS3
GWAS3_359_1	45	Female	GWAS3
GWAS2_79_1	4	Male	GWAS2
GWAS2_80_1	14	Female	GWAS2
GWAS2_81_1	26	Female	GWAS2
GWAS2_82_1	6	Male	GWAS2
GWAS2_83_1	4	Male	GWAS2
GWAS2_84_1	25	Female	GWAS2
GWAS2_85_1	38	Female	GWAS2
GWAS2_86_1	34	Female	GWAS2
GWAS2_87_1	5	Male	GWAS2
GWAS3_360_1	24	Female	GWAS3
GWAS2_88_1	35	Female	GWAS2
GWAS2_89_1	30	Female	GWAS2
GWAS3_361_1	35	Female	GWAS3
GWAS2_90_1	36	Male	GWAS2
GWAS3_362_1	11	Female	GWAS3
GWAS2_91_1	23	Female	GWAS2
GWAS2_92_1	12	Female	GWAS2
GWAS2_93_1	50	Female	GWAS2
GWAS2_94_1	16	Female	GWAS2
GWAS2_95_1	11	Female	GWAS2
GWAS2_96_1	40	Male	GWAS2
GWAS2_97_1	34	Female	GWAS2
GWAS2_98_1	41	Female	GWAS2
GWAS2_99_1	45	Female	GWAS2
GWAS2_100_1	20	Male	GWAS2
GWAS2_101_1	17	Female	GWAS2
GWAS2_102_1	20	Female	GWAS2
GWAS2_103_1	39	Female	GWAS2
GWAS2_104_1	18	Female	GWAS2
GWAS2_105_1	72	Male	GWAS2
GWAS2_106_1	30	Male	GWAS2
GWAS2_107_1	40	Male	GWAS2
GWAS2_108_1	15	Female	GWAS2
GWAS3_363_1	18	Female	GWAS3
GWAS2_109_1	14	Female	GWAS2
GWAS2_110_1	60	Male	GWAS2
GWAS2_111_1	45	Female	GWAS2
GWAS2_112_1	27	Female	GWAS2
GWAS2_113_1	7	Male	GWAS2
GWAS2_114_1	35	Male	GWAS2
GWAS2_115_1	51	Female	GWAS2
GWAS2_116_1	22	Female	GWAS2
GWAS3_364_1	16	Male	GWAS3
GWAS2_117_1	18	Female	GWAS2
GWAS2_118_1	64	Male	GWAS2
GWAS2_119_1	11	Male	GWAS2
GWAS2_120_1	8	Female	GWAS2
GWAS2_121_1	10	Male	GWAS2
GWAS3_365_1	55	Female	GWAS3
GWAS2_122_1	34	Female	GWAS2
GWAS2_123_1	33	Male	GWAS2
GWAS2_124_1	20	Female	GWAS2
GWAS2_125_1	15	Female	GWAS2
GWAS2_126_1	3	Female	GWAS2
GWAS2_127_1	9	Female	GWAS2
GWAS2_128_1	26	Female	GWAS2
GWAS2_129_1	30	Male	GWAS2
GWAS2_130_1	60	Male	GWAS2
GWAS2_131_1	37	Female	GWAS2
GWAS2_132_1	34	Male	GWAS2
GWAS2_133_1	28	Female	GWAS2
GWAS2_134_1	15	Female	GWAS2
GWAS2_135_1	20	Male	GWAS2
GWAS2_136_1	17	Female	GWAS2
GWAS2_137_1	21	Male	GWAS2
GWAS3_366_1	8	Female	GWAS3
GWAS3_367_1	50	Male	GWAS3
GWAS3_368_1	8	Female	GWAS3
GWAS3_369_1	51	Female	GWAS3
GWAS3_370_1	3	Female	GWAS3
GWAS3_371_1	23	Female	GWAS3
GWAS3_372_1	12	Male	GWAS3
GWAS3_373_1	13	Male	GWAS3
GWAS3_374_1	8	Female	GWAS3
GWAS3_375_1	8	Male	GWAS3
GWAS3_376_1	65	Female	GWAS3
GWAS3_377_1	6	Female	GWAS3
GWAS2_138_1	19	Male	GWAS2
GWAS3_378_1	29	Male	GWAS3
GWAS3_379_1	18	Female	GWAS3
GWAS3_380_1	10	Male	GWAS3
GWAS3_381_1	38	Male	GWAS3
GWAS3_382_1	25	Female	GWAS3
GWAS2_139_1	6	Female	GWAS2
GWAS3_383_1	5	Female	GWAS3
GWAS2_140_1	45	Female	GWAS2
GWAS3_384_1	43	Female	GWAS3
GWAS3_385_1	12	Male	GWAS3
GWAS3_386_1	38	Female	GWAS3
GWAS3_387_1	26	Male	GWAS3
GWAS3_388_1	10	Female	GWAS3
GWAS3_389_1	6	Male	GWAS3
GWAS3_390_1	47	Female	GWAS3
GWAS2_141_1	11	Male	GWAS2
GWAS3_391_1	9	Female	GWAS3
GWAS3_392_1	43	Male	GWAS3
GWAS3_393_1	44	Male	GWAS3
GWAS3_394_1	21	Female	GWAS3
GWAS3_395_1	43	Female	GWAS3
GWAS3_396_1	17	Female	GWAS3
GWAS3_397_1	0	Male	GWAS3
GWAS2_142_1	16	Female	GWAS2
GWAS3_398_1	51	Male	GWAS3
GWAS3_399_1	43	Female	GWAS3
GWAS3_400_1	8	Male	GWAS3
GWAS3_401_1	11	Female	GWAS3
GWAS3_402_1	46	Female	GWAS3
GWAS3_403_1	66	Male	GWAS3
GWAS2_143_1	44	Female	GWAS2
GWAS3_404_1	50	Female	GWAS3
GWAS3_405_1	58	Female	GWAS3
GWAS3_406_1	68	Female	GWAS3
GWAS3_407_1	27	Male	GWAS3
GWAS3_408_1	10	Male	GWAS3
GWAS3_409_1	17	Female	GWAS3
GWAS2_144_1	39	Male	GWAS2
GWAS2_145_1	8	Female	GWAS2
GWAS3_410_1	9	Male	GWAS3
GWAS3_411_1	41	Female	GWAS3
GWAS3_412_1	2	Male	GWAS3
GWAS3_413_1	7	Male	GWAS3
GWAS3_414_1	33	Male	GWAS3
GWAS3_415_1	40	Male	GWAS3
GWAS3_416_1	13	Female	GWAS3
GWAS2_146_1	13	Female	GWAS2
GWAS2_147_1	26	Female	GWAS2
GWAS2_148_1	20	Female	GWAS2
GWAS2_149_1	21	Female	GWAS2
GWAS2_150_1	35	Female	GWAS2
GWAS2_151_1	17	Female	GWAS2
GWAS2_152_1	24	Female	GWAS2
GWAS2_153_1	33	Female	GWAS2
GWAS2_154_1	6	Female	GWAS2
GWAS2_155_1	60	Female	GWAS2
GWAS2_156_1	23	Female	GWAS2
GWAS3_417_1	3	Female	GWAS3
GWAS2_157_1	13	Female	GWAS2
GWAS2_158_1	12	Male	GWAS2
GWAS3_418_1	46	Female	GWAS3
GWAS2_159_1	32	Male	GWAS2
GWAS2_160_1	46	Female	GWAS2
GWAS2_161_1	58	Female	GWAS2
GWAS2_162_1	42	Female	GWAS2
GWAS2_163_1	31	Male	GWAS2
GWAS2_164_1	40	Female	GWAS2
GWAS2_165_1	42	Male	GWAS2
GWAS2_166_1	56	Female	GWAS2
GWAS2_167_1	12	Female	GWAS2
GWAS2_168_1	13	Female	GWAS2
GWAS2_169_1	13	Female	GWAS2
GWAS2_170_1	42	Female	GWAS2
GWAS2_171_1	12	Female	GWAS2
GWAS2_172_1	35	Female	GWAS2
GWAS2_173_1	15	Female	GWAS2
GWAS2_174_1	32	Male	GWAS2
GWAS2_175_1	1	Female	GWAS2
GWAS2_176_1	19	Female	GWAS2
GWAS2_177_1	8	Female	GWAS2
GWAS2_178_1	6	Male	GWAS2
GWAS2_179_1	63	Male	GWAS2
GWAS2_180_1	61	Female	GWAS2
GWAS3_419_1	45	Male	GWAS3
GWAS3_420_1	70	Male	GWAS3
GWAS3_421_1	23	Female	GWAS3
GWAS3_422_1	4	Female	GWAS3
GWAS3_423_1	45	Female	GWAS3
GWAS3_424_1	2	Female	GWAS3
GWAS3_425_1	58	Male	GWAS3
GWAS3_426_1	40	Female	GWAS3
GWAS3_427_1	32	Male	GWAS3
GWAS3_428_1	38	Female	GWAS3
GWAS3_429_1	18	Female	GWAS3
GWAS3_430_1	20	Female	GWAS3
GWAS3_431_1	60	Male	GWAS3
GWAS3_432_1	38	Female	GWAS3
GWAS3_433_1	32	Male	GWAS3
GWAS3_434_1	40	Female	GWAS3
GWAS3_435_1	13	Male	GWAS3
GWAS3_436_1	20	Female	GWAS3
GWAS3_437_1	30	Male	GWAS3
GWAS3_438_1	20	Female	GWAS3
GWAS3_439_1	57	Male	GWAS3
GWAS3_440_1	60	Female	GWAS3
GWAS3_441_1	46	Male	GWAS3
GWAS3_442_1	40	Female	GWAS3
GWAS3_443_1	15	Female	GWAS3
GWAS3_444_1	35	Male	GWAS3
GWAS3_445_1	54	Female	GWAS3
GWAS3_446_1	16	Male	GWAS3
GWAS3_447_1	15	Female	GWAS3
GWAS3_448_1	24	Female	GWAS3
GWAS3_449_1	36	Female	GWAS3
GWAS3_450_1	28	Female	GWAS3
GWAS3_451_1	35	Male	GWAS3
GWAS3_452_1	6	Female	GWAS3
GWAS3_453_1	18	Female	GWAS3
GWAS3_454_1	10	Female	GWAS3
GWAS3_455_1	40	Male	GWAS3
GWAS3_456_1	25	Male	GWAS3
GWAS3_457_1	34	Male	GWAS3
GWAS3_458_1	20	Female	GWAS3
GWAS3_459_1	40	Female	GWAS3
GWAS3_460_1	18	Female	GWAS3
GWAS3_461_1	34	Male	GWAS3
GWAS3_462_1	10	Female	GWAS3
GWAS3_463_1	5	Female	GWAS3
GWAS3_464_1	20	Female	GWAS3
GWAS3_465_1	50	Male	GWAS3
GWAS3_466_1	9	Female	GWAS3
GWAS3_467_1	14	Female	GWAS3
GWAS3_468_1	12.5	Male	GWAS3
GWAS3_469_1	24	Female	GWAS3
GWAS3_470_1	4	Female	GWAS3
GWAS3_471_1	41	Male	GWAS3
GWAS3_472_1	33	Male	GWAS3
GWAS3_473_1	53	Female	GWAS3
GWAS3_474_1	18	Male	GWAS3
GWAS3_475_1	34	Male	GWAS3
GWAS3_476_1	29	Female	GWAS3
GWAS3_477_1	60	Female	GWAS3
GWAS3_478_1	23	Male	GWAS3
GWAS3_479_1	25	Female	GWAS3
GWAS3_480_1	11	Male	GWAS3
GWAS3_481_1	44	Male	GWAS3
GWAS3_482_1	18	Female	GWAS3
GWAS3_483_1	55	Female	GWAS3
GWAS3_484_1	48	Female	GWAS3
GWAS3_485_1	20	Female	GWAS3
GWAS3_486_1	1	Female	GWAS3
GWAS3_487_1	35	Female	GWAS3
GWAS3_488_1	22	Female	GWAS3
GWAS3_489_1	12	Female	GWAS3
GWAS3_490_1	22	Female	GWAS3
GWAS3_491_1	69	Female	GWAS3
GWAS3_492_1	25	Female	GWAS3
GWAS3_493_1	30	Female	GWAS3
GWAS3_494_1	49	Male	GWAS3
GWAS3_495_1	20	Male	GWAS3
GWAS3_496_1	53	Female	GWAS3
GWAS3_497_1	12	Female	GWAS3
GWAS3_498_1	22	Male	GWAS3
GWAS3_499_1	3	Male	GWAS3
GWAS3_500_1	12	Male	GWAS3
GWAS3_501_1	25	Male	GWAS3
GWAS3_502_1	34	Male	GWAS3
GWAS3_503_1	30	Male	GWAS3
GWAS3_504_1	10	Male	GWAS3
GWAS2_181_1	59	Female	GWAS2
GWAS2_182_1	27	Male	GWAS2
GWAS2_183_1	27	Male	GWAS2
GWAS2_184_1	26	Female	GWAS2
GWAS2_185_1	38	Male	GWAS2
GWAS3_505_1	7	Female	GWAS3
GWAS2_186_1	39	Male	GWAS2
GWAS2_187_1	52	Female	GWAS2
GWAS2_188_1	29	Female	GWAS2
GWAS3_506_1	4	Female	GWAS3
GWAS2_189_1	14	Female	GWAS2
GWAS2_190_1	28	Male	GWAS2
GWAS2_191_1	39	Male	GWAS2
GWAS2_192_1	30	Male	GWAS2
GWAS2_193_1	9	Male	GWAS2
GWAS2_194_1	55	Male	GWAS2
GWAS2_195_1	17	Female	GWAS2
GWAS2_196_1	20	Male	GWAS2
GWAS2_197_1	41	Female	GWAS2
GWAS2_198_1	27	Female	GWAS2
GWAS2_199_1	18	Female	GWAS2
GWAS2_200_1	30	Female	GWAS2
GWAS2_201_1	20	Female	GWAS2
GWAS2_202_1	3	Male	GWAS2
GWAS2_203_1	68	Female	GWAS2
GWAS2_204_1	15	Male	GWAS2
GWAS2_205_1	35	Male	GWAS2
GWAS2_206_1	10	Male	GWAS2
GWAS2_207_1	8	Female	GWAS2
GWAS2_208_1	9	Male	GWAS2
GWAS2_209_1	17	Female	GWAS2
GWAS2_210_1	44	Male	GWAS2
GWAS2_211_1	35	Male	GWAS2
GWAS2_212_1	16	Female	GWAS2
GWAS2_213_1	20	Male	GWAS2
GWAS2_214_1	5	Male	GWAS2
GWAS2_215_1	25	Female	GWAS2
GWAS2_216_1	0	Female	GWAS2
GWAS2_217_1	21	Female	GWAS2
GWAS2_218_1	36	Female	GWAS2
GWAS2_219_1	34	Female	GWAS2
GWAS2_220_1	14	Male	GWAS2
GWAS2_221_1	32	Female	GWAS2
GWAS2_222_1	37	Female	GWAS2
GWAS2_223_1	10	Female	GWAS2
GWAS2_224_1	42	Male	GWAS2
GWAS2_225_1	45	Female	GWAS2
GWAS2_226_1	53	Male	GWAS2
GWAS2_227_1	20	Female	GWAS2
GWAS2_228_1	15	Female	GWAS2
GWAS2_229_1	18	Male	GWAS2
GWAS2_230_1	49	Female	GWAS2
GWAS2_231_1	8	Female	GWAS2
GWAS2_232_1	12	Male	GWAS2
GWAS2_233_1	50	Female	GWAS2
GWAS2_234_1	58	Male	GWAS2
GWAS2_235_1	50	Male	GWAS2
GWAS2_236_1	11	Female	GWAS2
GWAS2_237_1	10	Female	GWAS2
GWAS2_238_1	19	Female	GWAS2
GWAS2_239_1	62	Male	GWAS2
G3Replication_536_1	35	Female	G3Replication
G3Replication_537_1	16	Female	G3Replication
G3Replication_538_1	6	Female	G3Replication
G3Replication_539_1	18	Male	G3Replication
G3Replication_540_1	11	Female	G3Replication
G3Replication_541_1	6	Female	G3Replication
G3Replication_542_1	35	Female	G3Replication
G3Replication_543_1	36	Female	G3Replication
G3Replication_544_1	30	Male	G3Replication
G3Replication_545_1	10	Male	G3Replication
G3Replication_546_1	55	Female	G3Replication
G3Replication_547_1	4	Male	G3Replication
G3Replication_548_1	5	Male	G3Replication
G3Replication_549_1	51	Male	G3Replication
G3Replication_550_1	7	Male	G3Replication
G3Replication_551_1	5	Female	G3Replication
G3Replication_552_1	17	Male	G3Replication
G3Replication_553_1	57	Female	G3Replication
G3Replication_554_1	42	Female	G3Replication
G3Replication_555_1	40	Female	G3Replication
G3Replication_556_1	6	Male	G3Replication
G3Replication_557_1	38	Male	G3Replication
G3Replication_558_1	34	Female	G3Replication
G3Replication_559_1	53	Male	G3Replication
G3Replication_560_1	14	Female	G3Replication
G3Replication_561_1	30	Female	G3Replication
G3Replication_562_1	25	Female	G3Replication
G3Replication_563_1	44	Female	G3Replication
G3Replication_564_1	20	Female	G3Replication
G3Replication_565_1	10	Male	G3Replication
G3Replication_566_1	47	Female	G3Replication
G3Replication_567_1	48	Male	G3Replication
G3Replication_568_1	14	Male	G3Replication
G3Replication_569_1	64	Male	G3Replication
G3Replication_570_1	36	Male	G3Replication
G3Replication_571_1	46	Female	G3Replication
G3Replication_572_1	38	Female	G3Replication
G3Replication_573_1	45	Female	G3Replication
G3Replication_574_1	8	Male	G3Replication
G3Replication_575_1	36	Male	G3Replication
G3Replication_576_1	29	Male	G3Replication
G3Replication_577_1	29	Male	G3Replication
G3Replication_578_1	42	Female	G3Replication
G3Replication_579_1	19	Female	G3Replication
G3Replication_580_1	42	Male	G3Replication
G3Replication_581_1	3	Female	G3Replication
G3Replication_582_1	13	Male	G3Replication
G3Replication_583_1	3	Male	G3Replication
G3Replication_584_1	30	Female	G3Replication
G3Replication_585_1	3	Female	G3Replication
G3Replication_586_1	31	Male	G3Replication
G3Replication_587_1	7	Female	G3Replication
G3Replication_588_1	25	Female	G3Replication
G3Replication_589_1	18	Female	G3Replication
G3Replication_590_1	4	Female	G3Replication
G3Replication_591_1	5.5	Male	G3Replication
G3Replication_592_1	15	Female	G3Replication
G3Replication_593_1	17	Male	G3Replication
G3Replication_594_1	21	Male	G3Replication
G3Replication_595_1	8	Female	G3Replication
G3Replication_596_1	38	Female	G3Replication
G3Replication_597_1	4	Female	G3Replication
G3Replication_598_1	7	Male	G3Replication
G3Replication_599_1	12	Female	G3Replication
G3Replication_600_1	15	Male	G3Replication
G3Replication_601_1	40	Male	G3Replication
G3Replication_602_1	22	Male	G3Replication
G3Replication_603_1	51	Male	G3Replication
G3Replication_604_1	33	Male	G3Replication
G3Replication_605_1	12	Male	G3Replication
G3Replication_606_1	34	Male	G3Replication
G3Replication_607_1	28	Female	G3Replication
G3Replication_608_1	47	Female	G3Replication
G3Replication_609_1	26	Female	G3Replication
G3Replication_610_1	55	Female	G3Replication
G3Replication_611_1	11	Female	G3Replication
G3Replication_612_1	27	Male	G3Replication
G3Replication_613_1	10	Female	G3Replication
G3Replication_614_1	53	Female	G3Replication
G3Replication_615_1	38	Female	G3Replication
G3Replication_616_1	10	Female	G3Replication
G3Replication_617_1	23	Female	G3Replication
G3Replication_618_1	7	Female	G3Replication
G3Replication_619_1	25	Male	G3Replication
G3Replication_620_1	45	Female	G3Replication
G3Replication_621_1	49	Female	G3Replication
G3Replication_622_1	17	Male	G3Replication
G3Replication_623_1	24	Female	G3Replication
G3Replication_624_1	45	Female	G3Replication
G3Replication_625_1	14	Male	G3Replication
G3Replication_626_1	26	Male	G3Replication
G3Replication_627_1	52	Male	G3Replication
G3Replication_628_1	20	Male	G3Replication
G3Replication_629_1	9	Female	G3Replication
G3Replication_630_1	71	Male	G3Replication
G3Replication_631_1	27	Female	G3Replication
G3Replication_632_1	25	Male	G3Replication
G3Replication_633_1	28	Male	G3Replication
G3Replication_634_1	4	Male	G3Replication
G3Replication_635_1	35	Female	G3Replication
G3Replication_636_1	40	Male	G3Replication
G3Replication_637_1	3	Female	G3Replication
G3Replication_638_1	5	Female	G3Replication
G3Replication_639_1	23	Male	G3Replication
G3Replication_640_1	40	Female	G3Replication
G3Replication_641_1	45	Female	G3Replication
G3Replication_642_1	5	Male	G3Replication
G3Replication_643_1	50	Female	G3Replication
G3Replication_644_1	20	Female	G3Replication
G3Replication_645_1	22	Female	G3Replication
G3Replication_646_1	31	Male	G3Replication
G3Replication_647_1	43	Female	G3Replication
G3Replication_648_1	35	Female	G3Replication
G3Replication_649_1	44	Male	G3Replication
G3Replication_650_1	5	Male	G3Replication
G3Replication_651_1	67	Male	G3Replication
G3Replication_652_1	33	Male	G3Replication
G3Replication_653_1	1	Female	G3Replication
G3Replication_654_1	50	Male	G3Replication
G3Replication_655_1	53	Female	G3Replication
G3Replication_656_1	2	Female	G3Replication
G3Replication_657_1	11	Male	G3Replication
G3Replication_658_1	10	Female	G3Replication
G3Replication_659_1	1	Female	G3Replication
G3Replication_660_1	1	Female	G3Replication
G3Replication_661_1	2	Male	G3Replication
G3Replication_662_1	21	Female	G3Replication
G3Replication_663_1	0	Female	G3Replication
G3Replication_664_1	10	Male	G3Replication
G3Replication_665_1	8	Female	G3Replication
G3Replication_666_1	7	Male	G3Replication
G3Replication_667_1	1	Female	G3Replication
G3Replication_668_1	11	Male	G3Replication
G3Replication_669_1	27	Female	G3Replication
G3Replication_670_1	30	Male	G3Replication
G3Replication_671_1	27	Female	G3Replication
G3Replication_672_1	43	Male	G3Replication
G3Replication_673_1	42	Female	G3Replication
G3Replication_674_1	3	Female	G3Replication
G3Replication_675_1	6	Male	G3Replication
G3Replication_676_1	4	Female	G3Replication
G3Replication_677_1	60	Female	G3Replication
G3Replication_678_1	80	Female	G3Replication
G3Replication_679_1	35	Male	G3Replication
G3Replication_680_1	51	Female	G3Replication
G3Replication_681_1	50	Male	G3Replication
G3Replication_682_1	31	Male	G3Replication
G3Replication_683_1	52	Female	G3Replication
G3Replication_684_1	7	Male	G3Replication
G3Replication_685_1	7	Female	G3Replication
G3Replication_686_1	37	Male	G3Replication
G3Replication_687_1	53	Male	G3Replication
G3Replication_688_1	29	Female	G3Replication
G3Replication_689_1	6	Male	G3Replication
G3Replication_690_1	7	Female	G3Replication
G3Replication_691_1	16	Female	G3Replication
G3Replication_692_1	13	Female	G3Replication
G3Replication_693_1	35	Male	G3Replication
G3Replication_694_1	37	Female	G3Replication
G3Replication_695_1	14	Female	G3Replication
G3Replication_696_1	25	Female	G3Replication
G3Replication_697_1	18	Female	G3Replication
G3Replication_698_1	30	Male	G3Replication
G3Replication_699_1	28	Female	G3Replication
G3Replication_700_1	3	Female	G3Replication
G3Replication_701_1	41	Male	G3Replication
G3Replication_702_1	20	Female	G3Replication
G3Replication_703_1	1	Female	G3Replication
G3Replication_704_1	18	Female	G3Replication
G3Replication_705_1	16	Male	G3Replication
G3Replication_706_1	54	Male	G3Replication
G3Replication_707_1	26	Female	G3Replication
G3Replication_708_1	12	Female	G3Replication
G3Replication_709_1	30	Male	G3Replication
G3Replication_710_1	12	Female	G3Replication
G3Replication_711_1	5	Female	G3Replication
G3Replication_712_1	8	Female	G3Replication
G3Replication_713_1	22	Female	G3Replication
G3Replication_714_1	10	Female	G3Replication
G3Replication_715_1	16	Female	G3Replication
G3Replication_716_1	12	Female	G3Replication
G3Replication_717_1	14	Male	G3Replication
G3Replication_718_1	38	Female	G3Replication
G3Replication_719_1	55	Female	G3Replication
G3Replication_720_1	1	Female	G3Replication
G3Replication_721_1	30	Male	G3Replication
G3Replication_722_1	6	Female	G3Replication
G3Replication_723_1	28	Female	G3Replication
G3Replication_724_1	44	Female	G3Replication
G3Replication_725_1	12	Female	G3Replication
G3Replication_726_1	34	Male	G3Replication
G3Replication_727_1	12	Female	G3Replication
G3Replication_728_1	9	Male	G3Replication
G3Replication_729_1	33	Male	G3Replication
G3Replication_730_1	16	Male	G3Replication
G3Replication_731_1	17	Female	G3Replication
G3Replication_732_1	45	Female	G3Replication
G3Replication_733_1	28	Male	G3Replication
G3Replication_734_1	44	Male	G3Replication
G3Replication_735_1	10	Male	G3Replication
G3Replication_736_1	24	Female	G3Replication
G3Replication_737_1	13	Male	G3Replication
G3Replication_738_1	26	Female	G3Replication
G3Replication_739_1	6	Male	G3Replication
G3Replication_740_1	7	Female	G3Replication
G3Replication_741_1	2	Male	G3Replication
G3Replication_742_1	34	Female	G3Replication
G3Replication_743_1	30	Female	G3Replication
G3Replication_744_1	37	Female	G3Replication
G3Replication_745_1	33	Female	G3Replication
G3Replication_746_1	31	Male	G3Replication
G3Replication_747_1	30	Male	G3Replication
G3Replication_748_1	30	Female	G3Replication
G3Replication_749_1	42	Female	G3Replication
G3Replication_750_1	30	Male	G3Replication
G3Replication_751_1	23	Female	G3Replication
G3Replication_752_1	27	Female	G3Replication
G3Replication_753_1	6	Female	G3Replication
G3Replication_754_1	50	Female	G3Replication
G3Replication_755_1	10	Female	G3Replication
G3Replication_756_1	30	Female	G3Replication
G3Replication_757_1	15	Female	G3Replication
G3Replication_758_1	4	Female	G3Replication
G3Replication_759_1	11	Male	G3Replication
G3Replication_760_1	13	Female	G3Replication
G3Replication_761_1	16	Male	G3Replication
G3Replication_762_1	29	Male	G3Replication
G3Replication_763_1	40	Female	G3Replication
G3Replication_764_1	35	Male	G3Replication
G3Replication_765_1	13	Male	G3Replication
G3Replication_766_1	20	Female	G3Replication
G3Replication_767_1	10	Male	G3Replication
G3Replication_768_1	2	Female	G3Replication
G3Replication_769_1	30	Female	G3Replication
G3Replication_770_1	42	Female	G3Replication
G3Replication_771_1	53	Male	G3Replication
G3Replication_772_1	7	Male	G3Replication
G3Replication_773_1	52	Male	G3Replication
G3Replication_774_1	26	Female	G3Replication
G3Replication_775_1	31	Female	G3Replication
G3Replication_776_1	42	Female	G3Replication
G3Replication_777_1	13	Male	G3Replication
G3Replication_778_1	9	Male	G3Replication
G3Replication_779_1	14	Female	G3Replication
G3Replication_780_1	12	Female	G3Replication
G3Replication_781_1	30	Male	G3Replication
G3Replication_782_1	64	Male	G3Replication
G3Replication_783_1	38	Female	G3Replication
G3Replication_784_1	11	Female	G3Replication
G3Replication_785_1	51	Female	G3Replication
G3Replication_786_1	27	Male	G3Replication
G3Replication_787_1	44	Male	G3Replication
G3Replication_788_1	24	Male	G3Replication
G3Replication_789_1	28	Female	G3Replication
G3Replication_790_1	11	Female	G3Replication
G3Replication_791_1	33	Female	G3Replication
G3Replication_792_1	22	Female	G3Replication
G3Replication_793_1	43	Female	G3Replication
G3Replication_794_1	38	Female	G3Replication
G3Replication_795_1	18	Male	G3Replication
G3Replication_796_1	44	Female	G3Replication
G3Replication_797_1	48	Male	G3Replication
G3Replication_798_1	19	Female	G3Replication
G3Replication_799_1	38	Male	G3Replication
G3Replication_800_1	8	Female	G3Replication
G3Replication_801_1	44	Male	G3Replication
G3Replication_802_1	64	Male	G3Replication
G3Replication_803_1	15	Female	G3Replication
G3Replication_804_1	23	Female	G3Replication
G3Replication_805_1	11	Male	G3Replication
G3Replication_806_1	9	Male	G3Replication
G3Replication_807_1	20	Female	G3Replication
G3Replication_808_1	9	Female	G3Replication
G3Replication_809_1	57	Male	G3Replication
G3Replication_810_1	45	Female	G3Replication
G3Replication_811_1	58	Male	G3Replication
G3Replication_812_1	48	Male	G3Replication
G3Replication_813_1	34	Female	G3Replication
G3Replication_814_1	41	Male	G3Replication
G3Replication_815_1	69	Male	G3Replication
G3Replication_816_1	31	Female	G3Replication
G3Replication_817_1	10	Male	G3Replication
G3Replication_818_1	33	Female	G3Replication
G3Replication_819_1	50	Female	G3Replication
G3Replication_820_1	31	Female	G3Replication
G3Replication_821_1	60	Female	G3Replication
G3Replication_822_1	28	Female	G3Replication
G3Replication_823_1	63	Male	G3Replication
G3Replication_824_1	55	Male	G3Replication
G3Replication_825_1	13	Male	G3Replication
G3Replication_826_1	61	Male	G3Replication
G3Replication_827_1	19	Female	G3Replication
G3Replication_828_1	31	Female	G3Replication
G3Replication_829_1	48	Female	G3Replication
G3Replication_830_1	57	Female	G3Replication
G3Replication_831_1	69	Female	G3Replication
G3Replication_832_1	20	Male	G3Replication
G3Replication_833_1	7	Female	G3Replication
G3Replication_834_1	12	Female	G3Replication
G3Replication_835_1	15	Female	G3Replication
G3Replication_836_1	42	Female	G3Replication
G3Replication_837_1	54	Male	G3Replication
G3Replication_838_1	35	Female	G3Replication
G3Replication_839_1	27	Female	G3Replication
G3Replication_840_1	17	Female	G3Replication
G3Replication_841_1	29	Male	G3Replication
G3Replication_842_1	45	Female	G3Replication
G3Replication_843_1	12	Male	G3Replication
G3Replication_844_1	35	Female	G3Replication
G3Replication_845_1	58	Male	G3Replication
G3Replication_846_1	27	Male	G3Replication
G3Replication_847_1	20	Female	G3Replication
G3Replication_848_1	53	Male	G3Replication
G3Replication_849_1	6	Female	G3Replication
G3Replication_850_1	23	Female	G3Replication
G3Replication_851_1	8	Female	G3Replication
G3Replication_852_1	8	Female	G3Replication
G3Replication_853_1	50	Female	G3Replication
G3Replication_854_1	6	Female	G3Replication
G3Replication_855_1	17	Male	G3Replication
G3Replication_856_1	18	Male	G3Replication
G3Replication_857_1	53	Female	G3Replication
G3Replication_858_1	26	Male	G3Replication
G3Replication_859_1	50	Male	G3Replication
G3Replication_860_1	17	Female	G3Replication
G3Replication_861_1	74	Female	G3Replication
G3Replication_862_1	35	Female	G3Replication
G3Replication_863_1	49	Male	G3Replication
G3Replication_864_1	38	Female	G3Replication
G3Replication_865_1	69	Male	G3Replication
G3Replication_866_1	0	Female	G3Replication
G3Replication_867_1	15	Male	G3Replication
GWAS3_507_1	26	Male	GWAS3
GWAS3_508_1	30	Male	GWAS3
GWAS3_509_1	40	Female	GWAS3
GWAS3_510_1	9	Female	GWAS3
GWAS3_511_1	41	Female	GWAS3
GWAS3_512_1	7	Male	GWAS3
GWAS3_513_1	39	Female	GWAS3
GWAS3_514_1	36	Male	GWAS3
[truncated: 2,524 more rows]

## Sheet: SourceData_Fig2
SNP	Position (hg19)	Early Age-of-Onset P-value	Late Age-of-Onset P-value	R2 with rs9271597	R2 with rs145954018	Early Age-of-Onset log(P-value)	Late Age-of-Onset log(P-value)	Higher R2	Combined_R2	Color
rs9268606	32400070	0.1623	1.11e-07	0.0807947	0.0227878	0.789681	6.95468	rs9271597	-0.0807947	blue
rs984778	32400088	0.0005266	0.0009401	0.0134289	0.0161087	3.27852	3.02683	rs145954018	0.0161087	red
rs7762370	32400190	0.1693	0.784	0.0155643	0.0024242	0.771343	0.105684	rs9271597	-0.0155643	blue
rs115956975	32400230	0.3184	0.01959	0.000971057	0.000116624	0.497027	1.70797	rs9271597	-0.000971057	blue
rs181686903	32400302	0.1912	0.7676	0.00530517	6.58469e-05	0.718512	0.114865	rs9271597	-0.00530517	blue
rs9501626	32400344	0.5197	0.9411	0.0312681	0.00409701	0.284247	0.0263642	rs9271597	-0.0312681	blue
rs3129858	32400520	0.03788	0.01975	0.0352921	0.0872655	1.42159	1.70443	rs145954018	0.0872655	red
rs9268607	32400538	0.1569	9.55e-08	0.0805854	0.0227242	0.804377	7.02	rs9271597	-0.0805854	blue
rs11759143	32400706	0.2258	0.09205	0.00989627	0.000319472	0.646276	1.03598	rs9271597	-0.00989627	blue
rs59642557	32400811	0.6575	0.9426	0.00499707	0.000110073	0.182104	0.0256726	rs9271597	-0.00499707	blue
rs201797811	32400840	0.0006226	0.82	0.0418388	0.00448197	3.20579	0.0861861	rs9271597	-0.0418388	blue
rs9268608	32400865	0.1528	1.07e-07	0.0806573	0.0226978	0.815877	6.97062	rs9271597	-0.0806573	blue
rs3129859	32400939	0.000293	0.1117	0.0140362	0.0785114	3.53313	0.951947	rs145954018	0.0785114	red
rs17496307	32401036	8.81e-06	2.57e-05	0.069424	0.00389427	5.05502	4.59007	rs9271597	-0.069424	blue
rs3129860	32401079	5.68e-09	6.3e-07	0.115802	0.00545692	8.24565	6.20066	rs9271597	-0.115802	blue
rs3135338	32401217	0.0004444	0.0009235	0.0134593	0.0162222	3.35223	3.03456	rs145954018	0.0162222	red
rs34735516	32401237	0.9754	0.9003	0.00323152	0.000268112	0.0108172	0.0456127	rs9271597	-0.00323152	blue
rs9268609	32401261	0.183	9.5e-08	0.0803483	0.0226806	0.737549	7.02228	rs9271597	-0.0803483	blue
rs9268610	32401263	0.183	9.5e-08	0.0803483	0.0226806	0.737549	7.02228	rs9271597	-0.0803483	blue
rs58480447	32401296	0.08228	0.5886	0.0132911	0.000478842	1.08471	0.23018	rs9271597	-0.0132911	blue
rs7356880	32401327	0.1447	0.7199	0.0154601	0.0024355	0.839531	0.142728	rs9271597	-0.0154601	blue
rs3129861	32401532	0.03147	0.1015	0.0147695	0.0100232	1.5021	0.993534	rs9271597	-0.0147695	blue
rs3135337	32401534	0.03005	0.02004	0.0348817	0.0873991	1.52216	1.6981	rs145954018	0.0873991	red
rs60365717	32401626	0.07404	0.6375	0.0133249	0.000468538	1.13053	0.19552	rs9271597	-0.0133249	blue
rs117820904	32401706	0.7045	0.8287	0.00491953	9.82612e-05	0.152119	0.0816027	rs9271597	-0.00491953	blue
rs17209091	32401785	0.02097	0.9548	0.00783454	0.000565822	1.6784	0.0200876	rs9271597	-0.00783454	blue
rs3135336	32401829	0.000504	0.000904	0.0134819	0.0161594	3.29757	3.04383	rs145954018	0.0161594	red
rs3135335	32401845	0.000504	0.0009012	0.0134897	0.0161633	3.29757	3.04518	rs145954018	0.0161633	red
rs17202745	32401889	0.0178	0.802	0.00867518	0.000633065	1.74958	0.0958256	rs9271597	-0.00867518	blue
rs115622881	32401908	0.3275	0.01756	0.000961011	0.000112836	0.484789	1.75548	rs9271597	-0.000961011	blue
rs1987305	32401996	0.1937	8.76e-08	0.0804254	0.0227382	0.71287	7.0575	rs9271597	-0.0804254	blue
rs143947808	32402019	0.7045	0.8287	0.00491953	9.82612e-05	0.152119	0.0816027	rs9271597	-0.00491953	blue
rs11752739	32402098	0.1915	0.09007	0.00993009	0.000312397	0.717831	1.04542	rs9271597	-0.00993009	blue
rs9281805	32402116	0.1406	1.77e-08	0.0830017	0.022593	0.852015	7.75203	rs9271597	-0.0830017	blue
rs960736	32402225	0.1937	8.76e-08	0.0804254	0.0227382	0.71287	7.0575	rs9271597	-0.0804254	blue
rs7753264	32402440	0.211	8.67e-08	0.0804721	0.0227297	0.675718	7.06198	rs9271597	-0.0804721	blue
rs7773756	32402464	0.1949	9.44e-08	0.080471	0.0227765	0.710188	7.02503	rs9271597	-0.080471	blue
rs28732212	32402531	0.9544	0.5161	0.039689	0.00172409	0.0202696	0.287266	rs9271597	-0.039689	blue
rs117859623	32402552	0.6575	0.9426	0.00499707	0.000110073	0.182104	0.0256726	rs9271597	-0.00499707	blue
rs3135334	32402686	2.11e-05	2.78e-05	0.0552899	0.00848901	4.67572	4.55596	rs9271597	-0.0552899	blue
rs9268613	32402692	0.1765	9.52e-08	0.0804468	0.0227814	0.753255	7.02136	rs9271597	-0.0804468	blue
rs2027856	32402705	0.5234	0.9383	0.0312966	0.00409145	0.281166	0.0276583	rs9271597	-0.0312966	blue
rs9268614	32402778	9.36e-05	3.17e-11	0.336179	0.00960403	4.02872	10.4989	rs9271597	-0.336179	blue
rs9268615	32402889	0.2005	5.29e-08	0.0774608	0.0232618	0.697886	7.27654	rs9271597	-0.0774608	blue
rs16870157	32402968	0.6393	0.01589	0.0119009	0.000605986	0.194295	1.79888	rs9271597	-0.0119009	blue
rs28732213	32403119	0.9284	0.4379	0.0436449	0.0017347	0.0322649	0.358625	rs9271597	-0.0436449	blue
rs5875370	32403240	0.03227	0.01566	0.0355002	0.0875847	1.4912	1.80521	rs145954018	0.0875847	red
rs116731373	32403321	0.8526	0.0005289	0.00571501	0.000483541	0.0692547	3.27663	rs9271597	-0.00571501	blue
rs199962576	32403382	0.0002905	0.0002577	0.0227541	0.0134097	3.53685	3.58889	rs9271597	-0.0227541	blue
rs983561	32403655	0.03226	0.0174	0.0353715	0.0872073	1.49134	1.75945	rs145954018	0.0872073	red
rs3135398	32403934	0.03148	0.01859	0.0353234	0.087187	1.50197	1.73072	rs145954018	0.087187	red
rs3135397	32403941	0.000371	0.00111	0.013432	0.0160305	3.43063	2.95468	rs145954018	0.0160305	red
rs3129864	32404043	0.03237	0.01877	0.0353851	0.0872312	1.48986	1.72654	rs145954018	0.0872312	red
rs3129865	32404048	6.24e-09	8.27e-07	0.115786	0.00541613	8.20482	6.08249	rs9271597	-0.115786	blue
rs3129866	32404065	0.0003935	0.001133	0.0134729	0.0160114	3.40506	2.94577	rs145954018	0.0160114	red
rs4612206	32404093	0.1616	8.42e-08	0.0806928	0.0227687	0.791559	7.07469	rs9271597	-0.0806928	blue
rs5000563	32404135	0.03148	0.01863	0.0353262	0.0871925	1.50197	1.72979	rs145954018	0.0871925	red
rs3135396	32404213	0.03148	0.01745	0.0353068	0.0871529	1.50197	1.7582	rs145954018	0.0871529	red
rs3129867	32404220	3.06e-05	0.0005032	0.00648185	0.014962	4.51428	3.29826	rs145954018	0.014962	red
rs62404042	32404276	2.48e-55	9.97e-06	0.0332222	0.528193	54.6055	5.0013	rs145954018	0.528193	red
rs3129868	32404377	5.59e-09	7.51e-07	0.115701	0.00544501	8.25259	6.12436	rs9271597	-0.115701	blue
rs59888944	32404505	0.07316	0.6217	0.0134759	0.000479758	1.13573	0.206419	rs9271597	-0.0134759	blue
rs73407164	32404795	0.07316	0.6217	0.0134759	0.000479758	1.13573	0.206419	rs9271597	-0.0134759	blue
rs2395173	32404859	0.000397	0.0009563	0.013512	0.0162663	3.40121	3.01941	rs145954018	0.0162663	red
rs2395174	32404878	0.03227	0.01561	0.0355142	0.0875685	1.4912	1.8066	rs145954018	0.0875685	red
rs2395175	32405026	0.003594	1.77e-09	0.23802	0.00709228	2.44442	8.75203	rs9271597	-0.23802	blue
rs9268626	32405044	0.2165	0.02388	0.0288327	0.00167933	0.664542	1.62197	rs9271597	-0.0288327	blue
rs2395176	32405062	0.03154	0.01418	0.0354607	0.0876295	1.50114	1.84832	rs145954018	0.0876295	red
rs2395177	32405076	0.03154	0.01418	0.0354607	0.0876295	1.50114	1.84832	rs145954018	0.0876295	red
rs184635316	32405119	0.7014	0.8341	0.00183905	6.50121e-05	0.154034	0.0787819	rs9271597	-0.00183905	blue
rs17606282	32405144	6.29e-08	0.0002964	0.0487492	0.0735757	7.20135	3.52812	rs145954018	0.0735757	red
rs3135395	32405192	0.0004806	0.001117	0.0133586	0.0161934	3.31822	2.95195	rs145954018	0.0161934	red
rs145017601	32405284	0.2367	0.008897	0.00717978	0.000386354	0.625802	2.05076	rs9271597	-0.00717978	blue
rs2395178	32405362	0.0004806	0.001117	0.0133586	0.0161934	3.31822	2.95195	rs145954018	0.0161934	red
rs6939115	32405580	0.9579	0.0004828	0.00570442	0.00051966	0.0186798	3.31623	rs9271597	-0.00570442	blue
rs3129869	32405671	0.0004806	0.001117	0.0133586	0.0161934	3.31822	2.95195	rs145954018	0.0161934	red
rs9268627	32405821	3.87e-05	4.45e-11	0.337455	0.00964491	4.41229	10.3516	rs9271597	-0.337455	blue
rs6939787	32405835	0.9579	0.0004403	0.00557364	0.000525181	0.0186798	3.35625	rs9271597	-0.00557364	blue
rs9268628	32405865	0.01486	0.9815	0.0652512	0.0073598	1.82798	0.0081097	rs9271597	-0.0652512	blue
rs114474327	32405894	0.9545	0.6507	0.00714613	0.000586724	0.0202241	0.186619	rs9271597	-0.00714613	blue
rs138984000	32406085	0.1814	0.4637	0.0432671	0.00208174	0.741363	0.333763	rs9271597	-0.0432671	blue
rs112199628	32406100	0.03338	0.01754	0.0352013	0.0878464	1.47651	1.75597	rs145954018	0.0878464	red
rs28732214	32406122	0.9918	0.4674	0.0402263	0.00168902	0.0035759	0.330311	rs9271597	-0.0402263	blue
rs73407174	32406224	0.06823	0.6937	0.0134032	0.000541359	1.16602	0.158828	rs9271597	-0.0134032	blue
rs34979133	32406245	0.0003781	0.0001091	0.0721277	0.0093228	3.42239	3.96218	rs9271597	-0.0721277	blue
6:32406257	32406257	0.6047	0.571	0.00116544	4.85416e-06	0.21846	0.243364	rs9271597	-0.00116544	blue
rs113273903	32406316	0.06823	0.6937	0.0134032	0.000541359	1.16602	0.158828	rs9271597	-0.0134032	blue
rs3129871	32406342	0.006653	0.09941	0.00263056	0.0159701	2.17698	1.00257	rs145954018	0.0159701	red
rs9268632	32406412	0.02852	0.01521	0.0350496	0.0878608	1.54485	1.81787	rs145954018	0.0878608	red
rs9268633	32406473	1.49e-05	3.98e-05	0.0552487	0.00837414	4.82681	4.40012	rs9271597	-0.0552487	blue
rs9268634	32406530	0.1801	9.64e-08	0.0807543	0.022868	0.744486	7.01592	rs9271597	-0.0807543	blue
rs34117294	32406549	0.7948	0.9003	0.00322354	0.000269346	0.0997421	0.0456127	rs9271597	-0.00322354	blue
rs9268635	32406579	4.89e-09	6.17e-07	0.108939	0.00517364	8.31069	6.20971	rs9271597	-0.108939	blue
rs9268636	32406611	1.96e-09	0.4816	9.43925e-05	0.160454	8.70774	0.317314	rs145954018	0.160454	red
rs3763321	32406704	1.41e-05	4.1e-05	0.0552651	0.00836799	4.85078	4.38722	rs9271597	-0.0552651	blue
rs3763322	32406807	0.132	1.89e-06	0.0712305	0.0238179	0.879426	5.72354	rs9271597	-0.0712305	blue
rs147401848	32406843	4.46e-09	1.05e-06	0.115873	0.00530619	8.35067	5.97881	rs9271597	-0.115873	blue
rs9268641	32406887	0.02813	0.01622	0.0350413	0.0878882	1.55083	1.78995	rs145954018	0.0878882	red
rs3763324	32406901	0.3065	0.01582	0.00118875	0.000127667	0.51357	1.80079	rs9271597	-0.00118875	blue
rs9405035	32407068	0.6601	0.9611	0.0189795	0.000563936	0.18039	0.0172314	rs9271597	-0.0189795	blue
rs60645908	32407072	0.05502	0.6881	0.0134032	0.000541359	1.25948	0.162348	rs9271597	-0.0134032	blue
rs3129872	32407153	0.02852	0.01665	0.0350884	0.0877176	1.54485	1.77859	rs145954018	0.0877176	red
rs16822567	32407260	0.3113	0.01652	0.00121011	0.000124674	0.506821	1.78199	rs9271597	-0.00121011	blue
rs2395179	32407302	0.05576	0.005972	0.0365289	0.0819168	1.25368	2.22388	rs145954018	0.0819168	red
rs2395180	32407310	0.05576	0.005966	0.0365261	0.0819114	1.25368	2.22432	rs145954018	0.0819114	red
rs6926336	32407322	0.06823	0.6873	0.0134286	0.000538935	1.16602	0.162854	rs9271597	-0.0134286	blue
rs139853654	32407344	0.06469	0.7516	0.0135756	0.00054925	1.18916	0.124013	rs9271597	-0.0135756	blue
rs2395181	32407404	0.03573	0.006972	0.0359351	0.0864711	1.44697	2.15664	rs145954018	0.0864711	red
rs3129873	32407433	0.02661	0.01468	0.0346918	0.0875369	1.57496	1.83327	rs145954018	0.0875369	red
rs3129874	32407440	0.02661	0.01468	0.034678	0.0875531	1.57496	1.83327	rs145954018	0.0875531	red
rs3129875	32407468	0.03573	0.007041	0.035949	0.0863227	1.44697	2.15237	rs145954018	0.0863227	red
rs16822584	32407537	1.47e-55	2.19e-05	0.0328395	0.529466	54.8327	4.65956	rs145954018	0.529466	red
rs14004	32407709	0.1408	2.27e-06	0.0711133	0.0238237	0.851397	5.64397	rs9271597	-0.0711133	blue
rs16822586	32407773	0.2895	0.01882	0.00128071	0.00012561	0.538351	1.72538	rs9271597	-0.00128071	blue
rs16822587	32407855	0.2895	0.01882	0.00128071	0.00012561	0.538351	1.72538	rs9271597	-0.00128071	blue
rs41270488	32407906	0.0002918	0.678	0.041562	0.0036919	3.53491	0.16877	rs9271597	-0.041562	blue
rs3129876	32408012	0.03831	0.005309	0.036833	0.0864595	1.41669	2.27499	rs145954018	0.0864595	red
rs9268644	32408044	0.03977	1.81e-08	0.156541	0.0475325	1.40044	7.74232	rs9271597	-0.156541	blue
rs139772749	32408057	0.06469	0.7516	0.0135756	0.00054925	1.18916	0.124013	rs9271597	-0.0135756	blue
rs114196722	32408151	0.2895	0.01964	0.00123206	0.000122601	0.538351	1.70686	rs9271597	-0.00123206	blue
6:32408217:D	32408217	0.007187	2.05e-05	0.186051	0.0124903	2.14345	4.68825	rs9271597	-0.186051	blue
rs3135394	32408497	1.27e-09	5.94e-06	0.0788034	0.00354162	8.8962	5.22621	rs9271597	-0.0788034	blue
rs116479312	32408500	0.9347	0.0004916	0.00565965	0.000516904	0.0293278	3.30839	rs9271597	-0.00565965	blue
rs9268645	32408527	0.1627	1.31e-07	0.080347	0.0233038	0.788612	6.88273	rs9271597	-0.080347	blue
rs3129877	32408597	0.04633	0.01224	0.0381479	0.0877198	1.33414	1.91222	rs145954018	0.0877198	red
rs3129878	32408735	0.07558	0.0003604	0.0501836	0.0800048	1.12159	3.44322	rs145954018	0.0800048	red
rs3135393	32408842	1.84e-09	0.4703	9.85926e-05	0.161859	8.73518	0.327625	rs145954018	0.161859	red
rs58856978	32408902	0.7499	0.02536	0.0114199	0.000601581	0.124997	1.59585	rs9271597	-0.0114199	blue
rs3129879	32408907	0.07552	0.005286	0.0427486	0.0854843	1.12194	2.27687	rs145954018	0.0854843	red
rs3129880	32408917	4.2e-07	1.99e-07	0.0673316	0.009227	6.37675	6.70115	rs9271597	-0.0673316	blue
rs28732215	32408932	0.9932	0.5234	0.0402953	0.00168425	0.00296329	0.281166	rs9271597	-0.0402953	blue
rs145997612	32409046	0.1995	0.02282	0.0299063	0.00175127	0.700057	1.64168	rs9271597	-0.0299063	blue
rs9268652	32409056	3.84e-05	2.9e-05	0.0679449	0.0109262	4.41567	4.5376	rs9271597	-0.0679449	blue
rs9268653	32409058	9.39e-09	4.4e-07	0.108261	0.00519935	8.02733	6.35655	rs9271597	-0.108261	blue
rs6925852	32409060	1.46e-09	0.525	9.30181e-05	0.162067	8.83565	0.279841	rs145954018	0.162067	red
rs114369132	32409141	0.01934	0.9994	0.00774275	0.00054402	1.71354	0.000260655	rs9271597	-0.00774275	blue
rs3135392	32409242	0.04153	0.00154	0.0404723	0.0576615	1.38164	2.81248	rs145954018	0.0576615	red
rs115291739	32409286	0.2895	0.01861	0.00129368	0.000128632	0.538351	1.73025	rs9271597	-0.00129368	blue
rs6926374	32409305	0.04348	1.03e-09	0.169	0.0308745	1.36171	8.98716	rs9271597	-0.169	blue
rs116529593	32409400	0.0179	0.9605	0.00765335	0.000560171	1.74715	0.0175026	rs9271597	-0.00765335	blue
rs3129881	32409484	0.05084	0.01221	0.0366257	0.0893641	1.29379	1.91328	rs145954018	0.0893641	red
rs9501628	32409499	0.7499	0.02566	0.011414	0.000603201	0.124997	1.59074	rs9271597	-0.011414	blue
rs3129882	32409530	1.31e-07	0.0003511	0.180425	0.0261994	6.88273	3.45457	rs9271597	-0.180425	blue
rs9268657	32409656	0.1421	3.24e-08	0.0828314	0.0229581	0.847406	7.48945	rs9271597	-0.0828314	blue
rs16822602	32409697	0.3113	0.01608	0.00129415	0.000130405	0.506821	1.79371	rs9271597	-0.00129415	blue
rs17496549	32409708	1.05e-06	7.47e-06	0.0729867	0.0039163	5.97881	5.12668	rs9271597	-0.0729867	blue
rs6931646	32409781	0.0465	1.13e-09	0.16929	0.0307798	1.33255	8.94692	rs9271597	-0.16929	blue
rs6911419	32409787	0.04635	1.16e-09	0.169291	0.0308061	1.33395	8.93554	rs9271597	-0.169291	blue
rs16822610	32409844	0.3113	0.01729	0.00129368	0.000128632	0.506821	1.76221	rs9271597	-0.00129368	blue
rs149559574	32409899	0.5985	0.2112	0.00144619	0.000130168	0.222936	0.675306	rs9271597	-0.00144619	blue
rs16822614	32409953	0.3113	0.01729	0.00129368	0.000128632	0.506821	1.76221	rs9271597	-0.00129368	blue
rs6911777	32409996	0.286	0.004253	0.091985	0.00207324	0.543634	2.3713	rs9271597	-0.091985	blue
rs16822616	32410083	1.04e-06	7.35e-06	0.073015	0.00392451	5.98297	5.13371	rs9271597	-0.073015	blue
rs16822618	32410087	0.2815	0.004253	0.091995	0.00209548	0.550522	2.3713	rs9271597	-0.091995	blue
rs3129883	32410137	2.26e-05	3.32e-05	0.0755997	0.0112893	4.64589	4.47886	rs9271597	-0.0755997	blue
rs70993830	32410159	1.29e-06	5.02e-06	0.0736921	0.00392676	5.88941	5.2993	rs9271597	-0.0736921	blue
rs3129884	32410210	2.58e-09	0.6892	0.00017624	0.159717	8.58838	0.161655	rs145954018	0.159717	red
rs3129885	32410215	2.58e-09	0.6892	0.00017624	0.159717	8.58838	0.161655	rs145954018	0.159717	red
rs3129886	32410576	2.37e-05	2.91e-05	0.0754355	0.0113087	4.62525	4.53611	rs9271597	-0.0754355	blue
rs3129887	32410691	8.41e-10	0.3557	0.000231856	0.158059	9.0752	0.448916	rs145954018	0.158059	red
rs9268658	32410716	0.04717	7.26e-10	0.169645	0.030824	1.32633	9.13906	rs9271597	-0.169645	blue
rs9268659	32410941	0.311	0.0006043	0.0624555	0.0468528	0.50724	3.21875	rs9271597	-0.0624555	blue
rs3135391	32410987	1.11e-08	3.25e-07	0.109428	0.0053552	7.95468	6.48812	rs9271597	-0.109428	blue
rs8084	32411035	0.326	0.0005455	0.0625231	0.0467903	0.486782	3.26321	rs9271597	-0.0625231	blue
rs60110771	32411286	0.7045	0.9171	0.00501403	0.000106087	0.152119	0.0375833	rs9271597	-0.00501403	blue
rs2239806	32411307	3.59e-09	0.7318	0.000210365	0.159288	8.44491	0.135608	rs145954018	0.159288	red
rs13218331	32411362	1.87e-05	0.0002976	0.0175291	0.00606143	4.72816	3.52637	rs9271597	-0.0175291	blue
rs2239805	32411376	1.3e-09	0.5443	9.67863e-05	0.16215	8.88606	0.264162	rs145954018	0.16215	red
rs2239804	32411523	0.04763	7.78e-10	0.169632	0.0308457	1.32212	9.10902	rs9271597	-0.169632	blue
rs11544315	32411573	0.9639	0.5092	0.0404021	0.00168145	0.015968	0.293112	rs9271597	-0.0404021	blue
rs7192	32411646	0.3256	0.0002454	0.108749	0.0553576	0.487316	3.61013	rs9271597	-0.108749	blue
rs16822632	32411712	0.6596	0.0218	0.0120906	0.000601088	0.180719	1.66154	rs9271597	-0.0120906	blue
rs3129888	32411726	5.26e-06	2.9e-08	0.16305	0.0077675	5.27901	7.5376	rs9271597	-0.16305	blue
rs2239803	32411833	0.0631	1e-09	0.15712	0.0318707	1.19997	9	rs9271597	-0.15712	blue
rs2239802	32411846	9.8e-06	2.07e-06	0.144756	0.00878061	5.00877	5.68403	rs9271597	-0.144756	blue
6:32412004	32412004	0.09313	0.2098	0.00733293	0.0341383	1.03091	0.678195	rs145954018	0.0341383	red
rs71565323	32412114	0.6615	0.8382	0.00620945	0.000292601	0.17947	0.0766523	rs9271597	-0.00620945	blue
rs4935356_A	32412388	0.000219	0.0007282	0.0120945	0.00654942	3.65956	3.13775	rs9271597	-0.0120945	blue
rs4935356_G	32412388	0.4227	1.82e-08	0.178238	0.0427512	0.373968	7.73993	rs9271597	-0.178238	blue
rs115084676	32412395	3.47e-06	4.69e-08	0.163377	0.00781292	5.45967	7.32883	rs9271597	-0.163377	blue
rs4935354	32412398	0.2854	0.0001658	0.108636	0.0553168	0.544546	3.78042	rs9271597	-0.108636	blue
rs3177928	32412435	1.92e-05	0.0003259	0.0175037	0.00604781	4.7167	3.48692	rs9271597	-0.0175037	blue
rs7194	32412480	0.2854	0.0001658	0.108615	0.0553255	0.544546	3.78042	rs9271597	-0.108615	blue
rs7195	32412539	0.2854	0.0001682	0.108638	0.0553198	0.544546	3.77417	rs9271597	-0.108638	blue
rs1131541	32412566	3.1e-09	0.7812	0.000176827	0.159652	8.50864	0.107238	rs145954018	0.159652	red
rs7196	32412571	9.34e-06	2.51e-06	0.144781	0.00879405	5.02965	5.60033	rs9271597	-0.144781	blue
rs7197	32412580	5.57e-08	5.33e-09	0.142165	0.0069264	7.25414	8.27327	rs9271597	-0.142165	blue
rs1051336	32412592	3.13e-09	0.7493	0.000178775	0.15957	8.50446	0.125344	rs145954018	0.15957	red
rs1041885	32412809	4.08e-09	0.7329	0.000203849	0.159106	8.38934	0.134955	rs145954018	0.159106	red
rs3135388	32413051	5.4e-09	4.82e-07	0.109148	0.00532027	8.26761	6.31695	rs9271597	-0.109148	blue
rs2213586	32413094	0.2854	0.0001658	0.108615	0.0553255	0.544546	3.78042	rs9271597	-0.108615	blue
rs62405786	32413137	1.94e-56	2.38e-06	0.0333234	0.533955	55.7122	5.62342	rs145954018	0.533955	red
rs2213585	32413150	0.2854	0.0001658	0.108636	0.0553168	0.544546	3.78042	rs9271597	-0.108636	blue
rs2213584	32413259	0.2854	0.0001658	0.108615	0.0553255	0.544546	3.78042	rs9271597	-0.108615	blue
rs2395182	32413317	1.01e-05	2.06e-06	0.144714	0.00877623	4.99568	5.68613	rs9271597	-0.144714	blue
rs2227139	32413459	0.2854	0.000187	0.108655	0.0553703	0.544546	3.72816	rs9271597	-0.108655	blue
rs114475159	32413471	0.8912	0.9344	0.0130894	0.000750982	0.0500248	0.0294672	rs9271597	-0.0130894	blue
rs3129889	32413545	5.05e-09	4.3e-07	0.109198	0.00533452	8.29671	6.36653	rs9271597	-0.109198	blue
rs3763326	32413557	4.03e-51	9.52e-07	0.0438697	0.408054	50.3947	6.02136	rs145954018	0.408054	red
rs16822660	32413560	0.7273	0.03715	0.011206	0.000616188	0.138286	1.43004	rs9271597	-0.011206	blue
rs3763327	32413830	0.3019	0.0001972	0.108612	0.0554722	0.520137	3.70509	rs9271597	-0.108612	blue
rs9268668	32413889	0.6439	0.0001668	0.0975282	0.0581257	0.191182	3.7778	rs9271597	-0.0975282	blue
rs28732216	32413978	0.0007879	0.0007333	0.0235556	0.00668333	3.10353	3.13472	rs9271597	-0.0235556	blue
rs182547608	32414007	0.01101	0.05967	0.00524718	0.000247568	1.95821	1.22424	rs9271597	-0.00524718	blue
rs147830670	32414037	0.5581	0.7158	0.00757032	0.000268429	0.253288	0.145208	rs9271597	-0.00757032	blue
rs11752571	32414240	0.2104	0.1241	0.0101212	0.000308169	0.676954	0.906228	rs9271597	-0.0101212	blue
rs3129890	32414273	4.89e-06	0.5535	0.0292196	0.0344033	5.31069	0.256882	rs145954018	0.0344033	red
rs9268670	32414287	0.03747	0.01946	0.127687	0.0526624	1.42632	1.71086	rs9271597	-0.127687	blue
rs9268671	32414290	2.13e-15	6.81e-13	0.268988	0.0146651	14.6716	12.1669	rs9271597	-0.268988	blue
rs118118976	32414419	0.3285	0.02084	0.00127487	0.000133821	0.483465	1.6811	rs9271597	-0.00127487	blue
rs7382085	32414420	6.52e-06	2.69e-06	0.144991	0.00883111	5.18575	5.57025	rs9271597	-0.144991	blue
rs9268673	32414433	0.3535	1.81e-06	0.196089	0.0294677	0.451611	5.74232	rs9271597	-0.196089	blue
rs7383481	32414435	1.16e-09	3.2e-06	0.078864	0.00352932	8.93554	5.49485	rs9271597	-0.078864	blue
rs151012025	32414473	1.81e-50	2.92e-12	0.0123439	0.274448	49.7423	11.5346	rs145954018	0.274448	red
rs201353810	32414541	0.5849	3.66e-07	0.0871811	0.0155334	0.232918	6.43652	rs9271597	-0.0871811	blue
rs111735137	32414542	8.65e-10	6.92e-09	0.186339	0.00545701	9.06298	8.15989	rs9271597	-0.186339	blue
6:32414556:D	32414556	2.9e-05	0.004477	0.0587381	0.007968	4.5376	2.34901	rs9271597	-0.0587381	blue
rs7382354	32414639	6.4e-06	2.69e-06	0.144974	0.00883527	5.19382	5.57025	rs9271597	-0.144974	blue
rs9268677	32414668	0.36	1.81e-06	0.19602	0.0294663	0.443697	5.74232	rs9271597	-0.19602	blue
rs28895027	32414948	2.1e-05	0.0004033	0.0174133	0.00599893	4.67778	3.39437	rs9271597	-0.0174133	blue
rs3129891	32415080	4.65e-12	0.01564	0.00139982	0.130355	11.3325	1.80576	rs145954018	0.130355	red
rs3135387	32415109	2.87e-06	8.72e-08	0.163168	0.00781488	5.54212	7.05948	rs9271597	-0.163168	blue
rs114646788	32415150	0.9206	0.0004876	0.00576936	0.000510032	0.035929	3.31194	rs9271597	-0.00576936	blue
rs9469112	32415153	5.61e-05	0.004796	0.0127307	0.00689114	4.25104	2.31912	rs9271597	-0.0127307	blue
rs28895028	32415211	2.07e-05	0.0003817	0.0174229	0.00600756	4.68403	3.41828	rs9271597	-0.0174229	blue
rs9469113	32415218	0.9003	0.1154	0.00129841	0.000664643	0.0456127	0.937794	rs9271597	-0.00129841	blue
rs115406035	32415229	0.08407	0.02548	0.00477094	0.000269091	1.07536	1.5938	rs9271597	-0.00477094	blue
6:32415364	32415364	0.3582	0.03602	0.00098996	0.000104586	0.445874	1.44346	rs9271597	-0.00098996	blue
rs9268681	32415386	0.3378	2.08e-06	0.19659	0.0293772	0.47134	5.68194	rs9271597	-0.19659	blue
rs9268682	32415422	0.3325	1.91e-06	0.196831	0.0293503	0.478208	5.71897	rs9271597	-0.196831	blue
rs3135386	32415426	2.5e-12	0.04756	0.00252207	0.144397	11.6021	1.32276	rs145954018	0.144397	red
rs112457525	32415429	0.06639	0.8152	0.0120202	0.000395712	1.1779	0.0887358	rs9271597	-0.0120202	blue
rs9268684	32415457	0.3325	1.8e-06	0.196762	0.0293864	0.478208	5.74473	rs9271597	-0.196762	blue
rs9268685	32415464	0.3325	1.8e-06	0.196762	0.0293864	0.478208	5.74473	rs9271597	-0.196762	blue
rs9268686	32415522	0.04085	0.01888	0.127781	0.0527861	1.38881	1.724	rs9271597	-0.127781	blue
rs9268687	32415540	0.3336	1.9e-06	0.196081	0.0295414	0.476774	5.72125	rs9271597	-0.196081	blue
rs2894256	32415585	0.3358	1.98e-06	0.196129	0.0295623	0.473919	5.70333	rs9271597	-0.196129	blue
rs61523215	32415606	0.5629	0.6244	0.0168639	0.000448407	0.249569	0.204537	rs9271597	-0.0168639	blue
rs12525707	32415637	2.19e-05	0.0004635	0.0174253	0.00599335	4.65956	3.33395	rs9271597	-0.0174253	blue
rs12529078	32415762	2.53e-05	0.0004681	0.01753	0.00600337	4.59688	3.32966	rs9271597	-0.01753	blue
rs3039353	32415777	8.44e-13	0.01939	0.00210334	0.148067	12.0737	1.71242	rs145954018	0.148067	red
rs2395183	32415788	7.11e-13	0.01831	0.00208874	0.147337	12.1481	1.73731	rs145954018	0.147337	red
rs13194556	32415805	2.53e-05	0.0004681	0.01753	0.00600337	4.59688	3.32966	rs9271597	-0.01753	blue
rs117309689	32415814	0.3285	0.02084	0.00127487	0.000133821	0.483465	1.6811	rs9271597	-0.00127487	blue
rs12529093	32415858	2.53e-05	0.0004681	0.01753	0.00600337	4.59688	3.32966	rs9271597	-0.01753	blue
rs13209234	32415975	2.53e-05	0.0004659	0.0175457	0.00600522	4.59688	3.33171	rs9271597	-0.0175457	blue
rs28895029	32415982	2.53e-05	0.0004659	0.01753	0.00600337	4.59688	3.33171	rs9271597	-0.01753	blue
rs13209045	32416052	2.53e-05	0.0003817	0.0175373	0.00600277	4.59688	3.41828	rs9271597	-0.0175373	blue
rs28893479	32416067	2.33e-05	0.000257	0.0175156	0.00598735	4.63264	3.59007	rs9271597	-0.0175156	blue
rs13209059	32416078	2.53e-05	0.0004839	0.0174974	0.00602386	4.59688	3.31524	rs9271597	-0.0174974	blue
rs28895030	32416161	2.53e-05	0.0004041	0.0175119	0.00601955	4.59688	3.39351	rs9271597	-0.0175119	blue
rs28895031	32416175	2.53e-05	0.0004041	0.0175119	0.00601955	4.59688	3.39351	rs9271597	-0.0175119	blue
rs28895032	32416189	2.53e-05	0.0004041	0.0175119	0.00601955	4.59688	3.39351	rs9271597	-0.0175119	blue
rs117590626	32416250	0.2207	0.1369	0.0101429	0.000315223	0.656198	0.863597	rs9271597	-0.0101429	blue
rs9281814	32416320	0.3113	1.13e-06	0.198292	0.0298571	0.506821	5.94692	rs9271597	-0.198292	blue
rs60427629	32416334	0.9992	0.874	0.00494536	0.000102149	0.000347575	0.0584886	rs9271597	-0.00494536	blue
rs3135385	32416366	5.4e-06	2.81e-06	0.145652	0.00880647	5.26761	5.55129	rs9271597	-0.145652	blue
rs144317413	32416432	0.9873	0.1609	0.00216668	0.000808024	0.00555086	0.793444	rs9271597	-0.00216668	blue
rs34990308	32416441	0.0001127	0.001104	0.00953218	0.00511648	3.94808	2.95703	rs9271597	-0.00953218	blue
rs187079610	32416443	0.01022	0.0007065	0.0131621	0.000778917	1.99055	3.15089	rs9271597	-0.0131621	blue
rs114127911	32416466	0.0001221	0.001176	0.00962175	0.0051016	3.91328	2.92959	rs9271597	-0.00962175	blue
rs145301992	32416467	2.57e-12	0.04255	0.00248648	0.145729	11.5901	1.3711	rs145954018	0.145729	red
rs7762488	32416469	0.3063	1.87e-06	0.196879	0.0297268	0.513853	5.72816	rs9271597	-0.196879	blue
rs147149083	32416479	0.0001221	0.001176	0.00962175	0.0051016	3.91328	2.92959	rs9271597	-0.00962175	blue
rs140274750	32416532	0.001007	0.05759	0.00245885	0.00428641	2.99697	1.23965	rs145954018	0.00428641	red
rs144352553	32416534	0.001007	0.05759	0.00245885	0.00428641	2.99697	1.23965	rs145954018	0.00428641	red
rs147375557	32416550	0.001007	0.05759	0.00245885	0.00428641	2.99697	1.23965	rs145954018	0.00428641	red
rs184104955	32416573	0.0007482	0.5119	0.00328789	0.00352118	3.12598	0.290815	rs145954018	0.00352118	red
rs187505908	32416574	0.0007482	0.5119	0.00328789	0.00352118	3.12598	0.290815	rs145954018	0.00352118	red
rs28895043	32416584	0.01891	0.0506	0.00605304	0.00149116	1.72331	1.29585	rs9271597	-0.00605304	blue
rs28895044	32416591	0.007203	0.07413	0.00849716	0.00156102	2.14249	1.13001	rs9271597	-0.00849716	blue
rs114667358	32416633	9.97e-05	0.0001918	0.0145582	0.00571917	4.0013	3.71715	rs9271597	-0.0145582	blue
rs115760538	32416645	9.97e-05	0.0001918	0.0145582	0.00571917	4.0013	3.71715	rs9271597	-0.0145582	blue
rs149116613	32416666	7.93e-05	0.0001925	0.014754	0.00572069	4.10073	3.71557	rs9271597	-0.014754	blue
rs114181829	32416704	0.0001541	8.47e-05	0.0151767	0.0057961	3.8122	4.07212	rs9271597	-0.0151767	blue
rs200137751	32416711	3.32e-05	0.0002312	0.0173478	0.00591269	4.47886	3.63601	rs9271597	-0.0173478	blue
rs201877489	32416718	4.79e-05	0.0001537	0.0168782	0.00587349	4.31966	3.81333	rs9271597	-0.0168782	blue
rs143469999	32416773	0.1554	0.832	0.00554422	0.000118654	0.808549	0.0798767	rs9271597	-0.00554422	blue
rs28895048	32416785	4.23e-05	0.0002375	0.0170296	0.00603817	4.37366	3.62434	rs9271597	-0.0170296	blue
rs28895049	32416806	2.33e-05	0.000257	0.0175156	0.00598735	4.63264	3.59007	rs9271597	-0.0175156	blue
rs9268693	32416826	0.3067	1.87e-06	0.196997	0.029689	0.513286	5.72816	rs9271597	-0.196997	blue
rs28895050	32416906	2.2e-05	0.0001096	0.0192961	0.00577187	4.65758	3.96019	rs9271597	-0.0192961	blue
rs28895051	32416909	2.18e-05	0.000125	0.0185924	0.00578511	4.66154	3.90309	rs9271597	-0.0185924	blue
rs114310587	32416983	3.72e-09	4.5e-06	0.0756814	0.00352763	8.42946	5.34679	rs9271597	-0.0756814	blue
rs72850968	32416985	2.2e-05	0.0001096	0.0192961	0.00577187	4.65758	3.96019	rs9271597	-0.0192961	blue
rs9268730	32417079	3.75e-05	0.000196	0.0170296	0.00604129	4.42597	3.70774	rs9271597	-0.0170296	blue
rs114821801	32417167	0.0001323	0.0002489	0.0159051	0.00595	3.87844	3.60398	rs9271597	-0.0159051	blue
rs28895055	32417185	0.0001465	0.0002675	0.0158151	0.00599612	3.83416	3.57268	rs9271597	-0.0158151	blue
rs28895056	32417189	0.0001465	0.0002658	0.0158419	0.00599856	3.83416	3.57545	rs9271597	-0.0158419	blue
rs112719476	32417265	0.001768	0.0005493	0.0123428	0.00566783	2.75252	3.26019	rs9271597	-0.0123428	blue
rs28893486	32417275	0.000575	0.000524	0.0110441	0.00549224	3.24033	3.28067	rs9271597	-0.0110441	blue
rs113036141	32417278	0.4193	9.98e-07	0.193949	0.0300392	0.377475	6.00087	rs9271597	-0.193949	blue
rs201992633	32417287	0.0007355	0.0007279	0.010431	0.00540503	3.13342	3.13793	rs9271597	-0.010431	blue
rs200062199	32417320	8.44e-13	0.01939	0.00210334	0.148067	12.0737	1.71242	rs145954018	0.148067	red
rs187009058	32417365	7.18e-05	0.0001023	0.01404	0.00646758	4.14388	3.99012	rs9271597	-0.01404	blue
rs199525046	32417372	0.4429	0.05754	0.0399752	0.00185376	0.353694	1.24003	rs9271597	-0.0399752	blue
rs28895061	32417393	3.99e-05	0.003711	0.00976084	0.00676316	4.39903	2.43051	rs9271597	-0.00976084	blue
rs113956529	32417406	3.12e-05	0.0002845	0.0169747	0.00590261	4.50585	3.54592	rs9271597	-0.0169747	blue
rs28752487	32417433	0.2935	0.004447	0.093737	0.00208389	0.532392	2.35193	rs9271597	-0.093737	blue
rs191800644	32417479	7.21e-05	0.000165	0.0168976	0.00580799	4.14206	3.78252	rs9271597	-0.0168976	blue
rs185116285	32417486	7.21e-05	0.000165	0.0168976	0.00580799	4.14206	3.78252	rs9271597	-0.0168976	blue
rs147534669	32417522	7.21e-05	0.000165	0.0168976	0.00580799	4.14206	3.78252	rs9271597	-0.0168976	blue
rs28895067	32417545	2.14e-05	0.0003143	0.0173458	0.00605708	4.66959	3.50266	rs9271597	-0.0173458	blue
rs142701958	32417604	7.21e-05	0.000171	0.0168893	0.00580246	4.14206	3.767	rs9271597	-0.0168893	blue
rs28895069	32417605	1.88e-05	0.0004023	0.0175397	0.006022	4.72584	3.39545	rs9271597	-0.0175397	blue
rs28895070	32417674	2.34e-05	0.0002796	0.0175639	0.00597564	4.63078	3.55346	rs9271597	-0.0175639	blue
rs113062065	32417677	0.05509	0.9658	0.00630243	0.000238634	1.25893	0.0151128	rs9271597	-0.00630243	blue
rs9268759	32417704	0.3212	1.56e-06	0.19725	0.0297649	0.493224	5.80688	rs9271597	-0.19725	blue
rs116518665	32417715	4.06e-05	0.0001914	0.0178178	0.00572883	4.39147	3.71806	rs9271597	-0.0178178	blue
rs116078102	32417720	4.06e-05	0.0001914	0.0178178	0.00572883	4.39147	3.71806	rs9271597	-0.0178178	blue
rs116391608	32417723	4.06e-05	0.0001914	0.0178178	0.00572883	4.39147	3.71806	rs9271597	-0.0178178	blue
rs28895074	32417766	2.34e-05	0.0002878	0.0175675	0.00600411	4.63078	3.54091	rs9271597	-0.0175675	blue
rs6937167	32417794	0.8734	0.1132	0.00134942	0.000657489	0.0587868	0.946154	rs9271597	-0.00134942	blue
rs28895075	32417825	2.38e-05	0.0002796	0.0175482	0.0059738	4.62342	3.55346	rs9271597	-0.0175482	blue
rs28895076	32417845	2.84e-05	0.000324	0.0174735	0.00599991	4.54668	3.48945	rs9271597	-0.0174735	blue
rs115217819	32417877	1.83e-05	0.0002151	0.0168627	0.00592938	4.73755	3.66736	rs9271597	-0.0168627	blue
rs28895078	32417891	2.92e-05	0.0002193	0.0172018	0.006097	4.53462	3.65896	rs9271597	-0.0172018	blue
rs116208466	32417901	1.83e-05	0.0002151	0.0168627	0.00592938	4.73755	3.66736	rs9271597	-0.0168627	blue
rs28895080	32417932	2.33e-05	0.0002727	0.0175337	0.00598119	4.63264	3.56431	rs9271597	-0.0175337	blue
rs112336504	32417933	0.0007847	0.623	0.0389486	0.0046011	3.1053	0.205512	rs9271597	-0.0389486	blue
rs9461747	32417937	0.44	0.07916	0.0395543	0.00187697	0.356547	1.10149	rs9271597	-0.0395543	blue
rs70993834	32417962	1.83e-05	0.0002151	0.0168627	0.00592938	4.73755	3.66736	rs9271597	-0.0168627	blue
rs6937696	32418018	0.09279	0.04764	0.0802773	0.0716751	1.0325	1.32203	rs9271597	-0.0802773	blue
rs6937545	32418031	0.09155	0.04686	0.0802947	0.0717234	1.03834	1.3292	rs9271597	-0.0802947	blue
rs28895081	32418067	2.35e-05	0.0002663	0.017518	0.00597934	4.62893	3.57463	rs9271597	-0.017518	blue
rs114301548	32418114	2.34e-05	0.0002584	0.0175071	0.0059818	4.63078	3.58771	rs9271597	-0.0175071	blue
rs28893489	32418136	0.0001368	0.0003889	0.0146684	0.00589623	3.86391	3.41016	rs9271597	-0.0146684	blue
rs115383003	32418152	0.0001368	0.0003889	0.0146684	0.00589623	3.86391	3.41016	rs9271597	-0.0146684	blue
rs115889053	32418157	0.4991	1.76e-06	0.193292	0.0299997	0.301812	5.75449	rs9271597	-0.193292	blue
rs28893490	32418159	0.0001342	0.0004365	0.0146924	0.00590979	3.87225	3.36002	rs9271597	-0.0146924	blue
rs116492595	32418169	2.39e-05	0.0002297	0.0174421	0.00602277	4.6216	3.63884	rs9271597	-0.0174421	blue
rs9469114	32418188	0.4438	0.08583	0.0394535	0.0018721	0.352813	1.06636	rs9271597	-0.0394535	blue
rs6938382	32418227	0.4448	0.4472	0.0251815	0.0025997	0.351835	0.349498	rs9271597	-0.0251815	blue
rs117899196	32418246	0.2104	0.1327	0.0101641	0.000310986	0.676954	0.877129	rs9271597	-0.0101641	blue
rs28895085	32418251	2.35e-05	0.0002663	0.017518	0.00597934	4.62893	3.57463	rs9271597	-0.017518	blue
rs28895086	32418300	2.35e-05	0.0002663	0.017518	0.00597934	4.62893	3.57463	rs9271597	-0.017518	blue
rs114913214	32418321	0.3074	0.01392	0.00136763	0.000104221	0.512296	1.85636	rs9271597	-0.00136763	blue
rs28895087	32418330	2.35e-05	0.0002663	0.017518	0.00597934	4.62893	3.57463	rs9271597	-0.017518	blue
6:32418354:I	32418354	0.09105	0.04614	0.0801956	0.0716831	1.04072	1.33592	rs9271597	-0.0801956	blue
rs9281828	32418355	0.09122	0.04614	0.0802139	0.071671	1.03991	1.33592	rs9271597	-0.0802139	blue
rs28895088	32418396	2.2e-05	0.000236	0.0175651	0.00601143	4.65758	3.62709	rs9271597	-0.0175651	blue
rs9268763	32418416	0.6973	1.76e-05	0.103296	0.0222899	0.15658	4.75449	rs9271597	-0.103296	blue
rs28895089	32418434	2.2e-05	0.000236	0.0175651	0.00601143	4.65758	3.62709	rs9271597	-0.0175651	blue
rs150203864	32418523	0.06011	0.8335	0.0136818	0.000523898	1.22105	0.0790944	rs9271597	-0.0136818	blue
rs28895090	32418546	2.35e-05	0.0002663	0.017518	0.00597934	4.62893	3.57463	rs9271597	-0.017518	blue
rs9268764	32418561	0.3587	1.49e-06	0.197157	0.0298714	0.445269	5.82681	rs9271597	-0.197157	blue
rs9268765	32418579	0.04006	0.02143	0.128334	0.0529803	1.39729	1.66898	rs9271597	-0.128334	blue
rs28895091	32418622	2.35e-05	0.0002645	0.0175337	0.00598119	4.62893	3.57757	rs9271597	-0.0175337	blue
rs28895092	32418649	2.62e-05	0.0002353	0.017418	0.00601535	4.5817	3.62838	rs9271597	-0.017418	blue
rs28895093	32418657	2.62e-05	0.0002353	0.017418	0.00601535	4.5817	3.62838	rs9271597	-0.017418	blue
rs9268766	32418710	0.08578	0.04743	0.0802282	0.0717195	1.06661	1.32395	rs9271597	-0.0802282	blue
rs35855550	32418722	0.5507	0.8629	0.00591239	0.000258279	0.259085	0.0640395	rs9271597	-0.00591239	blue
rs116701847	32418843	3.54e-05	0.0003268	0.0166242	0.0060159	4.451	3.48572	rs9271597	-0.0166242	blue
rs28895095	32418848	0.000237	0.001137	0.0139797	0.0059243	3.62525	2.94424	rs9271597	-0.0139797	blue
rs28895096	32418859	0.004893	0.007452	0.015421	0.00344035	2.31042	2.12773	rs9271597	-0.015421	blue
rs28895097	32418869	0.01783	0.08096	0.0111494	0.00183516	1.74885	1.09173	rs9271597	-0.0111494	blue
rs114202273	32418880	0.0002223	0.0005687	0.0118278	0.00560095	3.65306	3.24512	rs9271597	-0.0118278	blue
rs114873072	32418893	0.0002223	0.0005289	0.0118463	0.00560392	3.65306	3.27663	rs9271597	-0.0118463	blue
rs13215138	32418923	2.32e-05	0.000255	0.0175893	0.0059892	4.63451	3.59346	rs9271597	-0.0175893	blue
rs9461748	32418948	0.4409	0.3942	0.0204422	0.00250121	0.35566	0.404283	rs9271597	-0.0204422	blue
rs28893491	32418954	2.49e-05	0.0002098	0.0174951	0.00598119	4.6038	3.67819	rs9271597	-0.0174951	blue
rs13199346	32418986	2.32e-05	0.0002584	0.0175615	0.00598674	4.63451	3.58771	rs9271597	-0.0175615	blue
rs28752488	32419006	0.2975	0.004555	0.0936057	0.00208534	0.526513	2.34151	rs9271597	-0.0936057	blue
rs13199014	32419012	2.32e-05	0.0002616	0.0175264	0.0059818	4.63451	3.58236	rs9271597	-0.0175264	blue
rs9268767	32419022	0.3563	1.51e-06	0.197081	0.0298759	0.448184	5.82102	rs9271597	-0.197081	blue
rs115450415	32419100	5.21e-05	0.0008182	0.0127165	0.00552937	4.28316	3.08714	rs9271597	-0.0127165	blue
rs12528026	32419116	0.4589	0.07965	0.0396136	0.00187983	0.338282	1.09881	rs9271597	-0.0396136	blue
rs13199259	32419117	2.32e-05	0.000257	0.0175421	0.00598365	4.63451	3.59007	rs9271597	-0.0175421	blue
rs202056333	32419137	9.4e-05	0.0007243	0.0130425	0.00555778	4.02687	3.14008	rs9271597	-0.0130425	blue
rs114567892	32419138	5.21e-05	0.0008182	0.0127165	0.00552937	4.28316	3.08714	rs9271597	-0.0127165	blue
rs12524661	32419204	0.449	0.08131	0.0395412	0.0018784	0.347754	1.08986	rs9271597	-0.0395412	blue
rs202087577	32419275	0.1467	0.01523	0.0894845	0.0678849	0.83357	1.8173	rs9271597	-0.0894845	blue
rs112357081	32419276	0.1477	0.0151	0.0893286	0.0678508	0.83062	1.82102	rs9271597	-0.0893286	blue
6:32419278:I	32419278	0.1832	0.02222	0.0889531	0.0669114	0.737075	1.65326	rs9271597	-0.0889531	blue
rs9268768	32419291	0.3656	1.87e-06	0.196703	0.0299302	0.436994	5.72816	rs9271597	-0.196703	blue
rs13199443	32419312	2.52e-05	0.0003313	0.0173566	0.00595656	4.5986	3.47978	rs9271597	-0.0173566	blue
rs28895100	32419415	2.75e-05	0.0003442	0.0173326	0.00597635	4.56067	3.46319	rs9271597	-0.0173326	blue
rs28895101	32419439	2.89e-05	0.0004049	0.0173711	0.00598015	4.5391	3.39265	rs9271597	-0.0173711	blue
rs28895102	32419447	2.89e-05	0.0004049	0.0173711	0.00598015	4.5391	3.39265	rs9271597	-0.0173711	blue
rs28895103	32419464	2.94e-05	0.0004655	0.0173843	0.00602423	4.53165	3.33208	rs9271597	-0.0173843	blue
rs28895104	32419527	2.94e-05	0.0004509	0.0173964	0.00602794	4.53165	3.34592	rs9271597	-0.0173964	blue
rs182128765	32419530	0.3538	0.03866	0.000979188	7.79421e-05	0.451242	1.41274	rs9271597	-0.000979188	blue
rs6912728	32419547	0.3836	2.34e-06	0.196418	0.0298693	0.416121	5.63078	rs9271597	-0.196418	blue
rs28895105	32419553	2.94e-05	0.0004509	0.0173964	0.00602794	4.53165	3.34592	rs9271597	-0.0173964	blue
rs28895106	32419576	2.94e-05	0.0004431	0.0173927	0.0060298	4.53165	3.3535	rs9271597	-0.0173927	blue
rs111359823	32419673	1.92e-06	5.4e-06	0.0660786	0.00361274	5.7167	5.26761	rs9271597	-0.0660786	blue
rs28895107	32419782	2.85e-05	0.0003908	0.0173326	0.0060402	4.54516	3.40805	rs9271597	-0.0173326	blue
rs28895108	32419860	2.34e-05	0.0002641	0.0175421	0.00601398	4.63078	3.57823	rs9271597	-0.0175421	blue
rs28895109	32419880	2.85e-05	0.0003908	0.0173326	0.0060402	4.54516	3.40805	rs9271597	-0.0173326	blue
rs6457588	32419908	0.362	1.61e-06	0.196934	0.0298592	0.441291	5.79317	rs9271597	-0.196934	blue
rs116084456	32419934	2.37e-05	0.000257	0.0175264	0.0059818	4.62525	3.59007	rs9271597	-0.0175264	blue
rs115157744	32419959	2.34e-09	3.95e-07	0.109679	0.00529165	8.63078	6.4034	rs9271597	-0.109679	blue
rs116729034	32419961	0.07726	0.01614	0.133916	0.0519751	1.11205	1.7921	rs9271597	-0.133916	blue
rs146754467	32419972	0.0002188	0.0006823	0.0132751	0.00562054	3.65995	3.16602	rs9271597	-0.0132751	blue
rs114817641	32419988	9.85e-05	0.000303	0.0151594	0.00584715	4.00656	3.51856	rs9271597	-0.0151594	blue
rs9469116	32419994	0.4561	0.07963	0.0396908	0.00188353	0.34094	1.09892	rs9271597	-0.0396908	blue
rs139368436	32420045	0.1735	0.02703	0.00370226	0.000361582	0.760701	1.56815	rs9271597	-0.00370226	blue
rs28895114	32420071	2.94e-05	0.0003668	0.0173122	0.00602781	4.53165	3.43557	rs9271597	-0.0173122	blue
rs28895115	32420133	2.98e-05	0.0003946	0.0172414	0.00601482	4.52578	3.40384	rs9271597	-0.0172414	blue
rs3129893	32420138	6.04e-13	0.0219	0.00204333	0.148259	12.219	1.65956	rs145954018	0.148259	red
rs28895116	32420164	2.98e-05	0.0003971	0.0172258	0.00601296	4.52578	3.4011	rs9271597	-0.0172258	blue
rs7754768	32420179	0.04285	0.02156	0.128496	0.053052	1.36805	1.66635	rs9271597	-0.128496	blue
rs139797528	32420195	3.27e-05	0.0002976	0.0173915	0.00570271	4.48545	3.52637	rs9271597	-0.0173915	blue
rs114336422	32420199	0.2104	0.01897	0.0297598	0.00176141	0.676954	1.72193	rs9271597	-0.0297598	blue
rs115596275	32420218	0.02136	0.004027	0.0153434	0.000643157	1.6704	2.39502	rs9271597	-0.0153434	blue
rs7775108	32420238	0.04285	0.02156	0.128533	0.053052	1.36805	1.66635	rs9271597	-0.128533	blue
rs3129894	32420286	5.78e-13	0.02113	0.00203107	0.148366	12.2381	1.6751	rs145954018	0.148366	red
rs28895117	32420324	2.96e-05	0.0003755	0.0172534	0.00598816	4.52871	3.42539	rs9271597	-0.0172534	blue
rs200565285	32420368	0.8403	0.04624	0.0329889	0.000960324	0.0755656	1.33498	rs9271597	-0.0329889	blue
rs9268778	32420372	0.3244	2.21e-06	0.198865	0.0300904	0.488919	5.65561	rs9271597	-0.198865	blue
rs115684244	32420397	0.3124	0.005646	0.0937551	0.0665458	0.505289	2.24826	rs9271597	-0.0937551	blue
rs70993836	32420434	4.05e-05	0.000733	0.0150561	0.00570157	4.39254	3.1349	rs9271597	-0.0150561	blue
rs151311670	32420468	0.349	0.4867	0.00426793	0.000315749	0.457175	0.312739	rs9271597	-0.00426793	blue
rs114050535	32420469	5.18e-05	0.0005314	0.0163075	0.00572012	4.28567	3.27458	rs9271597	-0.0163075	blue
rs12661357	32420481	0.2161	0.1397	0.0101359	0.00029023	0.665345	0.854804	rs9271597	-0.0101359	blue
rs138635854	32420489	0.3855	3.32e-06	0.195811	0.0291789	0.413976	5.47886	rs9271597	-0.195811	blue
rs148087300	32420497	0.1809	0.01833	0.084813	0.0665954	0.742561	1.73684	rs9271597	-0.084813	blue
rs144063742	32420502	0.0001735	0.001236	0.0135614	0.00551569	3.7607	2.90798	rs9271597	-0.0135614	blue
rs150063043	32420512	0.1552	0.02724	0.0849141	0.0671844	0.809108	1.56479	rs9271597	-0.0849141	blue
rs137890815	32420525	0.0001714	0.001212	0.0135519	0.00551809	3.76599	2.9165	rs9271597	-0.0135519	blue
rs9501632	32420599	0.8734	0.1083	0.00136149	0.000654632	0.0587868	0.965372	rs9271597	-0.00136149	blue
rs13207455	32420600	2.55e-05	0.0002847	0.0174541	0.005993	4.59346	3.54561	rs9271597	-0.0174541	blue
rs28895118	32420701	2.49e-05	0.0002652	0.017518	0.00600657	4.6038	3.57643	rs9271597	-0.017518	blue
rs114137717	32420715	0.09264	0.009044	0.134721	0.0516617	1.0332	2.04364	rs9271597	-0.134721	blue
rs28893494	32420729	5.91e-05	0.001222	0.0130782	0.00546852	4.22841	2.91293	rs9271597	-0.0130782	blue
rs114194444	32420739	5.91e-05	0.001222	0.0130782	0.00546852	4.22841	2.91293	rs9271597	-0.0130782	blue
rs28895120	32420758	3.28e-05	0.0002214	0.0171001	0.00610773	4.48413	3.65482	rs9271597	-0.0171001	blue
rs9501633	32420761	0.8734	0.106	0.00137363	0.000651779	0.0587868	0.974694	rs9271597	-0.00137363	blue
rs117743908	32420792	0.3412	1.28e-06	0.197149	0.0298899	0.466991	5.89279	rs9271597	-0.197149	blue
rs201787056	32420800	2.53e-09	1.22e-06	0.0779253	0.00343443	8.59688	5.91364	rs9271597	-0.0779253	blue
rs143159939	32420801	2.53e-09	1.22e-06	0.0779253	0.00343443	8.59688	5.91364	rs9271597	-0.0779253	blue
rs143950218	32420825	0.0004813	0.006555	0.00625487	0.00416039	3.31758	2.18343	rs9271597	-0.00625487	blue
rs148675780	32420828	0.0005756	0.009262	0.00598419	0.0040525	3.23988	2.0333	rs9271597	-0.00598419	blue
rs141759200	32420855	0.1299	0.005373	0.144662	0.0461817	0.886391	2.26978	rs9271597	-0.144662	blue
rs146230101	32420864	0.1314	0.005052	0.144524	0.0461368	0.881405	2.29654	rs9271597	-0.144524	blue
rs139424501	32420866	0.4749	3.75e-06	0.189145	0.0296601	0.323398	5.42597	rs9271597	-0.189145	blue
rs28895124	32420885	0.008268	0.02284	0.00916384	0.0016219	2.0826	1.6413	rs9271597	-0.00916384	blue
rs145951482	32420888	0.5126	1.6e-06	0.184452	0.0305599	0.290221	5.79588	rs9271597	-0.184452	blue
6:32420889	32420889	0.004356	0.04715	0.00867799	0.00168222	2.36091	1.32652	rs9271597	-0.00867799	blue
rs111255178	32420943	0.0007175	0.6586	0.0391022	0.00458047	3.14418	0.181378	rs9271597	-0.0391022	blue
rs145938181	32421010	0.07995	0.007718	0.137934	0.0490967	1.09718	2.1125	rs9271597	-0.137934	blue
rs185319710	32421016	0.0195	0.7538	0.0076926	0.000527004	1.70997	0.122744	rs9271597	-0.0076926	blue
rs145766020	32421026	0.0001206	0.001931	0.0109656	0.00454743	3.91865	2.71422	rs9271597	-0.0109656	blue
rs7760260	32421071	0.4703	0.4578	0.0255209	0.00255147	0.327625	0.339324	rs9271597	-0.0255209	blue
rs145543103	32421073	0.211	0.001622	0.117772	0.0599138	0.675718	2.78995	rs9271597	-0.117772	blue
rs147711033	32421074	0.0001025	0.0007743	0.0126638	0.00533135	3.98928	3.11109	rs9271597	-0.0126638	blue
rs13193730	32421110	3.28e-05	0.0002214	0.0171001	0.00610773	4.48413	3.65482	rs9271597	-0.0171001	blue
rs13207824	32421129	3.36e-05	0.0002356	0.0170296	0.00609466	4.47366	3.62782	rs9271597	-0.0170296	blue
rs13208132	32421152	3.28e-05	0.0002214	0.0171001	0.00610773	4.48413	3.65482	rs9271597	-0.0171001	blue
rs9268792	32421154	0.3737	1.61e-06	0.196771	0.0299316	0.427477	5.79317	rs9271597	-0.196771	blue
rs28752489	32421184	0.2879	0.004768	0.0943088	0.00207145	0.540758	2.32166	rs9271597	-0.0943088	blue
rs28895131	32421190	2.49e-05	0.0002652	0.017518	0.00600657	4.6038	3.57643	rs9271597	-0.017518	blue
rs3129895	32421227	8.05e-10	1.17e-07	0.11215	0.00540958	9.0942	6.93181	rs9271597	-0.11215	blue
rs28895132	32421271	2.55e-05	0.000282	0.0174625	0.00599545	4.59346	3.54975	rs9271597	-0.0174625	blue
rs3129896	32421272	5.78e-13	0.02127	0.00203107	0.148366	12.2381	1.67223	rs145954018	0.148366	red
rs35313924	32421327	0.5507	0.8629	0.00591239	0.000258279	0.259085	0.0640395	rs9271597	-0.00591239	blue
rs116321564	32421328	0.3495	7.58e-07	0.198492	0.0298409	0.456553	6.12033	rs9271597	-0.198492	blue
rs115414488	32421329	0.04168	0.01533	0.129369	0.052912	1.38007	1.81446	rs9271597	-0.129369	blue
rs7760600	32421345	0.4472	0.08396	0.039743	0.00185293	0.349498	1.07593	rs9271597	-0.039743	blue
rs28895133	32421391	2.49e-05	0.0002652	0.0175337	0.00600842	4.6038	3.57643	rs9271597	-0.0175337	blue
rs28895134	32421423	2.55e-05	0.000282	0.0174625	0.00599545	4.59346	3.54975	rs9271597	-0.0174625	blue
rs28895135	32421442	2.55e-05	0.000282	0.0174625	0.00599545	4.59346	3.54975	rs9271597	-0.0174625	blue
rs3129897	32421469	0.03214	0.04201	0.0147742	0.0102263	1.49295	1.37665	rs9271597	-0.0147742	blue
rs28895136	32421504	2.55e-05	0.000282	0.0174625	0.00599545	4.59346	3.54975	rs9271597	-0.0174625	blue
rs28895137	32421564	2.49e-05	0.0002652	0.0175337	0.00600842	4.6038	3.57643	rs9271597	-0.0175337	blue
rs112794667	32421624	0.9025	0.05752	0.00139278	0.000657489	0.0445528	1.24018	rs9271597	-0.00139278	blue
rs116812576	32421626	2.33e-05	0.000257	0.0175156	0.00598735	4.63264	3.59007	rs9271597	-0.0175156	blue
rs7764351	32421631	0.4512	0.4294	0.0254246	0.00258567	0.345631	0.367138	rs9271597	-0.0254246	blue
rs115167374	32421671	5.18e-05	0.0002989	0.0156634	0.00574859	4.28567	3.52447	rs9271597	-0.0156634	blue
rs114768280	32421672	5.18e-05	0.0002989	0.0156634	0.00574859	4.28567	3.52447	rs9271597	-0.0156634	blue
rs115136923	32421689	2.33e-05	0.000257	0.0175156	0.00598735	4.63264	3.59007	rs9271597	-0.0175156	blue
rs28895142	32421709	2.49e-05	0.0002652	0.0175337	0.00600842	4.6038	3.57643	rs9271597	-0.0175337	blue
rs9268798	32421735	0.3487	1.5e-06	0.197194	0.0298474	0.457548	5.82391	rs9271597	-0.197194	blue
rs28895143	32421739	2.49e-05	0.0002652	0.0175337	0.00600842	4.6038	3.57643	rs9271597	-0.0175337	blue
rs28895144	32421794	2.49e-05	0.0002652	0.0175337	0.00600842	4.6038	3.57643	rs9271597	-0.0175337	blue
rs6457590	32421798	0.4512	0.4294	0.0254246	0.00258567	0.345631	0.367138	rs9271597	-0.0254246	blue
rs28895145	32421861	2.49e-05	0.0002652	0.0175337	0.00600842	4.6038	3.57643	rs9271597	-0.0175337	blue
rs28895146	32421910	2.49e-05	0.0002652	0.0175337	0.00600842	4.6038	3.57643	rs9271597	-0.0175337	blue
rs28893496	32422026	1.52e-05	0.001008	0.0164519	0.00520092	4.81816	2.99654	rs9271597	-0.0164519	blue
rs28895147	32422035	2.72e-05	0.0001916	0.0173987	0.00595163	4.56543	3.7176	rs9271597	-0.0173987	blue
rs115777938	32422041	1.66e-05	0.001236	0.0159515	0.00513548	4.77989	2.90798	rs9271597	-0.0159515	blue
rs114511987	32422062	4.72e-05	0.001927	0.0147247	0.00496261	4.32606	2.71512	rs9271597	-0.0147247	blue
rs28895150	32422077	0.1122	0.4578	0.0044789	0.000438586	0.950007	0.339324	rs9271597	-0.0044789	blue
6:32422078	32422078	0.02922	0.08074	0.00443846	0.00123516	1.53432	1.09291	rs9271597	-0.00443846	blue
6:32422079	32422079	0.1886	0.6693	0.00087565	0.000790323	0.724458	0.174379	rs9271597	-0.00087565	blue
rs115566617	32422086	9.7e-05	0.0007354	0.0118666	0.0054189	4.01323	3.13348	rs9271597	-0.0118666	blue
rs3129898	32422125	8.02e-10	1.18e-07	0.1121	0.00540717	9.09583	6.92812	rs9271597	-0.1121	blue
rs28895154	32422136	2.83e-05	0.000322	0.017221	0.0059209	4.54821	3.49214	rs9271597	-0.017221	blue
rs2097442	32422191	1.68e-14	6.78e-10	0.0923828	0.0107687	13.7747	9.16877	rs9271597	-0.0923828	blue
rs2097441	32422259	0.3508	2.07e-06	0.196684	0.0300269	0.45494	5.68403	rs9271597	-0.196684	blue
rs13212411	32422305	2.79e-05	0.0003077	0.0172114	0.00592334	4.5544	3.51187	rs9271597	-0.0172114	blue
rs13212435	32422348	0.1758	0.008291	0.00844647	0.00717231	0.754981	2.08139	rs9271597	-0.00844647	blue
rs28895155	32422373	2.83e-05	0.0003428	0.017136	0.00591538	4.54821	3.46496	rs9271597	-0.017136	blue
rs142707128	32422381	0.9992	0.874	0.00494536	0.000102149	0.000347575	0.0584886	rs9271597	-0.00494536	blue
rs28895156	32422419	2.78e-05	0.0003453	0.0170859	0.00591169	4.55596	3.4618	rs9271597	-0.0170859	blue
rs13212453	32422430	2.78e-05	0.0003453	0.0170859	0.00591169	4.55596	3.4618	rs9271597	-0.0170859	blue
rs13215827	32422566	2.62e-05	0.000281	0.0173806	0.00595777	4.5817	3.55129	rs9271597	-0.0173806	blue
rs28895157	32422677	2.62e-05	0.000281	0.0173879	0.00595408	4.5817	3.55129	rs9271597	-0.0173879	blue
rs144130269	32422691	1.71e-15	0.003348	0.0118933	0.239754	14.767	2.47521	rs145954018	0.239754	red
rs28895158	32422708	3.96e-05	0.0003994	0.0163355	0.00599916	4.4023	3.39859	rs9271597	-0.0163355	blue
rs116460229	32422714	5.36e-05	0.000337	0.015614	0.00575732	4.27084	3.47237	rs9271597	-0.015614	blue
rs200130887	32422721	2.79e-05	0.0003082	0.0157697	0.00572742	4.5544	3.51117	rs9271597	-0.0157697	blue
rs116555891	32422722	0.06104	0.005665	0.138551	0.0505687	1.21439	2.2468	rs9271597	-0.138551	blue
rs116580140	32422749	2.45e-05	0.0002626	0.0175035	0.00601709	4.61083	3.58071	rs9271597	-0.0175035	blue
rs28895166	32422833	2.01e-05	0.0002958	0.0173554	0.0059714	4.6968	3.529	rs9271597	-0.0173554	blue
rs28895167	32422844	2.01e-05	0.0002958	0.0173554	0.0059714	4.6968	3.529	rs9271597	-0.0173554	blue
rs28895168	32422867	2.01e-05	0.0002903	0.0173518	0.00597325	4.6968	3.53715	rs9271597	-0.0173518	blue
rs28895169	32422920	2.01e-05	0.0002971	0.017371	0.00597635	4.6968	3.5271	rs9271597	-0.017371	blue
rs28895170	32422934	1.96e-05	0.0002954	0.0173795	0.00595163	4.70774	3.52959	rs9271597	-0.0173795	blue
rs28895171	32423021	2.57e-05	0.0002813	0.0174421	0.0059621	4.59007	3.55083	rs9271597	-0.0174421	blue
rs142274031	32423047	0.6466	0.4873	0.0071417	0.00065696	0.189364	0.312204	rs9271597	-0.0071417	blue
rs28895172	32423058	2.64e-05	0.0002855	0.0174529	0.00598684	4.5784	3.54439	rs9271597	-0.0174529	blue
rs28895173	32423108	2.36e-05	0.000297	0.0173615	0.00597393	4.62709	3.52724	rs9271597	-0.0173615	blue
rs28895174	32423135	2.42e-05	0.0002998	0.0173338	0.00596838	4.61618	3.52317	rs9271597	-0.0173338	blue
rs28895175	32423152	2.36e-05	0.000298	0.0173458	0.00597208	4.62709	3.52578	rs9271597	-0.0173458	blue
rs28895176	32423194	2.36e-05	0.0003049	0.0173026	0.00596468	4.62709	3.51584	rs9271597	-0.0173026	blue
rs113928914	32423195	0.4472	0.08441	0.0398453	0.00185577	0.349498	1.07361	rs9271597	-0.0398453	blue
rs145872562	32423235	9.35e-05	0.005544	0.0108831	0.00506824	4.02919	2.25618	rs9271597	-0.0108831	blue
rs148995613	32423236	9.35e-05	0.005544	0.0108831	0.00506824	4.02919	2.25618	rs9271597	-0.0108831	blue
rs143040148	32423237	0.1989	0.0145	0.0927954	0.0668041	0.701365	1.83863	rs9271597	-0.0927954	blue
rs116667649	32423294	1.3e-05	0.0006396	0.019213	0.00592331	4.88606	3.19409	rs9271597	-0.019213	blue
rs28895180	32423298	2.28e-05	0.0002952	0.0173891	0.00597948	4.64207	3.52988	rs9271597	-0.0173891	blue
rs9268804	32423355	0.6747	1.72e-05	0.103345	0.0223099	0.170889	4.76447	rs9271597	-0.103345	blue
rs114853134	32423399	0.001123	0.2827	0.0458142	0.0520738	2.94962	0.548674	rs145954018	0.0520738	red
rs57723712	32423409	0.4512	0.4322	0.025478	0.00258718	0.345631	0.364315	rs9271597	-0.025478	blue
rs114475312	32423411	1.94e-05	0.0003378	0.0168103	0.00601696	4.7122	3.47134	rs9271597	-0.0168103	blue
rs114050995	32423435	1.94e-05	0.0002892	0.0167887	0.00601086	4.7122	3.5388	rs9271597	-0.0167887	blue
rs200917849	32423441	5.27e-55	3.46e-12	0.00592075	0.332593	54.2782	11.4609	rs145954018	0.332593	red
rs116092949	32423481	0.0004393	0.001067	0.0099942	0.00510825	3.35724	2.97184	rs9271597	-0.0099942	blue
rs116355067	32423482	0.0004393	0.001067	0.0099942	0.00510825	3.35724	2.97184	rs9271597	-0.0099942	blue
rs138519267	32423507	0.0004393	0.001103	0.00999706	0.00513625	3.35724	2.95742	rs9271597	-0.00999706	blue
rs140302846	32423516	1.14e-07	0.000365	0.0492442	0.0745937	6.9431	3.43771	rs145954018	0.0745937	red
rs184975623	32423526	0.0004393	0.001115	0.0100154	0.00513447	3.35724	2.95273	rs9271597	-0.0100154	blue
rs148000118	32423528	1.85e-12	0.02152	0.00241584	0.145368	11.7328	1.66716	rs145954018	0.145368	red
rs115647866	32423540	0.0002442	0.000967	0.0120194	0.0053267	3.61225	3.01457	rs9271597	-0.0120194	blue
rs145340425	32423563	0.0002442	0.000967	0.0120194	0.0053267	3.61225	3.01457	rs9271597	-0.0120194	blue
rs13219998	32423592	0.573	0.5898	0.00474233	0.000247429	0.241845	0.229295	rs9271597	-0.00474233	blue
rs138067614	32423601	0.4544	0.436	0.0254627	0.00258416	0.342562	0.360514	rs9271597	-0.0254627	blue
rs141739842	32423602	0.0002283	0.001422	0.0120045	0.00537747	3.64149	2.8471	rs9271597	-0.0120045	blue
rs139699576	32423609	0.4771	1.8e-06	0.190389	0.0302987	0.321391	5.74473	rs9271597	-0.190389	blue
rs13220234	32423707	2.31e-05	0.0003196	0.017299	0.00599686	4.63639	3.49539	rs9271597	-0.017299	blue
rs13220135	32423708	2.31e-05	0.0003196	0.017299	0.00599686	4.63639	3.49539	rs9271597	-0.017299	blue
rs13220485	32423727	2.44e-05	0.0003326	0.0173434	0.00599009	4.61261	3.47808	rs9271597	-0.0173434	blue
rs200268164	32423787	2.66e-05	0.000189	0.0155232	0.00589646	4.57512	3.72354	rs9271597	-0.0155232	blue
rs116423551	32423788	2.66e-05	0.0001903	0.0154966	0.00589403	4.57512	3.72056	rs9271597	-0.0154966	blue
rs115712505	32423790	2.66e-05	0.0001903	0.0154966	0.00589403	4.57512	3.72056	rs9271597	-0.0154966	blue
rs201972409	32423790	2.66e-05	0.000189	0.0155232	0.00589646	4.57512	3.72354	rs9271597	-0.0155232	blue
rs9268807	32423915	8.16e-10	1.32e-07	0.11199	0.00542826	9.08831	6.87943	rs9271597	-0.11199	blue
rs13220531	32423933	3.56e-05	0.0002774	0.017371	0.00599666	4.44855	3.55689	rs9271597	-0.017371	blue
rs13206262	32423991	3.6e-05	0.0002609	0.0174179	0.00600842	4.4437	3.58353	rs9271597	-0.0174179	blue
rs13206273	32424013	3.6e-05	0.0002609	0.0174179	0.00600842	4.4437	3.58353	rs9271597	-0.0174179	blue
rs13220657	32424031	3.6e-05	0.0002609	0.0174179	0.00600842	4.4437	3.58353	rs9271597	-0.0174179	blue
rs13220667	32424094	4.64e-05	0.0002571	0.0174348	0.00598301	4.33348	3.5899	rs9271597	-0.0174348	blue
rs7776297	32424108	0.4512	0.4362	0.0254856	0.00258567	0.345631	0.360314	rs9271597	-0.0254856	blue
rs9268808	32424176	0.3416	2.42e-06	0.196685	0.0299135	0.466482	5.61618	rs9271597	-0.196685	blue
rs56083136	32424192	0.8734	0.104	0.00140045	0.000648928	0.0587868	0.982967	rs9271597	-0.00140045	blue
rs9268809	32424265	0.3352	2.26e-06	0.196856	0.0298848	0.474696	5.64589	rs9271597	-0.196856	blue
rs9268810	32424296	0.3371	2.26e-06	0.196871	0.0298893	0.472241	5.64589	rs9271597	-0.196871	blue
rs9268811	32424370	0.3452	2.01e-06	0.197066	0.0299376	0.461929	5.6968	rs9271597	-0.197066	blue
rs28895187	32424380	3.49e-05	0.0002613	0.0176184	0.00598059	4.45717	3.58286	rs9271597	-0.0176184	blue
rs59803593	32424496	0.2247	0.5921	0.0141966	0.00053911	0.648397	0.227605	rs9271597	-0.0141966	blue
rs9268812	32424568	0.1002	0.05296	0.0796073	0.0718186	0.999132	1.27605	rs9271597	-0.0796073	blue
rs28895188	32424574	3.49e-05	0.0002613	0.0176184	0.00598059	4.45717	3.58286	rs9271597	-0.0176184	blue
rs9268813	32424594	2.61e-09	3.5e-06	0.0786335	0.00347454	8.58336	5.45593	rs9271597	-0.0786335	blue
rs28895189	32424610	3.49e-05	0.0002613	0.0176184	0.00598059	4.45717	3.58286	rs9271597	-0.0176184	blue
rs9268814	32424616	0.3406	2.3e-06	0.197026	0.0300025	0.467755	5.63827	rs9271597	-0.197026	blue
rs9268815	32424677	0.05018	0.02432	0.128027	0.0530572	1.29947	1.61404	rs9271597	-0.128027	blue
rs9501639	32424712	0.8435	0.04334	0.0114624	0.000604822	0.0739149	1.36311	rs9271597	-0.0114624	blue
rs73395141	32424727	0.06373	0.8147	0.0138155	0.000526294	1.19566	0.0890023	rs9271597	-0.0138155	blue
rs7763262	32424882	0.1006	0.04804	0.0802342	0.071651	0.997402	1.3184	rs9271597	-0.0802342	blue
rs115080784	32424888	0.0168	0.9748	0.00873214	0.000623923	1.77469	0.0110845	rs9271597	-0.00873214	blue
rs28895190	32424895	3.68e-05	0.0002818	0.017311	0.00592765	4.43415	3.55006	rs9271597	-0.017311	blue
rs114043696	32424918	2.86e-05	0.0003109	0.0174192	0.00600427	4.54363	3.50738	rs9271597	-0.0174192	blue
rs9501640	32424928	0.8734	0.09363	0.00141512	0.000622453	0.0587868	1.02858	rs9271597	-0.00141512	blue
rs28895192	32424943	0.0002975	0.09618	0.0134185	0.00204507	3.52651	1.01692	rs9271597	-0.0134185	blue
rs28895193	32424954	0.01452	0.1642	0.00850348	0.00173468	1.83803	0.784627	rs9271597	-0.00850348	blue
rs28895194	32424966	0.02266	0.1915	0.00586865	0.00147691	1.64474	0.717831	rs9271597	-0.00586865	blue
rs28895195	32424969	0.001847	0.2401	0.00989606	0.00185767	2.73353	0.619608	rs9271597	-0.00989606	blue
rs114986268	32424981	7.2e-05	0.0002086	0.0157121	0.00578438	4.14267	3.68069	rs9271597	-0.0157121	blue
rs7763411	32424992	2.34e-09	3.02e-06	0.0789638	0.00350975	8.63078	5.51999	rs9271597	-0.0789638	blue
rs28895197	32425020	6.15e-05	0.0003319	0.0154357	0.00597369	4.21112	3.47899	rs9271597	-0.0154357	blue
rs28895198	32425044	8.15e-05	0.0003063	0.0157058	0.00594136	4.08884	3.51385	rs9271597	-0.0157058	blue
rs116104609	32425045	0.0001476	0.0002139	0.0143204	0.00575339	3.83091	3.66979	rs9271597	-0.0143204	blue
rs7743662	32425049	0.3637	2.09e-06	0.196092	0.0299809	0.439257	5.67985	rs9271597	-0.196092	blue
rs28895200	32425074	8.14e-05	0.0003695	0.0160389	0.00597957	4.08938	3.43239	rs9271597	-0.0160389	blue
rs28895201	32425109	9.56e-05	0.0004178	0.0156794	0.00598342	4.01954	3.37903	rs9271597	-0.0156794	blue
rs116078169	32425135	0.04204	0.01297	0.129848	0.0529977	1.37634	1.88706	rs9271597	-0.129848	blue
rs114898425	32425147	4.76e-05	0.0009461	0.0163779	0.00591893	4.32239	3.02406	rs9271597	-0.0163779	blue
rs199903584	32425167	0.0009179	0.007017	0.0103231	0.0052828	3.0372	2.15385	rs9271597	-0.0103231	blue
rs13194888	32425185	0.001041	0.06166	0.0109791	0.00178786	2.98255	1.21	rs9271597	-0.0109791	blue
rs115976407	32425190	0.0009326	0.007044	0.0102974	0.0052792	3.0303	2.15218	rs9271597	-0.0102974	blue
rs28895203	32425191	9.06e-05	0.1054	0.017945	0.00151542	4.04287	0.977159	rs9271597	-0.017945	blue
rs114149242	32425196	0.0004876	0.001917	0.0136744	0.00564414	3.31194	2.71738	rs9271597	-0.0136744	blue
rs13210879	32425247	2.83e-05	0.0002615	0.0172966	0.00599556	4.54821	3.58253	rs9271597	-0.0172966	blue
rs142406849	32425293	3.3e-05	6.01e-07	0.0124801	0.000284812	4.48149	6.22113	rs9271597	-0.0124801	blue
rs28895205	32425304	2.8e-05	0.0003011	0.0173879	0.00595099	4.55284	3.52129	rs9271597	-0.0173879	blue
rs13194925	32425336	2.87e-05	0.0003146	0.0173482	0.00594177	4.54212	3.50224	rs9271597	-0.0173482	blue
rs139442788	32425394	2.27e-05	0.0003975	0.0169726	0.00606216	4.64397	3.40066	rs9271597	-0.0169726	blue
rs114764225	32425397	0.6803	4.62e-07	0.229655	0.0393191	0.1673	6.33536	rs9271597	-0.229655	blue
rs13195258	32425472	2.8e-05	0.0003011	0.0173879	0.00595099	4.55284	3.52129	rs9271597	-0.0173879	blue
rs116740328	32425486	0.0001104	0.0005057	0.0145809	0.00587943	3.95703	3.29611	rs9271597	-0.0145809	blue
rs7744304	32425487	0.1066	0.04935	0.0800944	0.071704	0.972243	1.30671	rs9271597	-0.0800944	blue
rs35302878	32425600	1.48e-06	3.27e-06	0.066571	0.00359137	5.82974	5.48545	rs9271597	-0.066571	blue
rs7748310	32425605	0.3225	1.94e-06	0.197665	0.0298713	0.49147	5.7122	rs9271597	-0.197665	blue
rs13198610	32425672	3.05e-05	0.0002659	0.0175192	0.0059824	4.5157	3.57528	rs9271597	-0.0175192	blue
rs7748085	32425742	0.3361	2e-06	0.197806	0.0298653	0.473531	5.69897	rs9271597	-0.197806	blue
rs41291794	32425762	0.0008075	0.6153	0.03873	0.00455235	3.09286	0.210913	rs9271597	-0.03873	blue
rs13198543	32425787	3.1e-05	0.0002706	0.0175035	0.00598055	4.50864	3.56767	rs9271597	-0.0175035	blue
rs13198439	32425823	3.1e-05	0.0002723	0.0175071	0.00597871	4.50864	3.56495	rs9271597	-0.0175071	blue
rs76187645	32425876	0.8435	0.05042	0.0112767	0.000611313	0.0739149	1.2974	rs9271597	-0.0112767	blue
rs7748825	32425914	0.3237	2.02e-06	0.197825	0.0298774	0.489857	5.69465	rs9271597	-0.197825	blue
rs137937686	32425936	0.9615	0.5034	0.0405052	0.001737	0.0170507	0.298087	rs9271597	-0.0405052	blue
rs192726225	32425953	0.276	0.2925	0.00777993	0.000192768	0.559091	0.533874	rs9271597	-0.00777993	blue
rs13198784	32425958	3.53e-05	0.0002607	0.0174806	0.0059855	4.45223	3.58386	rs9271597	-0.0174806	blue
rs13198660	32425964	3.53e-05	0.0002607	0.0174806	0.0059855	4.45223	3.58386	rs9271597	-0.0174806	blue
rs6457592	32425983	0.1876	1.21e-05	0.127591	0.0394388	0.726767	4.91721	rs9271597	-0.127591	blue
rs148242149	32426019	2e-10	0.5384	0.000356264	0.112663	9.69897	0.268895	rs145954018	0.112663	red
rs147430646	32426039	3.53e-05	0.0002584	0.017489	0.00598795	4.45223	3.58771	rs9271597	-0.017489	blue
rs138336613	32426043	0.7258	0.03949	0.0122827	0.000596195	0.139183	1.40351	rs9271597	-0.0122827	blue
rs116828418	32426049	3.53e-05	0.0002584	0.017489	0.00598795	4.45223	3.58771	rs9271597	-0.017489	blue
rs117429202	32426100	0.4851	0.4452	0.0257376	0.00259623	0.314169	0.351445	rs9271597	-0.0257376	blue
rs148286231	32426152	6.46e-05	0.0003591	0.0168864	0.00601588	4.18977	3.44478	rs9271597	-0.0168864	blue
rs114855094	32426163	6.32e-05	0.0003172	0.0170363	0.00602009	4.19928	3.49867	rs9271597	-0.0170363	blue
rs114839287	32426172	0.4759	0.3689	0.0023689	0.000156516	0.322484	0.433091	rs9271597	-0.0023689	blue
rs116305261	32426188	5.33e-05	0.0002879	0.0171056	0.0060169	4.27327	3.54076	rs9271597	-0.0171056	blue
rs139324374	32426216	5.37e-05	0.0002919	0.0170889	0.00601198	4.27003	3.53477	rs9271597	-0.0170889	blue
rs115356348	32426252	5.33e-05	0.0002818	0.0171367	0.00602061	4.27327	3.55006	rs9271597	-0.0171367	blue
rs4601112	32426271	1.14e-12	0.02063	0.00202551	0.148545	11.9431	1.6855	rs145954018	0.148545	red
rs114248866	32426280	5.43e-05	0.0002923	0.0171664	0.00601504	4.2652	3.53417	rs9271597	-0.0171664	blue
rs139398647	32426322	6.64e-05	0.000419	0.0143133	0.00582473	4.17783	3.37779	rs9271597	-0.0143133	blue
rs144549083	32426355	0.4465	0.08414	0.0402088	0.00188782	0.350179	1.075	rs9271597	-0.0402088	blue
rs139816627	32426389	7.31e-05	0.000312	0.0152205	0.00588568	4.13608	3.50585	rs9271597	-0.0152205	blue
rs7769693	32426458	0.05437	0.02362	0.128957	0.0529968	1.26464	1.62672	rs9271597	-0.128957	blue
rs116337395	32426538	4.65e-05	0.0003212	0.0171759	0.00600022	4.33255	3.49322	rs9271597	-0.0171759	blue
rs9268828	32426540	0.3686	2.12e-06	0.197122	0.0297918	0.433445	5.67366	rs9271597	-0.197122	blue
rs79464894	32426541	4.65e-05	0.0003212	0.0171532	0.00600207	4.33255	3.49322	rs9271597	-0.0171532	blue
rs74732642	32426577	4.65e-05	0.0003212	0.0171532	0.00600207	4.33255	3.49322	rs9271597	-0.0171532	blue
rs9268829	32426602	0.3686	2.11e-06	0.197118	0.0297843	0.433445	5.67572	rs9271597	-0.197118	blue
rs115430074	32426710	5.61e-05	0.0002882	0.0171975	0.00601875	4.25104	3.54031	rs9271597	-0.0171975	blue
rs28895220	32426723	5.61e-05	0.0002797	0.0171904	0.00602246	4.25104	3.55331	rs9271597	-0.0171904	blue
rs4632888	32426873	0.4791	0.08332	0.0406664	0.00188252	0.319574	1.07925	rs9271597	-0.0406664	blue
rs35286068	32426890	0.4395	0.01492	0.00787379	0.000998498	0.357041	1.82623	rs9271597	-0.00787379	blue
rs28732217	32426899	5.61e-05	0.0002804	0.0172143	0.00599954	4.25104	3.55222	rs9271597	-0.0172143	blue
rs28732218	32426935	5.88e-05	0.0002755	0.0172143	0.00599954	4.23062	3.55988	rs9271597	-0.0172143	blue
rs71565324	32426955	0.5482	0.5393	0.00453832	0.000174714	0.261061	0.26817	rs9271597	-0.00453832	blue
rs28732219	32426962	5.92e-05	0.0002867	0.0171593	0.00602186	4.22768	3.54257	rs9271597	-0.0171593	blue
rs28732220	32427042	5.93e-05	0.0002588	0.0173352	0.00599277	4.22695	3.58704	rs9271597	-0.0173352	blue
rs28732221	32427073	4.85e-05	0.0002059	0.0169454	0.00598752	4.31426	3.68634	rs9271597	-0.0169454	blue
rs28732222	32427098	9.38e-05	0.000862	0.0148171	0.00601498	4.0278	3.06449	rs9271597	-0.0148171	blue
rs115130468	32427099	0.1774	0.008495	0.0968434	0.0746919	0.751046	2.07084	rs9271597	-0.0968434	blue
rs28732223	32427140	7.35e-05	0.0002116	0.0168883	0.00599373	4.13371	3.67448	rs9271597	-0.0168883	blue
rs9469118	32427154	0.3477	0.8398	0.0144962	0.0029332	0.458795	0.0758241	rs9271597	-0.0144962	blue
rs9469119	32427155	0.3477	0.8398	0.0144962	0.0029332	0.458795	0.0758241	rs9271597	-0.0144962	blue
rs28732224	32427170	6.97e-05	0.0002137	0.0168706	0.00600299	4.15677	3.6702	rs9271597	-0.0168706	blue
rs1548306	32427179	0.224	0.00426	0.100153	0.0726955	0.649752	2.37059	rs9271597	-0.100153	blue
rs71536138	32427182	3.69e-05	0.0003247	0.0169149	0.00600367	4.43297	3.48852	rs9271597	-0.0169149	blue
rs76724891	32427207	2.77e-06	3.66e-06	0.0650532	0.00364606	5.55752	5.43652	rs9271597	-0.0650532	blue
rs199823500	32427208	3.69e-05	0.0003247	0.0169149	0.00600367	4.43297	3.48852	rs9271597	-0.0169149	blue
rs28732225	32427310	0.00147	0.01925	0.00474609	0.00442655	2.83268	1.71557	rs9271597	-0.00474609	blue
rs28732226	32427311	0.00147	0.01903	0.00475522	0.004457	2.83268	1.72056	rs9271597	-0.00475522	blue
rs73729239	32427339	0.7258	0.03949	0.0122827	0.000596195	0.139183	1.40351	rs9271597	-0.0122827	blue
rs28732227	32427361	0.813	0.321	0.0253829	0.00202947	0.0899095	0.493495	rs9271597	-0.0253829	blue
rs191352776	32427365	0.9724	0.3178	0.0260142	0.00204447	0.012155	0.497846	rs9271597	-0.0260142	blue
rs28732229	32427381	3.84e-05	0.0002416	0.0168782	0.00598858	4.41567	3.6169	rs9271597	-0.0168782	blue
rs28732230	32427434	4.26e-05	0.0002555	0.016704	0.00600043	4.37059	3.59261	rs9271597	-0.016704	blue
rs28732231	32427467	5.95e-05	0.0002964	0.0175893	0.00605789	4.22548	3.52812	rs9271597	-0.0175893	blue
rs28732232	32427512	6.09e-05	0.0003159	0.0169107	0.00602476	4.21538	3.50045	rs9271597	-0.0169107	blue
rs9268830	32427572	7.6e-05	0.1094	0.0182603	0.00817532	4.11919	0.960983	rs9271597	-0.0182603	blue
rs13206899	32427581	0.5143	0.8533	0.00603748	0.000266166	0.288783	0.0688983	rs9271597	-0.00603748	blue
rs373065976	32427586	0.8836	0.6104	0.00146061	2.78506e-06	0.0537443	0.214385	rs9271597	-0.00146061	blue
rs73729240	32427601	0.7258	0.03949	0.0122827	0.000596195	0.139183	1.40351	rs9271597	-0.0122827	blue
rs13207140	32427604	7.36e-05	0.0003957	0.0167761	0.00612208	4.13312	3.40263	rs9271597	-0.0167761	blue
rs28732233	32427699	0.8528	0.6012	0.041473	0.00176758	0.0691528	0.220981	rs9271597	-0.041473	blue
rs28732234	32427735	4.86e-05	0.0002289	0.0168583	0.00607301	4.31336	3.64035	rs9271597	-0.0168583	blue
rs9268831	32427748	0.2721	0.0003787	0.069007	0.0194239	0.565271	3.4217	rs9271597	-0.069007	blue
rs9268832	32427789	0.06288	0.006792	0.146198	0.0555315	1.20149	2.168	rs9271597	-0.146198	blue
rs28732235	32427841	2.21e-05	0.0002363	0.0161707	0.0060026	4.65561	3.62654	rs9271597	-0.0161707	blue
rs17209105	32427871	3.09e-05	0.000381	0.0170863	0.00608678	4.51004	3.41908	rs9271597	-0.0170863	blue
rs17209112	32427894	3.11e-05	0.000381	0.0170744	0.00608306	4.50724	3.41908	rs9271597	-0.0170744	blue
rs17209119	32427899	3.09e-05	0.000381	0.0170863	0.00608678	4.51004	3.41908	rs9271597	-0.0170863	blue
rs17209126	32427946	3.98e-05	0.0002839	0.0174819	0.00602303	4.40012	3.54683	rs9271597	-0.0174819	blue
rs17202759	32428002	3.98e-05	0.0002839	0.0174747	0.00602674	4.40012	3.54683	rs9271597	-0.0174747	blue
rs9268833	32428062	1.52e-05	2e-12	0.463927	0.0151086	4.81816	11.699	rs9271597	-0.463927	blue
rs17202773	32428078	3.98e-05	0.0002839	0.0174711	0.00602859	4.40012	3.54683	rs9271597	-0.0174711	blue
rs9268834	32428079	1.52e-05	2e-12	0.463828	0.0151122	4.81816	11.699	rs9271597	-0.463828	blue
rs17209133	32428092	3.98e-05	0.0002839	0.0174711	0.00602859	4.40012	3.54683	rs9271597	-0.0174711	blue
rs147642819	32428097	0.7933	0.4016	0.0199888	0.000611278	0.100563	0.396206	rs9271597	-0.0199888	blue
rs9268835	32428115	1.52e-05	2.04e-12	0.463788	0.0151131	4.81816	11.6904	rs9271597	-0.463788	blue
rs6923504	32428186	3.3e-11	2.43e-05	0.219545	0.0157443	10.4815	4.61439	rs9271597	-0.219545	blue
rs6903608	32428285	2.84e-11	2.81e-05	0.220012	0.0158416	10.5467	4.55129	rs9271597	-0.220012	blue
rs17202787	32428397	0.2868	0.005825	0.0941669	0.00212196	0.542421	2.2347	rs9271597	-0.0941669	blue
rs9791337	32428500	3.99e-05	0.000352	0.0175386	0.00604034	4.39903	3.45346	rs9271597	-0.0175386	blue
rs9268838	32428715	1.4e-05	2.65e-12	0.464858	0.0150535	4.85387	11.5768	rs9271597	-0.464858	blue
rs9268839	32428772	0.3852	0.0002384	0.28163	0.0279332	0.414314	3.62269	rs9271597	-0.28163	blue
rs9268840	32428804	2.45e-09	0.7649	0.0100658	0.105406	8.61083	0.116395	rs145954018	0.105406	red
rs6940063	32428862	2.34e-08	0.5475	0.000184939	0.166333	7.63078	0.261616	rs145954018	0.166333	red
rs36056234	32428917	0.4304	0.831	0.00655441	0.000268339	0.366128	0.080399	rs9271597	-0.00655441	blue
rs140189425	32428993	0.2454	0.118	0.00301404	2.96562e-05	0.610125	0.928118	rs9271597	-0.00301404	blue
rs9791280	32428994	9.44e-08	7.12e-07	0.0830804	0.00390666	7.02503	6.14752	rs9271597	-0.0830804	blue
rs6919855	32429011	4.32e-11	2.87e-05	0.219897	0.015835	10.3645	4.54212	rs9271597	-0.219897	blue
rs72843939	32429077	1.45e-07	3.71e-07	0.0737771	0.00356212	6.83863	6.43063	rs9271597	-0.0737771	blue
rs6940440	32429087	3.38e-09	0.7627	0.0100449	0.105399	8.47108	0.117646	rs145954018	0.105399	red
rs143884736	32429132	5.07e-05	1.52e-06	0.0126198	0.000280004	4.29499	5.81816	rs9271597	-0.0126198	blue
rs9268844	32429153	1.25e-05	1.92e-13	0.328137	0.00960681	4.90309	12.7167	rs9271597	-0.328137	blue
6:32429154:I	32429154	2.54e-22	0.006241	4.41055e-05	0.0915758	21.5952	2.20475	rs145954018	0.0915758	red
rs201200428	32429155	3.8e-22	0.004882	7.77513e-05	0.0904191	21.4202	2.3114	rs145954018	0.0904191	red
rs9268845	32429204	1.02e-08	0.9531	0.0116686	0.1076	7.9914	0.0208615	rs145954018	0.1076	red
rs9268846	32429245	1.43e-05	2.48e-13	0.533515	0.0192618	4.84466	12.6055	rs9271597	-0.533515	blue
rs9268847	32429277	0.0007642	0.002096	0.14326	0.000133513	3.11679	2.67861	rs9271597	-0.14326	blue
rs9268848	32429303	0.4831	0.0006967	0.179937	0.0358943	0.315963	3.15695	rs9271597	-0.179937	blue
rs9268849	32429327	9.54e-06	2.67e-12	0.550938	0.0184986	5.02045	11.5735	rs9271597	-0.550938	blue
rs9268850	32429477	3.32e-09	0.7424	0.0100171	0.105524	8.47886	0.129362	rs145954018	0.105524	red
rs151171873	32429485	7.14e-05	1.7e-06	0.0127027	0.000271778	4.1463	5.76955	rs9271597	-0.0127027	blue
rs114685974	32429516	0.01311	0.002373	0.0168664	0.00067897	1.8824	2.6247	rs9271597	-0.0168664	blue
rs9268851	32429582	4.18e-09	5.05e-07	0.113291	0.00535331	8.37882	6.29671	rs9271597	-0.113291	blue
rs9268852	32429594	7.55e-21	2.71e-12	0.383479	0.0246627	20.1221	11.567	rs9271597	-0.383479	blue
rs9268853	32429643	1.2e-05	1.34e-12	0.556489	0.0182919	4.92082	11.8729	rs9271597	-0.556489	blue
rs9268854	32429672	5.97e-09	0.7405	0.010074	0.105447	8.22403	0.130475	rs145954018	0.105447	red
rs9268855	32429675	5.97e-09	0.7405	0.010074	0.105447	8.22403	0.130475	rs145954018	0.105447	red
rs12527323	32429694	9.34e-08	7.02e-07	0.0832018	0.00390561	7.02965	6.15366	rs9271597	-0.0832018	blue
rs9268856	32429719	5.97e-09	0.7405	0.0100594	0.105426	8.22403	0.130475	rs145954018	0.105426	red
rs9268857	32429739	5.97e-09	0.7405	0.0100594	0.105426	8.22403	0.130475	rs145954018	0.105426	red
rs9268858	32429758	9.61e-06	1.51e-12	0.557013	0.0182841	5.01728	11.821	rs9271597	-0.557013	blue
rs9268860	32429825	1.03e-05	1.74e-12	0.556578	0.0182981	4.98716	11.7595	rs9271597	-0.556578	blue
rs9268861	32429894	4.12e-08	0.0543	0.0573225	0.135968	7.3851	1.2652	rs145954018	0.135968	red
rs9268862	32430167	6.85e-09	0.7558	0.0100458	0.105322	8.16431	0.121593	rs145954018	0.105322	red
rs74473385	32430276	0.0968	0.9604	0.0140997	0.00055842	1.01412	0.0175478	rs9271597	-0.0140997	blue
rs9268863	32430289	4.92e-21	2.99e-12	0.384221	0.0246456	20.308	11.5243	rs9271597	-0.384221	blue
rs9268864	32430326	9.61e-06	1.54e-12	0.556971	0.0182851	5.01728	11.8125	rs9271597	-0.556971	blue
rs13193827	32430337	9.34e-08	7.02e-07	0.0832154	0.00390396	7.02965	6.15366	rs9271597	-0.0832154	blue
rs4428528	32430362	6.85e-09	0.7558	0.0100458	0.105322	8.16431	0.121593	rs145954018	0.105322	red
rs58302219	32430368	0.6414	0.02989	0.0385716	0.00149195	0.192871	1.52447	rs9271597	-0.0385716	blue
rs4434496	32430508	6.85e-09	0.7558	0.0100458	0.105322	8.16431	0.121593	rs145954018	0.105322	red
rs62403109	32430521	0.2764	0.004798	0.0948038	0.00210305	0.558462	2.31894	rs9271597	-0.0948038	blue
rs4280993	32430604	6.85e-09	0.7558	0.0100458	0.105322	8.16431	0.121593	rs145954018	0.105322	red
rs7766843	32430729	6.85e-09	0.7503	0.0100259	0.105336	8.16431	0.124765	rs145954018	0.105336	red
rs7766854	32430752	6.85e-09	0.7487	0.0100276	0.105343	8.16431	0.125692	rs145954018	0.105343	red
rs7747010	32430800	6.59e-09	0.7487	0.0100306	0.105262	8.18111	0.125692	rs145954018	0.105262	red
rs7747025	32430814	6.59e-09	0.7487	0.0100306	0.105262	8.18111	0.125692	rs145954018	0.105262	red
rs7746751	32430867	6.59e-09	0.751	0.0100289	0.105356	8.18111	0.12436	rs145954018	0.105356	red
rs7746922	32430975	6.33e-09	0.7482	0.0100032	0.105265	8.1986	0.125982	rs145954018	0.105265	red
rs28732236	32430976	0.7134	0.4467	0.0444808	0.00170408	0.146667	0.349984	rs9271597	-0.0444808	blue
rs7747521	32431105	6.27e-09	0.7553	0.010018	0.105231	8.20273	0.121881	rs145954018	0.105231	red
rs7747529	32431124	1e-05	1.57e-12	0.556666	0.0182921	5	11.8041	rs9271597	-0.556666	blue
rs7767493	32431129	7.03e-09	0.7677	0.0100307	0.105461	8.15304	0.114808	rs145954018	0.105461	red
rs9268877	32431147	4.33e-21	3.09e-12	0.38508	0.024732	20.3635	11.51	rs9271597	-0.38508	blue
rs111652687	32431229	6.77e-05	1.97e-06	0.0127279	0.000271368	4.16941	5.70553	rs9271597	-0.0127279	blue
rs35458464	32431239	9.8e-08	7.18e-07	0.0832877	0.00393072	7.00877	6.14388	rs9271597	-0.0832877	blue
rs9268878	32431292	5.35e-09	0.7499	0.00985479	0.105523	8.27165	0.124997	rs145954018	0.105523	red
rs9268879	32431306	5.35e-09	0.7499	0.00985479	0.105523	8.27165	0.124997	rs145954018	0.105523	red
rs9268880	32431358	5.45e-11	3.34e-05	0.22122	0.0158701	10.2636	4.47625	rs9271597	-0.22122	blue
rs115649989	32431488	0.01444	0.002222	0.0168947	0.000680257	1.84043	2.65326	rs9271597	-0.0168947	blue
rs73397302	32431496	6.77e-05	1.5e-06	0.0126603	0.000268695	4.16941	5.82391	rs9271597	-0.0126603	blue
rs41291798	32431558	0.0001045	0.5726	0.0256354	0.00455172	3.98088	0.242149	rs9271597	-0.0256354	blue
rs9268881	32431606	2.9e-21	2.89e-12	0.384486	0.0247225	20.5376	11.5391	rs9271597	-0.384486	blue
rs9268882	32431623	5.4e-11	3.21e-05	0.221095	0.0158833	10.2676	4.49349	rs9271597	-0.221095	blue
rs115184813	32431638	5.42e-21	2.04e-12	0.385489	0.0246986	20.266	11.6904	rs9271597	-0.385489	blue
rs116737393	32431640	1.04e-05	1.23e-12	0.55867	0.018314	4.98297	11.9101	rs9271597	-0.55867	blue
rs9268885	32431705	5.53e-09	0.7275	0.0098921	0.105296	8.25727	0.138167	rs145954018	0.105296	red
rs58667488	32431785	0.657	0.6422	0.0200108	0.000608058	0.182435	0.19233	rs9271597	-0.0200108	blue
rs9268886	32431828	6.77e-09	0.7906	0.0100116	0.105445	8.16941	0.102043	rs145954018	0.105445	red
rs9268887	32431833	6.77e-09	0.7906	0.0100116	0.105445	8.16941	0.102043	rs145954018	0.105445	red
rs9268888	32431867	4.06e-21	4.21e-12	0.383869	0.0245749	20.3915	11.3757	rs9271597	-0.383869	blue
rs116554358	32431886	9.19e-06	2.02e-12	0.558003	0.0183663	5.03668	11.6946	rs9271597	-0.558003	blue
rs115951072	32431896	1.44e-09	0.6828	0.00924843	0.107719	8.84164	0.165706	rs145954018	0.107719	red
rs9268891	32431914	0.008238	0.2931	0.0307677	0.000940208	2.08418	0.532984	rs9271597	-0.0307677	blue
rs9268892	32431922	0.003536	0.3616	0.0271758	0.00035316	2.45149	0.441772	rs9271597	-0.0271758	blue
rs9268893	32431927	0.0002114	1.7e-08	0.377445	0.00941818	3.6749	7.76955	rs9271597	-0.377445	blue
rs115242711	32431954	1.19e-08	0.9646	0.00919993	0.104565	7.92445	0.0156527	rs145954018	0.104565	red
rs114002140	32431962	1.19e-08	0.9646	0.00919993	0.104565	7.92445	0.0156527	rs145954018	0.104565	red
rs115848988	32431965	1.19e-08	0.9646	0.00919993	0.104565	7.92445	0.0156527	rs145954018	0.104565	red
rs116650916	32431979	6.88e-09	0.9079	0.00881889	0.104592	8.16241	0.041962	rs145954018	0.104592	red
rs114048983	32431980	6.88e-09	0.9079	0.00881889	0.104592	8.16241	0.041962	rs145954018	0.104592	red
rs9268900	32431995	0.01884	0.5213	0.021296	8.44635e-05	1.72492	0.282912	rs9271597	-0.021296	blue
rs9268901	32432007	0.00703	0.7475	0.0360833	0.00103248	2.15304	0.126389	rs9271597	-0.0360833	blue
rs9268902	32432044	5.1e-09	0.6815	0.0101002	0.105452	8.29243	0.166534	rs145954018	0.105452	red
rs115777539	32432049	2.58e-09	0.7663	0.00944985	0.106751	8.58838	0.115601	rs145954018	0.106751	red
rs9268905	32432077	8.28e-06	1.43e-12	0.558266	0.0182661	5.08197	11.8447	rs9271597	-0.558266	blue
rs9268906	32432181	8.39e-06	1.55e-12	0.558208	0.0182762	5.07624	11.8097	rs9271597	-0.558208	blue
rs200257785	32432232	4.11e-09	0.8302	0.00862272	0.108603	8.38616	0.0808173	rs145954018	0.108603	red
rs9268907	32432233	5.2e-09	0.7266	0.0101422	0.105949	8.284	0.138705	rs145954018	0.105949	red
rs9268909	32432340	0.1788	0.007632	0.031787	0.00198817	0.747632	2.11736	rs9271597	-0.031787	blue
rs201446345	32432378	6.63e-09	0.7863	0.00825529	0.107748	8.17849	0.104412	rs145954018	0.107748	red
rs9268911	32432406	5.1e-09	0.6989	0.0101738	0.105665	8.29243	0.155585	rs145954018	0.105665	red
rs73399211	32432464	0.1011	0.897	0.0142613	0.000486974	0.995249	0.0472076	rs9271597	-0.0142613	blue
rs78218185	32432500	0.3229	0.6563	0.0145366	0.000540636	0.490932	0.182898	rs9271597	-0.0145366	blue
rs9268912	32432509	3.41e-21	1.97e-12	0.385429	0.0247266	20.4672	11.7055	rs9271597	-0.385429	blue
rs9268913	32432520	7.42e-09	0.695	0.0101672	0.105382	8.1296	0.158015	rs145954018	0.105382	red
rs9268914	32432556	7.98e-14	2.26e-08	0.204284	0.0118971	13.098	7.64589	rs9271597	-0.204284	blue
rs9268916	32432571	0.3318	0.3608	0.0292671	0.000901743	0.479124	0.442733	rs9271597	-0.0292671	blue
rs9268917	32432575	0.07652	0.717	0.0211312	0.000733042	1.11623	0.144481	rs9271597	-0.0211312	blue
rs9268918	32432582	0.1167	0.7604	0.0227818	0.00202325	0.932929	0.118958	rs9271597	-0.0227818	blue
rs114008741	32432598	2.87e-09	0.7869	0.00960275	0.106519	8.54212	0.10408	rs145954018	0.106519	red
rs116115602	32432615	2.87e-09	0.7869	0.00960275	0.106519	8.54212	0.10408	rs145954018	0.106519	red
rs149352261	32432643	0.4481	0.9812	0.00400927	0.000220071	0.348625	0.00824246	rs9271597	-0.00400927	blue
rs2395184	32432646	1.5e-09	0.3825	0.0208543	0.187644	8.82391	0.417369	rs145954018	0.187644	red
rs143629741	32432648	0.8126	0.933	0.00835825	0.000313094	0.0901232	0.0301184	rs9271597	-0.00835825	blue
rs28377518	32432650	9.95e-08	5.57e-07	0.0830549	0.0039498	7.00218	6.25414	rs9271597	-0.0830549	blue
rs9268922	32432664	1.12e-08	0.8043	0.0100413	0.104666	7.95078	0.0945819	rs145954018	0.104666	red
rs9281835	32432689	7.55e-09	0.7296	0.01013	0.105388	8.12205	0.136915	rs145954018	0.105388	red
rs148119256	32432790	0.621	0.5873	0.00118409	1.59446e-05	0.206908	0.23114	rs9271597	-0.00118409	blue
rs9268923	32432835	8.34e-06	1.2e-12	0.557957	0.0182582	5.07883	11.9208	rs9271597	-0.557957	blue
rs9268924	32432858	8.17e-09	0.7202	0.0100227	0.105562	8.08778	0.142547	rs145954018	0.105562	red
rs9268925	32432969	4.11e-09	1.72e-07	0.113047	0.00533741	8.38616	6.76447	rs9271597	-0.113047	blue
rs34335527	32432992	1.11e-05	1.35e-12	0.559037	0.0183023	4.95468	11.8697	rs9271597	-0.559037	blue
rs114417017	32432993	7.43e-09	0.732	0.010082	0.105374	8.12901	0.135489	rs145954018	0.105374	red
rs9469120	32433057	0.168	1.04e-05	0.0608904	0.000896197	0.774691	4.98297	rs9271597	-0.0608904	blue
rs9268926	32433067	6.52e-06	1.26e-13	0.328472	0.0095013	5.18575	12.8996	rs9271597	-0.328472	blue
rs9268927	32433085	3.26e-09	3.06e-07	0.113383	0.00536285	8.48678	6.51428	rs9271597	-0.113383	blue
rs113585425	32433125	1.3e-07	3.9e-07	0.0736177	0.00355667	6.88606	6.40894	rs9271597	-0.0736177	blue
rs2395185	32433167	1.1e-05	1.35e-12	0.559218	0.0182983	4.95861	11.8697	rs9271597	-0.559218	blue
rs2395186	32433192	1.1e-05	1.35e-12	0.559218	0.0182983	4.95861	11.8697	rs9271597	-0.559218	blue
rs2395187	32433197	8.85e-09	0.697	0.0101696	0.105334	8.05306	0.156767	rs145954018	0.105334	red
6:32433218	32433218	0.8483	0.9317	0.00191406	0.0001219	0.0714505	0.0307239	rs9271597	-0.00191406	blue
rs2395188	32433256	8.74e-09	0.6953	0.0101513	0.105355	8.05849	0.157828	rs145954018	0.105355	red
rs2894257_A	32433276	0.2225	0.6101	0.00163526	0.000943181	0.65267	0.214599	rs9271597	-0.00163526	blue
rs2894257_C	32433276	0.2589	5.04e-05	0.26256	0.0143524	0.586868	4.29757	rs9271597	-0.26256	blue
rs2894257_T	32433276	2.21e-05	0.412	0.000137128	0.0663319	4.65561	0.385103	rs145954018	0.0663319	red
rs116577912	32433290	1.77e-20	1.02e-11	0.398903	0.0232906	19.752	10.9914	rs9271597	-0.398903	blue
rs116194388	32433399	1.85e-20	1.02e-11	0.399119	0.0232883	19.7328	10.9914	rs9271597	-0.399119	blue
rs144830336	32433508	1.08e-07	7.57e-07	0.0832879	0.00394483	6.96658	6.1209	rs9271597	-0.0832879	blue
rs142790852	32433565	8.2e-08	5.55e-07	0.0838172	0.00392333	7.08619	6.25571	rs9271597	-0.0838172	blue
rs145117424	32433607	1.11e-08	0.1775	6.14695e-05	0.0550602	7.95468	0.750802	rs145954018	0.0550602	red
rs147623063	32433608	2.35e-08	0.2207	0.000121426	0.0536552	7.62893	0.656198	rs145954018	0.0536552	red
rs114455101	32433630	1.88e-06	0.9547	0.00468348	0.0523442	5.72584	0.0201331	rs145954018	0.0523442	red
rs115608762	32433646	0.0002389	0.7902	0.0237895	0.00476017	3.62178	0.102263	rs9271597	-0.0237895	blue
rs116196327	32433654	4.68e-16	1.45e-10	0.431134	0.0130209	15.3298	9.83863	rs9271597	-0.431134	blue
rs139697122	32433701	4.35e-06	6.75e-05	0.237032	0.00718512	5.36151	4.1707	rs9271597	-0.237032	blue
rs142144003	32433702	0.8793	0.4825	0.0218804	0.000109992	0.0558629	0.316503	rs9271597	-0.0218804	blue
rs151222061	32433718	2.88e-09	0.4248	0.000472779	0.0986627	8.54061	0.371815	rs145954018	0.0986627	red
rs117230773	32433741	2.06e-08	1.31e-12	0.532523	0.00382019	7.68613	11.8827	rs9271597	-0.532523	blue
rs144671008	32433746	2.98e-09	1.71e-07	0.214207	0.00642779	8.52578	6.767	rs9271597	-0.214207	blue
rs35880697	32433759	7.07e-07	8.79e-05	0.0297292	0.0044551	6.15058	4.05601	rs9271597	-0.0297292	blue
rs142155534	32433798	4.44e-09	1.57e-14	0.602122	0.00151903	8.35262	13.8041	rs9271597	-0.602122	blue
rs141312418	32433804	1.66e-06	2.09e-05	0.0612138	0.00266371	5.77989	4.67985	rs9271597	-0.0612138	blue
rs28895221	32433814	0.7064	0.5004	0.0444326	0.00169573	0.150949	0.300683	rs9271597	-0.0444326	blue
rs138984909	32433819	6.24e-07	0.7813	0.0045958	0.0490484	6.20482	0.107182	rs145954018	0.0490484	red
rs146014754	32433907	2.35e-06	3.55e-14	0.598116	0.0133251	5.62893	13.4498	rs9271597	-0.598116	blue
rs145621799	32434011	2.83e-06	2.16e-12	0.537753	0.0125058	5.54821	11.6655	rs9271597	-0.537753	blue
rs145182993	32434130	2.65e-06	2.33e-12	0.520596	0.0157814	5.57675	11.6326	rs9271597	-0.520596	blue
rs147168394	32434133	0.7704	0.6915	0.0161315	0.000224781	0.113284	0.160208	rs9271597	-0.0161315	blue
rs140348826	32434135	2.65e-06	2.33e-12	0.520596	0.0157814	5.57675	11.6326	rs9271597	-0.520596	blue
rs143609473	32434149	2.65e-06	2.33e-12	0.520596	0.0157814	5.57675	11.6326	rs9271597	-0.520596	blue
rs9268965	32434240	1.02e-05	1.3e-12	0.558189	0.0183444	4.9914	11.8861	rs9271597	-0.558189	blue
rs114027708	32434262	2.98e-08	0.899	0.00726458	0.110227	7.52578	0.0462403	rs145954018	0.110227	red
rs17209238	32434285	0.2714	0.005042	0.0946667	0.00210596	0.56639	2.2974	rs9271597	-0.0946667	blue
rs12529318	32434314	0.03419	0.0009479	0.0165269	0.000731454	1.4661	3.02324	rs9271597	-0.0165269	blue
rs9268969	32434349	1.02e-05	1.28e-12	0.558087	0.0183413	4.9914	11.8928	rs9271597	-0.558087	blue
rs9268970	32434361	1.3e-05	1.15e-12	0.557943	0.0183321	4.88606	11.9393	rs9271597	-0.557943	blue
rs17202892	32434479	9.95e-08	5.56e-07	0.0829934	0.00395145	7.00218	6.25493	rs9271597	-0.0829934	blue
rs17202899	32434481	8.81e-05	0.5639	0.0258285	0.00443285	4.05502	0.248798	rs9271597	-0.0258285	blue
rs9268971	32434639	7.26e-09	0.7332	0.0100915	0.10514	8.13906	0.134778	rs145954018	0.10514	red
rs147834246	32434669	1.57e-08	0.7812	0.0100983	0.100181	7.8041	0.107238	rs145954018	0.100181	red
rs28377109	32434716	9.95e-08	5.57e-07	0.0829727	0.00394814	7.00218	6.25414	rs9271597	-0.0829727	blue
rs9281838	32434716	1.46e-08	0.8559	0.0105173	0.0996839	7.83565	0.067577	rs145954018	0.0996839	red
rs9268972	32434731	5.25e-09	0.7322	0.0101143	0.105401	8.27984	0.13537	rs145954018	0.105401	red
rs9268973	32434778	4.98e-09	0.7285	0.0100725	0.105376	8.30277	0.13757	rs145954018	0.105376	red
rs9268974	32434830	5.61e-09	0.7318	0.0100746	0.105474	8.25104	0.135608	rs145954018	0.105474	red
rs9268975	32434844	5.61e-09	0.7318	0.0100746	0.105474	8.25104	0.135608	rs145954018	0.105474	red
rs9391781	32434850	1.3e-05	1.17e-12	0.557863	0.0183321	4.88606	11.9318	rs9271597	-0.557863	blue
rs9268976	32434874	4.98e-09	0.7271	0.0100625	0.105383	8.30277	0.138406	rs145954018	0.105383	red
rs9268977	32434939	7.64e-09	0.7334	0.0101183	0.105388	8.11691	0.134659	rs145954018	0.105388	red
rs9268978	32434978	3.19e-09	3.31e-07	0.113236	0.00535577	8.49621	6.48017	rs9271597	-0.113236	blue
rs9268979	32435044	5.53e-21	2.34e-12	0.385714	0.0247349	20.2573	11.6308	rs9271597	-0.385714	blue
rs9279691	32435107	7.18e-09	0.7256	0.0100595	0.10545	8.14388	0.139303	rs145954018	0.10545	red
rs9268980	32435123	6.72e-09	0.7296	0.00998728	0.105471	8.17263	0.136915	rs145954018	0.105471	red
rs115613143	32435131	6.49e-09	0.8306	0.0103842	0.105846	8.18776	0.0806081	rs145954018	0.105846	red
rs151185141	32435159	3.08e-08	0.9273	0.0102242	0.100861	7.51145	0.0327797	rs145954018	0.100861	red
rs9268983	32435170	7.05e-09	0.7296	0.0099856	0.105464	8.15181	0.136915	rs145954018	0.105464	red
rs35421268	32435196	1.1e-07	7.44e-07	0.0831232	0.00394153	6.95861	6.12843	rs9271597	-0.0831232	blue
rs4947340	32435338	3.87e-05	1.16e-08	0.394381	0.0218348	4.41229	7.93554	rs9271597	-0.394381	blue
rs201719584	32435350	0.3576	0.008953	0.0181171	0.0100434	0.446602	2.04803	rs9271597	-0.0181171	blue
rs140786356	32435404	3.12e-09	0.6561	0.00843024	0.0995533	8.50585	0.18303	rs145954018	0.0995533	red
rs149243760	32435423	3.12e-09	0.6561	0.00843024	0.0995533	8.50585	0.18303	rs145954018	0.0995533	red
rs147132031	32435498	6.35e-05	7.62e-07	0.0126045	0.000309528	4.19723	6.11805	rs9271597	-0.0126045	blue
rs28394414	32435515	1.32e-07	2.55e-07	0.0751311	0.0035503	6.87943	6.59346	rs9271597	-0.0751311	blue
rs144049894	32435523	2.89e-09	0.6354	0.0103737	0.0965922	8.5391	0.196953	rs145954018	0.0965922	red
rs185739227	32435542	1.7e-05	1.22e-12	0.546227	0.0171151	4.76955	11.9136	rs9271597	-0.546227	blue
rs145203923	32435549	4.14e-18	9.57e-12	0.297266	0.0223761	17.383	11.0191	rs9271597	-0.297266	blue
rs150779013	32435556	1.32e-05	1.17e-12	0.546349	0.0170762	4.87943	11.9318	rs9271597	-0.546349	blue
rs148153901	32435584	2.89e-06	0.7652	0.0127419	0.0702521	5.5391	0.116225	rs145954018	0.0702521	red
rs142012975	32435595	2.57e-06	0.8205	0.0125998	0.070313	5.59007	0.0859214	rs145954018	0.070313	red
rs148964761	32435823	0.0001429	0.5862	0.0252261	0.00464745	3.84497	0.231954	rs9271597	-0.0252261	blue
rs143699949	32435874	0.000543	0.0357	0.00153354	0.0236856	3.2652	1.44733	rs145954018	0.0236856	red
rs34970095	32435892	1.22e-07	4.62e-07	0.0837921	0.00392289	6.91364	6.33536	rs9271597	-0.0837921	blue
rs151102816	32435921	1.35e-07	3.78e-07	0.0826052	0.00385073	6.86967	6.42251	rs9271597	-0.0826052	blue
rs186229361	32435955	0.001538	0.0552	3.40988e-08	0.0238406	2.81304	1.25806	rs145954018	0.0238406	red
rs192153994	32435983	0.000544	0.05905	4.00649e-05	0.0254597	3.2644	1.22878	rs145954018	0.0254597	red
rs139370718	32436185	0.01291	0.05145	0.00193605	0.0187261	1.88907	1.28861	rs145954018	0.0187261	red
rs114624083	32436217	2.7e-09	2.96e-09	0.260003	0.0080385	8.56864	8.52871	rs9271597	-0.260003	blue
rs145802475	32436240	5.19e-09	5.42e-14	0.559717	0.00376179	8.28483	13.266	rs9271597	-0.559717	blue
rs138634349	32436250	8.27e-09	1.49e-13	0.563198	0.0038705	8.08249	12.8268	rs9271597	-0.563198	blue
rs149283677	32436269	0.0002002	0.101	0.0356825	0.0369876	3.69854	0.995679	rs145954018	0.0369876	red
rs141736769	32436680	1.19e-05	2.12e-12	0.514193	0.0170376	4.92445	11.6737	rs9271597	-0.514193	blue
rs145991658	32436687	1.19e-05	2.12e-12	0.514193	0.0170376	4.92445	11.6737	rs9271597	-0.514193	blue
rs143469884	32437050	1.14e-05	5.92e-12	0.553117	0.0181662	4.9431	11.2277	rs9271597	-0.553117	blue
rs145940815	32437069	9.27e-10	0.5454	0.00640467	0.101855	9.03292	0.263285	rs145954018	0.101855	red
rs183975233	32437160	5.57e-06	3.6e-12	0.546059	0.017989	5.25414	11.4437	rs9271597	-0.546059	blue
rs145247936	32437433	2.54e-08	0.6314	0.0072827	0.102154	7.59517	0.199695	rs145954018	0.102154	red
rs150683717	32437466	8.68e-14	3.65e-07	0.201242	0.0112976	13.0615	6.43771	rs9271597	-0.201242	blue
rs139379133	32437614	7.04e-06	3.8e-12	0.554395	0.0183098	5.15243	11.4202	rs9271597	-0.554395	blue
rs147925392	32437701	2.05e-05	9.61e-07	0.0128747	0.000347584	4.68825	6.01728	rs9271597	-0.0128747	blue
rs186988980	32437767	7.58e-09	0.5167	0.00617572	0.101662	8.12033	0.286762	rs145954018	0.101662	red
rs191785247	32437813	9.3e-08	1.4e-07	0.0763444	0.00349128	7.03152	6.85387	rs9271597	-0.0763444	blue
rs147467893	32437958	0.0001923	2.29e-06	0.240071	0.0079331	3.71602	5.64016	rs9271597	-0.240071	blue
rs149998036	32438049	0.3844	0.006559	0.00178471	0.00043008	0.415217	2.18316	rs9271597	-0.00178471	blue
rs148446879	32438159	1.32e-05	1.74e-12	0.556882	0.0183279	4.87943	11.7595	rs9271597	-0.556882	blue
rs137994421	32438194	0.9896	0.6062	0.0416157	0.00151285	0.00454031	0.217384	rs9271597	-0.0416157	blue
rs9380306	32438298	1.13e-05	1.77e-12	0.558326	0.018288	4.94692	11.752	rs9271597	-0.558326	blue
rs141161232	32438387	2.13e-21	1.68e-12	0.403444	0.0231621	20.6716	11.7747	rs9271597	-0.403444	blue
rs138653953	32438426	0.04726	0.1959	0.0100559	0.00018228	1.32551	0.707966	rs9271597	-0.0100559	blue
rs12524496	32438513	1.1e-07	7.44e-07	0.0831232	0.00394153	6.95861	6.12843	rs9271597	-0.0831232	blue
rs9368726	32438542	1.1e-05	1.72e-12	0.558261	0.0182718	4.95861	11.7645	rs9271597	-0.558261	blue
rs12525692	32438546	1.1e-07	7.44e-07	0.0831232	0.00394153	6.95861	6.12843	rs9271597	-0.0831232	blue
rs9269043	32438598	1.08e-08	0.7412	0.0101314	0.105349	7.96658	0.130065	rs145954018	0.105349	red
rs6924760	32438604	0.1491	1.28e-05	0.0607311	0.000805584	0.826522	4.89279	rs9271597	-0.0607311	blue
rs9405108	32438648	1.1e-05	1.35e-12	0.559218	0.0182983	4.95861	11.8697	rs9271597	-0.559218	blue
rs9269044	32438677	9.76e-09	0.774	0.0101306	0.105377	8.01055	0.111259	rs145954018	0.105377	red
rs34200087	32438691	1.13e-07	4.81e-07	0.0830479	0.00391682	6.94692	6.31785	rs9271597	-0.0830479	blue
rs28732239	32438713	0.6947	0.4755	0.0443714	0.00168546	0.158203	0.322849	rs9271597	-0.0443714	blue
rs9269045	32438715	9.76e-09	0.774	0.0101306	0.105377	8.01055	0.111259	rs145954018	0.105377	red
rs28732240	32438734	0.6947	0.4755	0.0443714	0.00168546	0.158203	0.322849	rs9271597	-0.0443714	blue
rs9269046	32438741	9.52e-09	0.767	0.0101654	0.105433	8.02136	0.115205	rs145954018	0.105433	red
rs180843960	32438751	0.7802	0.0005049	0.00545616	0.000453213	0.107794	3.29679	rs9271597	-0.00545616	blue
rs9269047	32438783	3.21e-09	3.44e-07	0.113274	0.00537949	8.49349	6.46344	rs9271597	-0.113274	blue
rs9269048	32438792	9.52e-09	0.7478	0.0101718	0.105467	8.02136	0.126215	rs145954018	0.105467	red
rs111367655	32438829	6.46e-05	7.62e-07	0.0126624	0.000311708	4.18977	6.11805	rs9271597	-0.0126624	blue
rs9269049	32438850	9.05e-08	0.04811	0.0569041	0.131866	7.04335	1.31776	rs145954018	0.131866	red
rs113057412	32438858	6.46e-05	7.62e-07	0.0126624	0.000311708	4.18977	6.11805	rs9271597	-0.0126624	blue
rs9391877	32438867	1.1e-05	1.37e-12	0.559215	0.0183003	4.95861	11.8633	rs9271597	-0.559215	blue
rs13209102	32438896	0.4662	0.6692	0.00659818	0.000317913	0.331428	0.174444	rs9271597	-0.00659818	blue
rs115904037	32438931	0.004532	0.7227	0.00702447	0.000264329	2.34371	0.141042	rs9271597	-0.00702447	blue
rs9405109	32439029	1.07e-05	1.35e-12	0.559151	0.0182911	4.97062	11.8697	rs9271597	-0.559151	blue
rs7450278	32439048	9.66e-08	0.0442	0.0569085	0.131815	7.01502	1.35458	rs145954018	0.131815	red
rs115311837	32439068	6.12e-09	0.7508	0.0100058	0.105111	8.21325	0.124476	rs145954018	0.105111	red
rs7452864	32439077	4.46e-15	4.84e-08	0.19976	0.0149775	14.3507	7.31515	rs9271597	-0.19976	blue
rs9405110	32439108	1.07e-05	1.29e-12	0.559107	0.0182779	4.97062	11.8894	rs9271597	-0.559107	blue
rs9269055	32439121	8.64e-08	0.7325	0.0107114	0.100065	7.06349	0.135192	rs145954018	0.100065	red
rs2157338	32439323	6.99e-09	0.7155	0.0101272	0.105464	8.15552	0.14539	rs145954018	0.105464	red
rs1974461	32439360	0.09915	0.8707	0.0140823	0.000474232	1.00371	0.0601315	rs9271597	-0.0140823	blue
rs9405040	32439393	9.77e-06	1.08e-12	0.558744	0.018226	5.01011	11.9666	rs9271597	-0.558744	blue
rs9391878	32439490	1.35e-05	1.19e-12	0.555076	0.0180912	4.86967	11.9245	rs9271597	-0.555076	blue
rs2187823	32439508	1.63e-09	0.6185	0.00900738	0.105017	8.78781	0.20866	rs145954018	0.105017	red
rs9286789	32439696	0.1535	1.29e-05	0.0608658	0.000791362	0.813892	4.88941	rs9271597	-0.0608658	blue
rs5026740	32439753	6.99e-09	0.7155	0.0101272	0.105464	8.15552	0.14539	rs145954018	0.105464	red
rs67209722	32439782	1.23e-07	5.33e-07	0.0831158	0.00392501	6.91009	6.27327	rs9271597	-0.0831158	blue
rs9286790	32439828	9.77e-06	1.06e-12	0.558621	0.0182589	5.01011	11.9747	rs9271597	-0.558621	blue
rs5026741	32439865	6.08e-09	0.712	0.0100132	0.105641	8.2161	0.14752	rs145954018	0.105641	red
rs5026742	32439915	6.99e-09	0.7155	0.0101272	0.105464	8.15552	0.14539	rs145954018	0.105464	red
rs5026743	32439964	5.07e-21	2.31e-12	0.385566	0.0247877	20.295	11.6364	rs9271597	-0.385566	blue
rs11759179	32439992	0.04914	0.1959	0.010092	0.000185724	1.30856	0.707966	rs9271597	-0.010092	blue
rs35954087	32440049	1.23e-07	5.33e-07	0.0831158	0.00392501	6.91009	6.27327	rs9271597	-0.0831158	blue
rs191601403	32440122	0.2491	0.08645	0.00165705	9.59862e-05	0.603626	1.06324	rs9271597	-0.00165705	blue
rs115326369	32440160	1.35e-15	1.52e-08	0.309028	0.0178547	14.8697	7.81816	rs9271597	-0.309028	blue
rs114665035	32440259	4.6e-05	7.55e-13	0.493631	0.0228138	4.33724	12.1221	rs9271597	-0.493631	blue
rs145954018	32440321	2.67e-66	3.75e-06	0.0454028	1	65.5735	5.42597	index_eAOO	1	index_eAOO
rs9269069	32440362	4.71e-21	2.3e-12	0.385337	0.0247956	20.327	11.6383	rs9271597	-0.385337	blue
rs9269070	32440451	1.38e-20	3.02e-12	0.369389	0.0238996	19.8601	11.52	rs9271597	-0.369389	blue
rs9269071	32440467	5.07e-21	2.31e-12	0.385566	0.0247877	20.295	11.6364	rs9271597	-0.385566	blue
rs17203039	32440487	0.1535	1.29e-05	0.0608658	0.000791362	0.813892	4.88941	rs9271597	-0.0608658	blue
rs114529343	32440508	3.31e-20	1.77e-12	0.370962	0.0238253	19.4802	11.752	rs9271597	-0.370962	blue
rs11759730	32440658	0.1535	1.29e-05	0.0608658	0.000791362	0.813892	4.88941	rs9271597	-0.0608658	blue
rs9281842	32440677	3.47e-20	4.54e-12	0.37048	0.0238588	19.4597	11.3429	rs9271597	-0.37048	blue
rs9357149	32440743	0.6672	0.6528	0.0198475	0.000605139	0.175744	0.18522	rs9271597	-0.0198475	blue
rs9269073	32440771	5.59e-08	0.0576	0.0560927	0.132597	7.25259	1.23958	rs145954018	0.132597	red
rs116745518	32440792	2.23e-12	0.5655	0.014843	0.220649	11.6517	0.247567	rs145954018	0.220649	red
rs116033864	32440795	1.03e-07	3.64e-06	0.0730111	0.00380504	6.98716	5.4389	rs9271597	-0.0730111	blue
rs9269076	32440805	4.66e-21	1.23e-12	0.388217	0.0249053	20.3316	11.9101	rs9271597	-0.388217	blue
rs115530216	32440806	1.1e-21	1.08e-12	0.361534	0.0284848	20.9586	11.9666	rs9271597	-0.361534	blue
rs9269078	32440879	5.07e-21	2.31e-12	0.385566	0.0247877	20.295	11.6364	rs9271597	-0.385566	blue
rs67970757	32440880	1.23e-07	5.33e-07	0.0831158	0.00392501	6.91009	6.27327	rs9271597	-0.0831158	blue
rs9269079	32440910	4.9e-21	2.31e-12	0.385471	0.0247498	20.3098	11.6364	rs9271597	-0.385471	blue
rs116980366	32440919	0.9992	0.8232	0.00488975	5.71071e-05	0.000347575	0.0844946	rs9271597	-0.00488975	blue
rs115374610	32440969	6.87e-21	1.39e-12	0.383908	0.024108	20.163	11.857	rs9271597	-0.383908	blue
rs9348886	32441008	9.77e-06	1.06e-12	0.558621	0.0182589	5.01011	11.9747	rs9271597	-0.558621	blue
rs9461755	32441046	0.1535	1.29e-05	0.0608658	0.000791362	0.813892	4.88941	rs9271597	-0.0608658	blue
rs9269081	32441100	4.05e-15	2.61e-08	0.199813	0.0152169	14.3925	7.58336	rs9271597	-0.199813	blue
rs13217979	32441126	1.21e-07	5.33e-07	0.0831501	0.00392666	6.91721	6.27327	rs9271597	-0.0831501	blue
rs9461756	32441129	0.1535	1.29e-05	0.0608658	0.000791362	0.813892	4.88941	rs9271597	-0.0608658	blue
rs12215261	32441150	9.77e-06	1.06e-12	0.558621	0.0182589	5.01011	11.9747	rs9271597	-0.558621	blue
rs114391652	32441178	2.06e-19	3.44e-12	0.384255	0.0220362	18.6861	11.4634	rs9271597	-0.384255	blue
rs9269084	32441199	7.09e-21	5.32e-12	0.384978	0.0238948	20.1494	11.2741	rs9271597	-0.384978	blue
rs114569551	32441268	1.15e-20	7.24e-12	0.380453	0.0246919	19.9393	11.1403	rs9271597	-0.380453	blue
rs12215313	32441276	9.71e-06	1.06e-12	0.558663	0.0182579	5.01278	11.9747	rs9271597	-0.558663	blue
rs200854776	32441287	7.57e-21	4.23e-12	0.383023	0.0248921	20.1209	11.3737	rs9271597	-0.383023	blue
rs17209747	32441392	0.2635	0.1153	0.0315865	0.000741557	0.579219	0.938171	rs9271597	-0.0315865	blue
rs7755212	32441408	5.3e-21	1.8e-12	0.385477	0.0247797	20.2757	11.7447	rs9271597	-0.385477	blue
rs148388171	32441422	3.49e-20	5.57e-12	0.356359	0.0257422	19.4572	11.2541	rs9271597	-0.356359	blue
rs7739203	32441555	5.3e-21	1.8e-12	0.385477	0.0247797	20.2757	11.7447	rs9271597	-0.385477	blue
rs13191565	32441577	1.27e-07	3.95e-07	0.083049	0.00391948	6.8962	6.4034	rs9271597	-0.083049	blue
rs114934461	32441641	2.32e-21	6.82e-12	0.368436	0.0252397	20.6345	11.1662	rs9271597	-0.368436	blue
rs7739375	32441679	5.66e-21	2.05e-12	0.381694	0.0244975	20.2472	11.6882	rs9271597	-0.381694	blue
rs2071805	32441696	0.1535	1.29e-05	0.0608658	0.000791362	0.813892	4.88941	rs9271597	-0.0608658	blue
rs144480738	32441878	0.1739	0.9716	0.0141268	0.00047756	0.7597	0.0125125	rs9271597	-0.0141268	blue
rs9269094	32441934	6.99e-09	0.7139	0.0101186	0.105485	8.15552	0.146363	rs145954018	0.105485	red
rs146371948	32442084	0.6951	0.9701	0.0195785	0.000159326	0.157953	0.0131835	rs9271597	-0.0195785	blue
rs34442410	32442086	1.78e-07	2.73e-07	0.082461	0.00391083	6.74958	6.56384	rs9271597	-0.082461	blue
rs116236132	32442122	2.87e-09	0.9798	0.0121393	0.0891395	8.54212	0.00886256	rs145954018	0.0891395	red
rs35661077	32442153	3.58e-07	1.02e-07	0.0782394	0.00374021	6.44612	6.9914	rs9271597	-0.0782394	blue
rs142441321	32442157	0.3387	2.16e-09	0.158746	0.070295	0.470185	8.66555	rs9271597	-0.158746	blue
rs13192505	32442242	1.27e-07	3.89e-07	0.0830833	0.00392113	6.8962	6.41005	rs9271597	-0.0830833	blue
rs6901541	32442261	6.74e-08	0.05158	0.056756	0.131865	7.17134	1.28752	rs145954018	0.131865	red
rs6924267	32442296	6.99e-09	0.7139	0.0101186	0.105485	8.15552	0.146363	rs145954018	0.105485	red
rs114682678	32442391	0.2907	3.97e-05	0.0634148	0.00199977	0.536555	4.40121	rs9271597	-0.0634148	blue
rs35168843	32442408	1.27e-07	3.89e-07	0.0830833	0.00392113	6.8962	6.41005	rs9271597	-0.0830833	blue
rs114295539	32442436	1.63e-08	0.6769	0.0126105	0.101485	7.78781	0.169475	rs145954018	0.101485	red
rs9279696	32442538	7.08e-09	0.04429	0.0558355	0.135943	8.14997	1.35369	rs145954018	0.135943	red
rs61639069	32442573	6.46e-05	1.05e-06	0.0126624	0.000311708	4.18977	5.97881	rs9271597	-0.0126624	blue
rs57402682	32442649	6.46e-05	1.05e-06	0.0126624	0.000311708	4.18977	5.97881	rs9271597	-0.0126624	blue
rs17209754	32442703	0.1535	1.29e-05	0.0608658	0.000791362	0.813892	4.88941	rs9271597	-0.0608658	blue
rs116542950	32442711	5.98e-09	0.7573	0.00955199	0.106069	8.2233	0.120732	rs145954018	0.106069	red
rs116114752	32442716	0.2123	0.0001794	0.0707701	0.00275166	0.67305	3.74618	rs9271597	-0.0707701	blue
rs9269102	32442741	6.74e-08	0.05158	0.056756	0.131865	7.17134	1.28752	rs145954018	0.131865	red
rs17203409	32442746	0.3232	0.003675	0.0943792	0.00210974	0.490529	2.43474	rs9271597	-0.0943792	blue
rs17203416	32442785	0.3232	0.003675	0.0943792	0.00210974	0.490529	2.43474	rs9271597	-0.0943792	blue
rs13211921	32442836	0.3266	0.0002493	0.283589	0.0277499	0.485984	3.60328	rs9271597	-0.283589	blue
rs17209796	32442994	0.3326	0.00398	0.0946274	0.00212255	0.478078	2.40012	rs9271597	-0.0946274	blue
rs17203430	32443031	0.1535	1.88e-05	0.0607525	0.000793301	0.813892	4.72584	rs9271597	-0.0607525	blue
rs9269104	32443032	6.74e-08	0.05771	0.0566451	0.131946	7.17134	1.23875	rs145954018	0.131946	red
rs17203444	32443033	0.1535	1.21e-05	0.0608689	0.000793301	0.813892	4.91721	rs9271597	-0.0608689	blue
rs9269105	32443034	6.74e-08	0.05854	0.056601	0.131976	7.17134	1.23255	rs145954018	0.131976	red
rs17209803	32443061	0.1535	1.21e-05	0.0608689	0.000793301	0.813892	4.91721	rs9271597	-0.0608689	blue
rs9269106	32443131	6.99e-09	0.7151	0.0101056	0.105471	8.15552	0.145633	rs145954018	0.105471	red
rs17209817	32443147	6.46e-05	7.62e-07	0.012618	0.000311708	4.18977	6.11805	rs9271597	-0.012618	blue
rs9391879	32443172	0.3266	0.0002563	0.283463	0.027771	0.485984	3.59125	rs9271597	-0.283463	blue
rs17203458	32443175	0.1535	1.75e-05	0.060942	0.000790071	0.813892	4.75696	rs9271597	-0.060942	blue
rs9269107	32443210	6.99e-09	0.7078	0.0100674	0.105506	8.15552	0.150089	rs145954018	0.105506	red
rs9269108	32443223	0.03037	0.004548	0.0669	0.0676217	1.51756	2.34218	rs145954018	0.0676217	red
rs114177290	32443266	1.09e-12	1.98e-07	0.267802	0.0181905	11.9626	6.70333	rs9271597	-0.267802	blue
rs9269110	32443269	5.15e-11	3.25e-05	0.221232	0.0159179	10.2882	4.48812	rs9271597	-0.221232	blue
rs9269111	32443358	6.74e-08	0.05803	0.0567169	0.131906	7.17134	1.23635	rs145954018	0.131906	red
rs114451103	32443368	6.17e-09	0.7645	0.00960325	0.106073	8.20971	0.116623	rs145954018	0.106073	red
rs9269113	32443387	6.99e-09	0.7091	0.0100774	0.105499	8.15552	0.149293	rs145954018	0.105499	red
rs9378264	32443451	0.3266	0.0002563	0.283463	0.027771	0.485984	3.59125	rs9271597	-0.283463	blue
rs9279698	32443515	7.54e-07	0.0002243	0.0704805	0.0024181	6.12263	3.64917	rs9271597	-0.0704805	blue
rs117027516	32443581	1.26e-10	1.23e-05	0.209568	0.0150318	9.89963	4.91009	rs9271597	-0.209568	blue
rs9269118	32443641	5.15e-11	3.25e-05	0.221232	0.0159179	10.2882	4.48812	rs9271597	-0.221232	blue
rs114788382	32443665	0.3474	0.0002549	0.28081	0.0276873	0.45917	3.59363	rs9271597	-0.28081	blue
rs114473234	32443666	0.3474	0.0002456	0.28073	0.0277435	0.45917	3.60977	rs9271597	-0.28073	blue
rs9269119	32443797	6.74e-08	0.05803	0.0567169	0.131906	7.17134	1.23635	rs145954018	0.131906	red
rs28895243	32443799	0.6892	0.4625	0.044237	0.00170503	0.161655	0.334888	rs9271597	-0.044237	blue
rs116314501	32443820	0.1901	0.0007196	0.236451	0.0199086	0.721018	3.14291	rs9271597	-0.236451	blue
rs28895246	32443876	0.3623	0.000733	0.274883	0.0270505	0.440932	3.1349	rs9271597	-0.274883	blue
rs6457595	32444040	6.74e-08	0.05739	0.0566822	0.131896	7.17134	1.24116	rs145954018	0.131896	red
rs147849660	32444051	3.96e-08	0.08437	0.0544924	0.140734	7.4023	1.07381	rs145954018	0.140734	red
rs116353692	32444068	0.3437	0.6262	0.0141058	0.000535433	0.46382	0.203287	rs9271597	-0.0141058	blue
rs28732242	32444078	0.3266	0.0002516	0.283347	0.027811	0.485984	3.59929	rs9271597	-0.283347	blue
rs116126570	32444088	0.09891	0.0005699	0.259821	0.0242991	1.00476	3.2442	rs9271597	-0.259821	blue
rs9469127	32444093	0.1047	0.001667	0.0228896	0.000839661	0.980053	2.77806	rs9271597	-0.0228896	blue
rs115168563	32444096	0.2973	0.000281	0.289714	0.027384	0.526805	3.55129	rs9271597	-0.289714	blue
rs7770920	32444116	0.1535	1.75e-05	0.060942	0.000790071	0.813892	4.75696	rs9271597	-0.060942	blue
rs12194148	32444198	0.3266	0.0002563	0.283463	0.027771	0.485984	3.59125	rs9271597	-0.283463	blue
rs6457596	32444275	0.1535	1.75e-05	0.060942	0.000790071	0.813892	4.75696	rs9271597	-0.060942	blue
rs12207473	32444330	0.3266	0.0002581	0.283481	0.0277752	0.485984	3.58821	rs9271597	-0.283481	blue
rs111573974	32444430	0.2907	3.97e-05	0.0634148	0.00199977	0.536555	4.40121	rs9271597	-0.0634148	blue
rs6457597	32444455	6.99e-09	0.7091	0.0100774	0.105499	8.15552	0.149293	rs145954018	0.105499	red
rs6457598	32444475	4.05e-15	2.61e-08	0.199792	0.015216	14.3925	7.58336	rs9271597	-0.199792	blue
rs141520045	32444493	1.8e-07	2.67e-07	0.0795166	0.00383212	6.74473	6.57349	rs9271597	-0.0795166	blue
rs114250489	32444506	8.93e-09	0.7391	0.0106362	0.104626	8.04915	0.131297	rs145954018	0.104626	red
rs115374828	32444544	0.3362	0.0002136	0.278856	0.0280021	0.473402	3.6704	rs9271597	-0.278856	blue
rs116779258	32444708	0.3645	0.0003801	0.283804	0.0274901	0.438302	3.4201	rs9271597	-0.283804	blue
rs114535759	32444709	0.1645	0.0001967	0.269214	0.0228917	0.783834	3.7062	rs9271597	-0.269214	blue
rs113660101	32444733	0.3339	0.0002218	0.280761	0.0278549	0.476384	3.65404	rs9271597	-0.280761	blue
rs116124074	32444896	1.28e-10	2.41e-05	0.223237	0.0160078	9.89279	4.61798	rs9271597	-0.223237	blue
rs7755770	32444968	8.02e-09	0.8219	0.0103062	0.103576	8.09583	0.085181	rs145954018	0.103576	red
rs114878232	32444971	6.09e-09	0.6961	0.00890042	0.107264	8.21538	0.157328	rs145954018	0.107264	red
rs9269135	32445030	5.15e-11	3.25e-05	0.221232	0.0159179	10.2882	4.48812	rs9271597	-0.221232	blue
rs28895255	32445079	0.3266	0.0002563	0.283463	0.027771	0.485984	3.59125	rs9271597	-0.283463	blue
rs28895256	32445091	0.6892	0.4625	0.044237	0.00170503	0.161655	0.334888	rs9271597	-0.044237	blue
rs115795212	32445114	0.2846	0.0002454	0.275872	0.0276409	0.545765	3.61013	rs9271597	-0.275872	blue
rs116247318	32445117	0.2846	0.0002454	0.275872	0.0276409	0.545765	3.61013	rs9271597	-0.275872	blue
rs184822279	32445145	5.27e-08	0.07467	0.0541142	0.1344	7.27819	1.12685	rs145954018	0.1344	red
rs146075726	32445147	3.73e-10	3.33e-05	0.200752	0.014559	9.42829	4.47756	rs9271597	-0.200752	blue
rs140020141	32445155	3.73e-10	3.36e-05	0.200714	0.0145509	9.42829	4.47366	rs9271597	-0.200714	blue
rs190014324	32445156	3.73e-10	3.36e-05	0.200714	0.0145509	9.42829	4.47366	rs9271597	-0.200714	blue
rs117534035	32445249	2.15e-08	0.06428	0.055101	0.140613	7.66756	1.19192	rs145954018	0.140613	red
rs145763900	32445270	3.09e-11	4.82e-05	0.204263	0.0172276	10.51	4.31695	rs9271597	-0.204263	blue
rs148948227	32445284	0.2907	3.54e-05	0.0635615	0.00199201	0.536555	4.451	rs9271597	-0.0635615	blue
rs147811059	32445306	0.4313	0.0003377	0.276346	0.0274063	0.365221	3.47147	rs9271597	-0.276346	blue
rs147716103	32445319	1.95e-07	3.5e-07	0.0758445	0.00354476	6.70997	6.45593	rs9271597	-0.0758445	blue
rs115506104	32445423	5.2e-11	3.08e-05	0.221455	0.0158769	10.284	4.51145	rs9271597	-0.221455	blue
rs73729294	32445447	0.1535	1.75e-05	0.060942	0.000790071	0.813892	4.75696	rs9271597	-0.060942	blue
rs116080242	32445499	9.62e-08	0.01299	0.057458	0.13609	7.01682	1.88639	rs145954018	0.13609	red
rs115995676	32445519	3.53e-08	0.0004477	0.21254	0.0078066	7.45223	3.34901	rs9271597	-0.21254	blue
rs116647070	32445530	0.03574	0.004388	0.0690121	0.065179	1.44685	2.35773	rs9271597	-0.0690121	blue
rs9405112	32445600	1e-05	8.05e-13	0.558381	0.018266	5	12.0942	rs9271597	-0.558381	blue
rs111752270	32445603	6.46e-05	1.05e-06	0.0126624	0.000311708	4.18977	5.97881	rs9271597	-0.0126624	blue
rs9269147	32445650	6.41e-08	0.05042	0.057043	0.13196	7.19314	1.2974	rs145954018	0.13196	red
rs9269148	32445658	6.41e-08	0.05042	0.057043	0.13196	7.19314	1.2974	rs145954018	0.13196	red
rs9269149	32445660	7.35e-09	0.7597	0.0102064	0.10539	8.13371	0.119358	rs145954018	0.10539	red
rs9378212	32445691	0.3332	0.0002701	0.283573	0.0278215	0.477295	3.56848	rs9271597	-0.283573	blue
rs117810449	32445700	0.3405	0.6664	0.0143736	0.00053424	0.467883	0.176265	rs9271597	-0.0143736	blue
rs114064686	32445727	5.13e-11	5.09e-05	0.218931	0.0157508	10.2899	4.29328	rs9271597	-0.218931	blue
rs11753780	32445917	0.1535	1.75e-05	0.0608788	0.000791147	0.813892	4.75696	rs9271597	-0.0608788	blue
rs4713534	32445926	9.48e-10	0.4575	0.0211694	0.188032	9.02319	0.339609	rs145954018	0.188032	red
rs4713535	32445957	0.1047	0.001643	0.0229184	0.000840918	0.980053	2.78436	rs9271597	-0.0229184	blue
rs116254096	32445992	0.3771	0.0001087	0.282663	0.0273519	0.423543	3.96377	rs9271597	-0.282663	blue
rs115491205	32446010	0.2353	0.0001824	0.281825	0.0280069	0.628378	3.73898	rs9271597	-0.281825	blue
rs6925041	32446025	6.66e-09	0.7459	0.0102067	0.105488	8.17653	0.127319	rs145954018	0.105488	red
rs17209887	32446051	0.2553	0.0002215	0.288208	0.0276849	0.592949	3.65463	rs9271597	-0.288208	blue
rs114836099	32446071	0.3385	0.0002373	0.28108	0.0278499	0.470441	3.6247	rs9271597	-0.28108	blue
rs116403256	32446078	1.19e-07	8.74e-07	0.082847	0.00390912	6.92445	6.05849	rs9271597	-0.082847	blue
rs148380035	32446100	9.46e-11	2.3e-05	0.220376	0.0159304	10.0241	4.63827	rs9271597	-0.220376	blue
rs141023906	32446203	2.94e-09	0.09473	0.0529402	0.143637	8.53165	1.02351	rs145954018	0.143637	red
6:32446227_G	32446227	7.24e-07	0.0006136	0.0610832	0.0395028	6.14026	3.21211	rs9271597	-0.0610832	blue
6:32446227_C	32446227	0.0014	4.09e-05	0.260657	0.00253363	2.85387	4.38828	rs9271597	-0.260657	blue
rs146990768	32446261	0.08348	3.38e-07	0.368137	0.0235651	1.07842	6.47108	rs9271597	-0.368137	blue
rs147640289	32446269	1.71e-43	1.22e-11	0.110335	0.347263	42.767	10.9136	rs145954018	0.347263	red
rs137926834	32446278	0.4767	0.0001108	0.249326	0.0293656	0.321755	3.95546	rs9271597	-0.249326	blue
rs116213692	32446307	0.4017	0.0001153	0.27601	0.0279535	0.396098	3.93817	rs9271597	-0.27601	blue
rs139916710	32446425	0.3046	0.0001497	0.279759	0.0273154	0.51627	3.82478	rs9271597	-0.279759	blue
rs17203563	32446459	0.3332	0.0002701	0.283573	0.0278215	0.477295	3.56848	rs9271597	-0.283573	blue
rs9269158	32446518	5.1e-09	0.7216	0.0100531	0.105154	8.29243	0.141703	rs145954018	0.105154	red
rs148504791	32446588	2.69e-05	7.09e-13	0.54621	0.0184143	4.57025	12.1494	rs9271597	-0.54621	blue
rs117468562	32446600	0.1047	0.001643	0.0229184	0.000840918	0.980053	2.78436	rs9271597	-0.0229184	blue
rs145378220	32446674	0.2736	0.0001039	0.28956	0.0263451	0.562884	3.98338	rs9271597	-0.28956	blue
rs144846391	32446682	8.44e-07	1.2e-06	0.0697219	0.00321677	6.07366	5.92082	rs9271597	-0.0697219	blue
rs115424513	32446691	2.99e-10	3.63e-06	0.220667	0.0154579	9.52433	5.44009	rs9271597	-0.220667	blue
rs114477810	32446711	0.481	0.04244	0.0996463	0.0330324	0.317855	1.37222	rs9271597	-0.0996463	blue
rs116318840	32446724	0.01109	4.97e-08	0.416644	0.0200717	1.95507	7.30364	rs9271597	-0.416644	blue
rs116839930	32446833	4.3e-11	1.16e-05	0.213351	0.0154426	10.3665	4.93554	rs9271597	-0.213351	blue
rs9269164	32446840	6.41e-08	0.05042	0.057043	0.13196	7.19314	1.2974	rs145954018	0.13196	red
rs114137077	32446853	0.3571	0.0001296	0.27041	0.0285378	0.44721	3.88739	rs9271597	-0.27041	blue
rs113008492	32446876	0.2907	3.75e-05	0.0634202	0.00199822	0.536555	4.42597	rs9271597	-0.0634202	blue
rs17203619	32446922	0.3309	0.0002951	0.283807	0.0278061	0.480303	3.53003	rs9271597	-0.283807	blue
rs115896307	32446960	1.18e-07	7.68e-07	0.0829329	0.00392018	6.92812	6.11464	rs9271597	-0.0829329	blue
rs115238241	32446993	2.14e-08	1.98e-07	0.107523	0.00528376	7.66959	6.70333	rs9271597	-0.107523	blue
rs114711965	32446994	0.4025	0.0002354	0.276235	0.0276355	0.395234	3.62819	rs9271597	-0.276235	blue
rs148818498	32447014	0.329	0.0002794	0.279318	0.0277166	0.482804	3.55377	rs9271597	-0.279318	blue
rs17203643	32447029	0.3175	0.007679	0.0923194	0.00204746	0.498256	2.1147	rs9271597	-0.0923194	blue
rs2894260	32447058	6.41e-08	0.05042	0.057043	0.13196	7.19314	1.2974	rs145954018	0.13196	red
rs29001517	32447074	0.3015	0.1562	0.109946	0.0046697	0.520713	0.806319	rs9271597	-0.109946	blue
rs9469133	32447081	0.1535	1.75e-05	0.060942	0.000790071	0.813892	4.75696	rs9271597	-0.060942	blue
rs116749472	32447085	5.16e-09	0.03318	0.117753	0.0200773	8.28735	1.47912	rs9271597	-0.117753	blue
rs116004025	32447111	0.341	0.0002971	0.28019	0.0278261	0.467246	3.5271	rs9271597	-0.28019	blue
rs9469134	32447119	0.1535	1.75e-05	0.060942	0.000790071	0.813892	4.75696	rs9271597	-0.060942	blue
rs9269171	32447120	6.41e-08	0.05042	0.057043	0.13196	7.19314	1.2974	rs145954018	0.13196	red
rs9461758	32447139	0.1535	1.75e-05	0.060942	0.000790071	0.813892	4.75696	rs9271597	-0.060942	blue
rs114718696	32447154	5.39e-11	4.04e-05	0.220492	0.0159033	10.2684	4.39362	rs9271597	-0.220492	blue
rs115719056	32447162	0.341	0.0002971	0.28019	0.0278261	0.467246	3.5271	rs9271597	-0.28019	blue
rs9269173	32447188	0.01675	0.003573	0.0144868	0.000998162	1.77599	2.44697	rs9271597	-0.0144868	blue
rs114852083	32447216	0.341	0.0002971	0.28019	0.0278261	0.467246	3.5271	rs9271597	-0.28019	blue
rs116573973	32447219	0.341	0.0002971	0.28019	0.0278261	0.467246	3.5271	rs9271597	-0.28019	blue
rs111718315	32447227	6.46e-05	7.62e-07	0.0126469	0.0003128	4.18977	6.11805	rs9271597	-0.0126469	blue
rs29001568	32447341	0.3332	0.0002701	0.283573	0.0278215	0.477295	3.56848	rs9271597	-0.283573	blue
rs9269174	32447364	5.15e-11	3.25e-05	0.221228	0.0159207	10.2882	4.48812	rs9271597	-0.221228	blue
rs9269175	32447451	5.15e-11	3.25e-05	0.221232	0.0159179	10.2882	4.48812	rs9271597	-0.221232	blue
rs28732247	32447474	0.3332	0.0002701	0.283573	0.0278215	0.477295	3.56848	rs9271597	-0.283573	blue
rs140722716	32447518	0.3155	0.0004762	0.27345	0.027031	0.501001	3.32221	rs9271597	-0.27345	blue
rs11754562	32447520	0.1535	1.75e-05	0.060942	0.000790071	0.813892	4.75696	rs9271597	-0.060942	blue
rs144459029	32447545	1.2e-10	3.33e-05	0.215537	0.0167283	9.92082	4.47756	rs9271597	-0.215537	blue
rs144741451	32447563	0.3122	0.0003676	0.276281	0.0267812	0.505567	3.43462	rs9271597	-0.276281	blue
rs9269177	32447574	6.66e-09	0.7459	0.0102067	0.105488	8.17653	0.127319	rs145954018	0.105488	red
rs147008997	32447598	1.15e-10	0.0001216	0.184784	0.0177085	9.9393	3.91507	rs9271597	-0.184784	blue
rs151221621	32447616	0.2715	0.0002258	0.263273	0.0254388	0.56623	3.64628	rs9271597	-0.263273	blue
rs201887083	32447626	2.05e-05	9.81e-07	0.0128591	0.000329322	4.68825	6.00833	rs9271597	-0.0128591	blue
rs34028988	32447627	0.02523	8.16e-07	0.231271	0.0267006	1.59808	6.08831	rs9271597	-0.231271	blue
rs115882034	32447644	0.1776	0.001153	0.15835	0.0406665	0.750557	2.93817	rs9271597	-0.15835	blue
rs114482333	32447653	0.266	0.0002266	0.263315	0.0254284	0.575118	3.64474	rs9271597	-0.263315	blue
rs143534179	32447659	2.05e-05	9.81e-07	0.0128591	0.000329322	4.68825	6.00833	rs9271597	-0.0128591	blue
rs150852819	32447709	6.33e-09	0.7695	0.00941442	0.105873	8.1986	0.113791	rs145954018	0.105873	red
rs144156572	32447715	0.2387	0.0001912	0.285953	0.0271632	0.622148	3.71851	rs9271597	-0.285953	blue
rs146409663	32447740	4.17e-07	3.49e-07	0.0813735	0.00372085	6.37986	6.45717	rs9271597	-0.0813735	blue
rs143853897	32447769	4.09e-11	3.88e-05	0.215543	0.016445	10.3883	4.41117	rs9271597	-0.215543	blue
rs116142178	32447816	4.36e-11	3.26e-05	0.221644	0.0158553	10.3605	4.48678	rs9271597	-0.221644	blue
rs115913904	32447832	1.26e-07	5.21e-07	0.0837503	0.00388338	6.89963	6.28316	rs9271597	-0.0837503	blue
rs9269182	32447857	0.1255	0.007539	0.032309	0.00198744	0.901356	2.12269	rs9271597	-0.032309	blue
rs115340233	32447873	0.3312	0.000221	0.280652	0.0278105	0.47991	3.65561	rs9271597	-0.280652	blue
rs143788567	32447900	0.3312	0.0002118	0.280727	0.0277951	0.47991	3.67407	rs9271597	-0.280727	blue
rs143882956	32447953	1.73e-08	0.6871	0.00660425	0.110017	7.76195	0.16298	rs145954018	0.110017	red
rs183103157	32448050	0.4789	0.114	0.0397388	0.00127236	0.319755	0.943095	rs9271597	-0.0397388	blue
rs187940579	32448094	0.226	5.06e-05	0.0642231	0.00199163	0.645892	4.29585	rs9271597	-0.0642231	blue
rs4999342	32448098	4.94e-15	2.95e-08	0.199795	0.0152243	14.3063	7.53018	rs9271597	-0.199795	blue
rs4410767	32448129	0.3332	0.0002701	0.283573	0.0278215	0.477295	3.56848	rs9271597	-0.283573	blue
rs9378213	32448398	0.3332	0.0002701	0.283573	0.0278215	0.477295	3.56848	rs9271597	-0.283573	blue
rs9269186	32448416	2.31e-11	0.2466	0.0039851	0.0995458	10.6364	0.608007	rs145954018	0.0995458	red
rs9269189_C	32448486	0.09387	1.74e-05	0.0597868	0.000740733	1.02747	4.75945	rs9271597	-0.0597868	blue
rs9269189_T	32448486	6.27e-11	0.2145	0.0358624	0.129189	10.2027	0.668573	rs145954018	0.129189	red
rs9269190	32448500	2.27e-09	1.01e-06	0.236329	0.00530667	8.64397	5.99568	rs9271597	-0.236329	blue
rs7754997	32448536	9.02e-10	0.512	0.00572725	0.0943149	9.04479	0.29073	rs145954018	0.0943149	red
rs9391786	32448561	0.7924	0.189	0.105773	0.018224	0.101056	0.723538	rs9271597	-0.105773	blue
rs35617130	32448583	0.00338	1.75e-05	0.270734	0.0106255	2.47108	4.75696	rs9271597	-0.270734	blue
rs7748270	32448599	0.1052	4.86e-08	0.399243	0.0312363	0.977984	7.31336	rs9271597	-0.399243	blue
rs7748293	32448622	4.88e-11	3.16e-05	0.221041	0.0155133	10.3116	4.50031	rs9271597	-0.221041	blue
rs7748435	32448652	1.95e-09	0.9574	0.0073057	0.0944182	8.70997	0.0189066	rs145954018	0.0944182	red
rs7748472	32448763	0.1535	1.75e-05	0.060937	0.000791147	0.813892	4.75696	rs9271597	-0.060937	blue
6:32448808	32448808	0.1535	1.75e-05	0.060937	0.000791147	0.813892	4.75696	rs9271597	-0.060937	blue
rs151048466	32448886	0.006521	0.004678	0.0173215	0.000750739	2.18569	2.32994	rs9271597	-0.0173215	blue
rs7749057	32448904	2.49e-10	0.5766	0.0193998	0.189185	9.6038	0.239125	rs145954018	0.189185	red
rs145834271	32448962	1.26e-07	5.21e-07	0.0837503	0.00388338	6.89963	6.28316	rs9271597	-0.0837503	blue
rs7749223	32448988	6.09e-10	0.107	0.0436433	0.126206	9.21538	0.970616	rs145954018	0.126206	red
rs7749092	32449050	5.15e-11	3.12e-05	0.221078	0.0155068	10.2882	4.50585	rs9271597	-0.221078	blue
rs9394098	32449138	0.3324	0.0002701	0.28362	0.0277829	0.478339	3.56848	rs9271597	-0.28362	blue
rs9394099	32449160	0.3337	0.0002701	0.283609	0.0277842	0.476644	3.56848	rs9271597	-0.283609	blue
rs9394100	32449188	0.3337	0.0002799	0.283527	0.0278067	0.476644	3.553	rs9271597	-0.283527	blue
rs9394101	32449198	0.3337	0.0002799	0.283527	0.0278067	0.476644	3.553	rs9271597	-0.283527	blue
rs117323508	32449257	0.9992	0.8289	0.00488975	7.01338e-05	0.000347575	0.0814979	rs9271597	-0.00488975	blue
rs112164276	32449276	9.76e-05	0.4978	0.0255987	0.00451676	4.01055	0.302945	rs9271597	-0.0255987	blue
rs114944483	32449278	0.2463	0.9459	0.00612647	0.000506442	0.608536	0.0241548	rs9271597	-0.00612647	blue
rs114452778	32449293	0.2765	0.0003057	0.277691	0.0278323	0.558305	3.5147	rs9271597	-0.277691	blue
rs116476294	32449386	8.56e-07	8.53e-07	0.0761384	0.00364769	6.06753	6.06905	rs9271597	-0.0761384	blue
rs1964995	32449411	0.3195	0.0002895	0.283983	0.0277704	0.495529	3.53835	rs9271597	-0.283983	blue
rs11752428	32449470	0.1205	1.76e-05	0.0413439	0.000820624	0.919013	4.75449	rs9271597	-0.0413439	blue
rs9269202	32449523	5.29e-13	8.5e-08	0.165333	0.0154103	12.2765	7.07058	rs9271597	-0.165333	blue
rs11757500	32449655	0.08509	2.3e-05	0.0399026	0.000821199	1.07012	4.63827	rs9271597	-0.0399026	blue
rs115398875	32449726	0.004912	3.57e-06	0.268796	0.00872577	2.30874	5.44733	rs9271597	-0.268796	blue
rs116129572	32449754	0.3996	0.02403	0.0342766	0.00145485	0.398375	1.61925	rs9271597	-0.0342766	blue
rs115314524	32449775	3.95e-10	5.93e-06	0.212968	0.012752	9.4034	5.22695	rs9271597	-0.212968	blue
rs9269204	32449797	3.93e-15	2.26e-08	0.199939	0.0152389	14.4056	7.64589	rs9271597	-0.199939	blue
rs5020946	32450089	0.3004	0.0002996	0.290679	0.0275124	0.5223	3.52346	rs9271597	-0.290679	blue
6:32450103	32450103	0.4768	0.2833	0.00200978	0.00027245	0.321664	0.547753	rs9271597	-0.00200978	blue
rs114629296	32450250	4.22e-06	0.5822	0.0579344	0.100808	5.37469	0.234928	rs145954018	0.100808	red
rs67817769	32450270	0.2209	0.0004203	0.296567	0.026593	0.655804	3.37644	rs9271597	-0.296567	blue
rs115017463	32450291	1.33e-06	0.9842	0.0584439	0.109161	5.87615	0.00691664	rs145954018	0.109161	red
rs115154852	32450297	0.686	0.1928	0.039399	0.00116274	0.163676	0.714893	rs9271597	-0.039399	blue
rs114350889	32450308	8.49e-08	0.4061	0.0482894	0.111226	7.07109	0.391367	rs145954018	0.111226	red
rs116742270	32450319	0.2396	4.66e-05	0.0438949	0.00206264	0.620513	4.33161	rs9271597	-0.0438949	blue
rs141899708	32450343	0.2396	4.03e-05	0.0437146	0.00205403	0.620513	4.39469	rs9271597	-0.0437146	blue
rs116017289	32450452	0.0001206	1.67e-13	0.472197	0.0141702	3.91865	12.7773	rs9271597	-0.472197	blue
rs115072744	32450475	0.01807	0.06502	0.0909998	0.0803983	1.74304	1.18695	rs9271597	-0.0909998	blue
rs115549228	32450478	0.01592	0.04347	0.0882367	0.0816885	1.79806	1.36181	rs9271597	-0.0882367	blue
rs116835512	32450515	0.02537	0.07021	0.0924982	0.0754086	1.59568	1.1536	rs9271597	-0.0924982	blue
rs35957722	32450580	1.52e-05	1.17e-12	0.557534	0.0183749	4.81816	11.9318	rs9271597	-0.557534	blue
rs34452456	32450678	0.6377	0.003741	0.220925	0.0233672	0.195384	2.42701	rs9271597	-0.220925	blue
rs115182795	32450697	8.86e-09	0.09765	0.0413345	0.140666	8.05257	1.01033	rs145954018	0.140666	red
rs116806827	32450701	3.31e-09	0.1307	0.0387473	0.144372	8.48017	0.883724	rs145954018	0.144372	red
rs117912063	32450945	0.01988	0.225	0.0154394	0.010617	1.70158	0.647817	rs9271597	-0.0154394	blue
rs6904140	32451049	1.17e-11	0.4479	0.0260843	0.144374	10.9318	0.348819	rs145954018	0.144374	red
rs114264588	32451084	0.4696	0.003	0.0420078	0.00124656	0.328272	2.52288	rs9271597	-0.0420078	blue
rs115594834	32451105	0.2255	0.002835	0.0518617	0.000847381	0.646853	2.54745	rs9271597	-0.0518617	blue
rs116320720	32451145	0.01616	0.6219	0.0132969	0.000359122	1.79156	0.206279	rs9271597	-0.0132969	blue
rs12191360	32451361	5.56e-11	3.55e-05	0.23005	0.0156701	10.2549	4.44977	rs9271597	-0.23005	blue
rs13194770	32451570	0.3331	0.0002662	0.283346	0.0278151	0.477425	3.57479	rs9271597	-0.283346	blue
rs12204922	32451613	4.52e-07	0.02841	0.041465	0.148232	6.34486	1.54653	rs145954018	0.148232	red
rs28619202	32451650	1.41e-09	6.33e-05	0.248516	0.0166793	8.85078	4.1986	rs9271597	-0.248516	blue
rs138473995	32451678	1.1e-05	1.5e-12	0.555639	0.0183886	4.95861	11.8239	rs9271597	-0.555639	blue
rs71565331	32451693	1.11e-05	1.1e-12	0.557931	0.0183074	4.95468	11.9586	rs9271597	-0.557931	blue
rs13195237	32451730	5.06e-11	0.09216	0.00878599	0.108802	10.2958	1.03546	rs145954018	0.108802	red
rs114556730	32451788	0.00645	0.3265	0.0128984	0.00906513	2.19044	0.486117	rs9271597	-0.0128984	blue
6:32451822	32451822	5.46e-06	1.18e-13	0.328767	0.00948548	5.26281	12.9281	rs9271597	-0.328767	blue
rs62405564	32451847	0.3206	0.004511	0.0952358	0.00215232	0.494036	2.34573	rs9271597	-0.0952358	blue
rs2395199	32451849	0.9369	0.1675	0.0146747	0.0016116	0.0283068	0.775985	rs9271597	-0.0146747	blue
rs2395200	32451888	5.06e-11	0.09273	0.00878439	0.108898	10.2958	1.03278	rs145954018	0.108898	red
rs114917803	32451944	0.0001738	0.9678	0.00701239	0.0746785	3.75995	0.0142144	rs145954018	0.0746785	red
rs114675911	32451947	0.0002608	2.46e-11	0.484278	0.015909	3.58369	10.6091	rs9271597	-0.484278	blue
rs115843682	32451954	0.0002608	2.46e-11	0.484278	0.015909	3.58369	10.6091	rs9271597	-0.484278	blue
rs114961538	32451963	0.0001437	1.5e-11	0.495286	0.0162899	3.84254	10.8239	rs9271597	-0.495286	blue
rs191044137	32452004	0.9925	0.3689	0.00178455	0.00264536	0.00326948	0.433091	rs145954018	0.00264536	red
rs114487270	32452005	5.22e-11	0.1612	0.0301018	0.141859	10.2823	0.792635	rs145954018	0.141859	red
rs13198498	32452033	0.5171	0.3823	0.0699635	0.00320849	0.286425	0.417596	rs9271597	-0.0699635	blue
rs77795650	32452083	0.001637	0.3033	0.0200636	0.000294996	2.78595	0.518128	rs9271597	-0.0200636	blue
rs114052058	32452110	7.58e-06	2.71e-15	0.335481	0.00965126	5.12033	14.567	rs9271597	-0.335481	blue
rs116591868	32452170	0.007298	0.717	0.000811755	0.0135325	2.1368	0.144481	rs145954018	0.0135325	red
rs115789995	32452176	0.01085	0.0005664	0.202166	1.00502e-05	1.96457	3.24688	rs9271597	-0.202166	blue
rs1557551	32452190	0.9369	0.1675	0.0146747	0.0016116	0.0283068	0.775985	rs9271597	-0.0146747	blue
rs115194502	32452202	0.7232	0.1032	0.0148539	0.00293324	0.140742	0.98632	rs9271597	-0.0148539	blue
rs115969637	32452281	1.1e-05	1.5e-12	0.555639	0.0183886	4.95861	11.8239	rs9271597	-0.555639	blue
rs116349565	32452282	0.7132	0.09378	0.014866	0.00294599	0.146789	1.02789	rs9271597	-0.014866	blue
rs115725710	32452286	0.7132	0.09378	0.014866	0.00294599	0.146789	1.02789	rs9271597	-0.014866	blue
rs116158579	32452340	8.33e-06	0.9414	0.00494224	0.0899856	5.07935	0.0262258	rs145954018	0.0899856	red
rs111541882	32452341	3.98e-07	3.29e-07	0.0825118	0.00392007	6.40012	6.4828	rs9271597	-0.0825118	blue
rs115260515	32452361	0.2595	0.0002353	0.279622	0.0279935	0.585863	3.62838	rs9271597	-0.279622	blue
rs114750806	32452378	5.44e-07	1.35e-06	0.084102	0.0039814	6.2644	5.86967	rs9271597	-0.084102	blue
rs115519609	32452399	0.2397	0.0001932	0.281648	0.027966	0.620332	3.71399	rs9271597	-0.281648	blue
rs116746871	32452406	1.71e-10	0.9917	0.0258145	0.158679	9.767	0.00361969	rs145954018	0.158679	red
6:32452407	32452407	8.08e-11	0.4532	0.0198129	0.188483	10.0926	0.34371	rs145954018	0.188483	red
rs116485313	32452409	0.2897	0.0001723	0.284064	0.0277672	0.538052	3.76371	rs9271597	-0.284064	blue
rs115549271	32452443	1.48e-05	0.01615	0.0438828	0.123689	4.82974	1.79183	rs145954018	0.123689	red
rs116350876	32452470	1.33e-11	1.59e-07	0.275366	0.0177018	10.8761	6.7986	rs9271597	-0.275366	blue
6:32452473	32452473	7.26e-05	1.23e-06	0.0123435	0.000135777	4.13906	5.91009	rs9271597	-0.0123435	blue
rs116177640	32452501	2.26e-08	0.1855	0.0261042	0.152285	7.64589	0.731656	rs145954018	0.152285	red
rs71565340	32452506	1.11e-05	1.1e-12	0.557931	0.0183074	4.95468	11.9586	rs9271597	-0.557931	blue
rs113996760	32452517	2.12e-17	1.45e-12	0.373731	0.0225274	16.6737	11.8386	rs9271597	-0.373731	blue
rs115396998	32452562	9.42e-05	0.009151	0.0443323	0.120303	4.02595	2.03853	rs145954018	0.120303	red
rs28368843	32452587	0.001188	0.004779	0.0988565	0.00400197	2.92518	2.32066	rs9271597	-0.0988565	blue
rs116399799	32452602	0.02466	4.93e-07	0.256421	0.0283835	1.60801	6.30715	rs9271597	-0.256421	blue
6:32452626	32452626	0.3559	0.0003098	0.283676	0.0277563	0.448672	3.50892	rs9271597	-0.283676	blue
rs115484013	32452707	2.41e-07	0.01674	0.0409454	0.158845	6.61798	1.77624	rs145954018	0.158845	red
rs116365452	32452767	0.06648	0.1337	0.16832	0.040893	1.17731	0.873869	rs9271597	-0.16832	blue
rs114283579	32453000	1.01e-05	0.02817	0.0419893	0.133184	4.99568	1.55021	rs145954018	0.133184	red
rs114540984	32453037	0.1701	0.0003195	0.256223	0.0256117	0.769296	3.49553	rs9271597	-0.256223	blue
6:32453064	32453064	8.41e-10	0.4374	0.0210593	0.186214	9.0752	0.359121	rs145954018	0.186214	red
rs67037615	32453163	1.42e-07	4.63e-07	0.0831528	0.00391299	6.84771	6.33442	rs9271597	-0.0831528	blue
6:32453191	32453191	2.36e-07	0.051	0.149961	0.019068	6.62709	1.29243	rs9271597	-0.149961	blue
rs116670766	32453194	2.08e-07	1.06e-06	0.0830904	0.00384064	6.68194	5.97469	rs9271597	-0.0830904	blue
6:32453238	32453238	0.08028	0.0003516	0.01768	0.00080761	1.09539	3.45395	rs9271597	-0.01768	blue
rs113177073	32453274	0.2397	4.37e-05	0.0636547	0.00196615	0.620332	4.35952	rs9271597	-0.0636547	blue
rs115327502	32453277	0.0002716	7.38e-06	0.0171239	0.000231601	3.56607	5.13194	rs9271597	-0.0171239	blue
rs116459554	32453284	0.2397	4.37e-05	0.0636547	0.00196615	0.620332	4.35952	rs9271597	-0.0636547	blue
rs117816501	32453302	0.9992	0.8065	0.00490461	6.92984e-05	0.000347575	0.0933956	rs9271597	-0.00490461	blue
rs114346340	32453318	0.05487	0.0001804	0.264479	0.0203523	1.26067	3.74376	rs9271597	-0.264479	blue
rs114787421	32453336	1.62e-05	2.13e-12	0.549377	0.0181733	4.79048	11.6716	rs9271597	-0.549377	blue
rs115476773	32453338	0.3459	0.0002371	0.278585	0.0274653	0.461049	3.62507	rs9271597	-0.278585	blue
rs145912805	32453372	2.93e-11	0.0004786	0.112936	0.0209734	10.5331	3.32003	rs9271597	-0.112936	blue
rs190679391	32453394	3.25e-05	3.28e-07	0.0119598	0.000133676	4.48812	6.48413	rs9271597	-0.0119598	blue
rs140926846	32453395	0.0002716	7.38e-06	0.0171239	0.000231601	3.56607	5.13194	rs9271597	-0.0171239	blue
rs139395809	32453409	2.46e-07	0.05089	0.0365852	0.163327	6.60906	1.29337	rs145954018	0.163327	red
rs183183311	32453410	0.0002716	7.38e-06	0.0171239	0.000231601	3.56607	5.13194	rs9271597	-0.0171239	blue
6:32453467	32453467	0.08028	0.0003576	0.0176518	0.000806269	1.09539	3.4466	rs9271597	-0.0176518	blue
rs144039739	32453474	0.0003065	2.16e-05	0.0171641	0.000191118	3.51357	4.66555	rs9271597	-0.0171641	blue
rs149088066	32453495	0.009127	2.82e-06	0.240701	0.0234404	2.03967	5.54975	rs9271597	-0.240701	blue
rs113912730	32453543	2.41e-11	0.0001838	0.117231	0.0210206	10.618	3.73565	rs9271597	-0.117231	blue
rs113167065	32453558	4.66e-05	0.00249	0.143752	0.00463789	4.33161	2.6038	rs9271597	-0.143752	blue
rs116704978	32453563	1.01e-10	0.8539	0.0500898	0.131422	9.99568	0.068593	rs145954018	0.131422	red
rs114060570	32453568	3.25e-07	6.24e-07	0.0746966	0.0034062	6.48812	6.20482	rs9271597	-0.0746966	blue
rs143112017	32453570	0.03051	0.002799	0.018604	0.000874551	1.51556	2.553	rs9271597	-0.018604	blue
rs112143298	32453579	7.6e-05	0.003067	0.131723	0.00447349	4.11919	2.51329	rs9271597	-0.131723	blue
rs115610745	32453632	0.2418	0.0004734	0.2848	0.0227783	0.616544	3.32477	rs9271597	-0.2848	blue
rs112776365	32453795	5.69e-09	7.47e-07	0.104588	0.00402043	8.24489	6.12668	rs9271597	-0.104588	blue
rs116042774	32453810	0.003229	0.8845	0.0128972	0.0110744	2.49093	0.0533022	rs9271597	-0.0128972	blue
rs114684285	32453819	3.78e-07	0.5135	0.0218772	0.14268	6.42251	0.28946	rs145954018	0.14268	red
rs9281846	32453831	0.0001202	0.01153	0.109259	0.00325632	3.9201	1.93817	rs9271597	-0.109259	blue
rs112112734	32453853	0.4101	0.002152	0.220957	0.0203086	0.38711	2.66716	rs9271597	-0.220957	blue
rs114879996	32453854	0.009269	0.861	0.00723129	0.0104597	2.03297	0.0649968	rs145954018	0.0104597	red
rs113197719	32453882	1.6e-07	3.25e-06	0.0740085	0.00333775	6.79588	5.48812	rs9271597	-0.0740085	blue
rs115312630	32453988	2.95e-07	5.23e-05	0.0734198	0.00332965	6.53018	4.2815	rs9271597	-0.0734198	blue
rs114789073	32454023	0.0219	0.002428	0.018686	0.000863844	1.65956	2.61475	rs9271597	-0.018686	blue
rs114715869	32454061	2.63e-07	0.07617	0.0385902	0.147987	6.58004	1.11822	rs145954018	0.147987	red
rs9269246	32454098	0.07079	0.704	0.00599542	0.00867519	1.15003	0.152427	rs145954018	0.00867519	red
rs140761059	32454166	0.0338	0.001618	0.0179219	0.000873652	1.47108	2.79102	rs9271597	-0.0179219	blue
rs114686133	32454348	0.06284	0.001364	0.0116526	0.000452205	1.20176	2.86519	rs9271597	-0.0116526	blue
rs116167220	32454373	4.16e-13	0.0002174	0.0506085	0.0893556	12.3809	3.66274	rs145954018	0.0893556	red
rs9269256	32454401	0.0004715	0.002489	0.107705	0.00676637	3.32652	2.60398	rs9271597	-0.107705	blue
rs148915787	32454409	0.06204	0.0001798	0.0369167	0.000282392	1.20733	3.74521	rs9271597	-0.0369167	blue
rs9269257	32454424	5.23e-05	0.3848	0.018674	0.00603409	4.2815	0.414765	rs9271597	-0.018674	blue
rs73731415	32454428	4.44e-06	0.1432	0.0230345	0.0862113	5.35262	0.844057	rs145954018	0.0862113	red
rs148332323	32454458	0.5898	0.0566	0.0144743	0.000483189	0.229295	1.24718	rs9271597	-0.0144743	blue
rs57640649	32454658	2.07e-06	1.93e-06	0.00948788	0.000220109	5.68403	5.71444	rs9271597	-0.00948788	blue
rs9269268	32454667	0.0002049	0.001193	0.108518	0.00702902	3.68846	2.92336	rs9271597	-0.108518	blue
rs148967059	32454755	0.09989	0.08811	0.0750322	0.00232463	1.00048	1.05497	rs9271597	-0.0750322	blue
rs73401332	32454973	4.37e-06	7.63e-06	0.00985418	0.000259652	5.35952	5.11748	rs9271597	-0.00985418	blue
rs151209291	32455089	3.97e-10	8.87e-09	0.114092	0.00461733	9.40121	8.05208	rs9271597	-0.114092	blue
rs116525568	32455229	0.08339	0.02066	0.11179	0.000850544	1.07889	1.68487	rs9271597	-0.11179	blue
rs138344805	32455662	0.002322	0.2153	0.00228515	0.00278271	2.63414	0.666956	rs145954018	0.00278271	red
rs182538020	32455668	0.002408	0.1993	0.00232933	0.00279228	2.61834	0.700493	rs145954018	0.00279228	red
rs115866953	32455672	0.002408	0.1993	0.00232933	0.00279228	2.61834	0.700493	rs145954018	0.00279228	red
rs113886492	32455763	9.57e-05	1.47e-06	0.00901339	0.000358857	4.01909	5.83268	rs9271597	-0.00901339	blue
rs199533098	32456389	6.78e-05	1.13e-06	0.00950062	0.000358914	4.16877	5.94692	rs9271597	-0.00950062	blue
rs144787108	32456466	4.91e-05	1.1e-06	0.00909998	0.000331141	4.30892	5.95861	rs9271597	-0.00909998	blue
rs112382204	32457101	4.25e-05	3.56e-07	0.00855021	0.00033803	4.37161	6.44855	rs9271597	-0.00855021	blue
rs186640536	32457544	0.01543	0.6897	0.0157745	0.00424375	1.81163	0.16134	rs9271597	-0.0157745	blue
rs114067101	32457960	0.1197	0.02272	0.00995154	0.00125634	0.921906	1.64359	rs9271597	-0.00995154	blue
rs77413079	32458003	0.002702	0.0009772	0.113296	0.0022079	2.56831	3.01002	rs9271597	-0.113296	blue
rs79180982	32458007	0.002114	0.001902	0.116202	0.00239557	2.6749	2.72079	rs9271597	-0.116202	blue
rs140350368	32458023	0.002132	0.000986	0.115092	0.00226434	2.67121	3.00612	rs9271597	-0.115092	blue
rs78512156	32458168	0.05267	0.02179	0.163536	0.00563763	1.27844	1.66174	rs9271597	-0.163536	blue
rs62405571	32458228	6.77e-05	0.003212	0.139344	0.00341924	4.16941	2.49322	rs9271597	-0.139344	blue
rs183081613	32458262	0.7912	0.7817	0.0136958	0.000447234	0.101714	0.10696	rs9271597	-0.0136958	blue
rs113912189	32458683	8.85e-05	1.01e-06	0.00912013	0.000363789	4.05306	5.99568	rs9271597	-0.00912013	blue
rs111399994	32458704	8.85e-05	1.01e-06	0.00912013	0.000363789	4.05306	5.99568	rs9271597	-0.00912013	blue
rs113693373	32458769	0.0001801	4.58e-07	0.00831204	0.000396982	3.74449	6.33913	rs9271597	-0.00831204	blue
rs111966786	32458797	3.02e-05	1.74e-06	0.00953054	0.000515849	4.51999	5.75945	rs9271597	-0.00953054	blue
rs111458169	32458991	0.000902	0.0007884	0.000223395	0.000947392	3.04479	3.10325	rs145954018	0.000947392	red
rs115984130	32459355	0.4762	0.1128	0.0552292	0.0035811	0.322211	0.947691	rs9271597	-0.0552292	blue
rs76132540	32459626	2.46e-05	0.0004003	0.134911	0.00393507	4.60906	3.39761	rs9271597	-0.134911	blue
rs79239928	32459646	9.86e-05	0.0009827	0.113163	0.00463053	4.00612	3.00758	rs9271597	-0.113163	blue
rs74210799	32459686	5.54e-06	0.002633	0.124097	0.00653464	5.25649	2.57955	rs9271597	-0.124097	blue
rs78193344	32459704	2.73e-05	0.002227	0.122251	0.00459704	4.56384	2.65228	rs9271597	-0.122251	blue
rs139643326	32459715	8.36e-05	0.002462	0.120548	0.00463357	4.07779	2.60871	rs9271597	-0.120548	blue
rs200882971	32459716	4.7e-05	0.00245	0.122609	0.00477434	4.3279	2.61083	rs9271597	-0.122609	blue
rs73401358	32459798	4.86e-05	3.67e-07	0.00931559	0.000280303	4.31336	6.43533	rs9271597	-0.00931559	blue
rs79771986	32459926	1.77e-05	0.002394	0.119577	0.0061527	4.75203	2.62088	rs9271597	-0.119577	blue
rs112288203	32459995	9.54e-05	1.32e-06	0.00935064	0.000361194	4.02045	5.87943	rs9271597	-0.00935064	blue
ESV2678289	32460006	1.33e-05	0.001385	0.122401	0.00582181	4.87615	2.85855	rs9271597	-0.122401	blue
rs138407498	32460518	0.3123	0.1294	0.00439331	0.000304765	0.505428	0.888066	rs9271597	-0.00439331	blue
rs111235690	32460582	0.0003138	4.82e-06	0.00460407	7.01582e-05	3.50335	5.31695	rs9271597	-0.00460407	blue
rs112857702	32460770	8.48e-05	1.28e-06	0.00940299	0.000359128	4.0716	5.89279	rs9271597	-0.00940299	blue
rs140522203	32460904	0.000731	0.001066	0.00571399	0.000327995	3.13608	2.97224	rs9271597	-0.00571399	blue
rs112340308	32461019	9.54e-05	1.32e-06	0.00935064	0.000361194	4.02045	5.87943	rs9271597	-0.00935064	blue
rs186546961	32461124	9.54e-05	1.32e-06	0.00935064	0.000361194	4.02045	5.87943	rs9271597	-0.00935064	blue
rs111844608	32461179	9.54e-05	1.32e-06	0.00935064	0.000361194	4.02045	5.87943	rs9271597	-0.00935064	blue
ESV2671106	32461277	2.54e-05	0.001023	0.117924	0.00580755	4.59517	2.99012	rs9271597	-0.117924	blue
rs192619957	32461336	9.54e-05	1.32e-06	0.00935064	0.000361194	4.02045	5.87943	rs9271597	-0.00935064	blue
rs200554917	32461463	9.54e-05	1.32e-06	0.00935064	0.000361194	4.02045	5.87943	rs9271597	-0.00935064	blue
rs141357731	32461565	0.000272	6.38e-07	0.00869313	0.000290097	3.56543	6.19518	rs9271597	-0.00869313	blue
rs192529213	32461650	9.63e-05	1.82e-06	0.00938612	0.000337221	4.01637	5.73993	rs9271597	-0.00938612	blue
rs113362321	32461762	9.54e-05	1.32e-06	0.00935064	0.000361194	4.02045	5.87943	rs9271597	-0.00935064	blue
rs112365711	32461959	9.54e-05	1.32e-06	0.00932732	0.00036016	4.02045	5.87943	rs9271597	-0.00932732	blue
rs111985008	32462012	9.54e-05	1.32e-06	0.00932732	0.00036016	4.02045	5.87943	rs9271597	-0.00932732	blue
rs111461669	32462036	9.54e-05	1.32e-06	0.00932732	0.00036016	4.02045	5.87943	rs9271597	-0.00932732	blue
rs113887525	32462079	9.54e-05	1.32e-06	0.00932732	0.00036016	4.02045	5.87943	rs9271597	-0.00932732	blue
rs184445211	32462266	9.54e-05	1.32e-06	0.00932732	0.00036016	4.02045	5.87943	rs9271597	-0.00932732	blue
rs112387972	32462282	9.54e-05	1.32e-06	0.00932732	0.00036016	4.02045	5.87943	rs9271597	-0.00932732	blue
rs111773614	32462429	9.54e-05	1.32e-06	0.00932732	0.00036016	4.02045	5.87943	rs9271597	-0.00932732	blue
rs111230464	32462452	9.54e-05	1.32e-06	0.00932732	0.00036016	4.02045	5.87943	rs9271597	-0.00932732	blue
rs143660317	32462657	9.54e-05	1.32e-06	0.00932732	0.00036016	4.02045	5.87943	rs9271597	-0.00932732	blue
rs189269609	32462658	9.54e-05	1.32e-06	0.00932732	0.00036016	4.02045	5.87943	rs9271597	-0.00932732	blue
rs201158506	32462702	9.54e-05	1.32e-06	0.00932732	0.00036016	4.02045	5.87943	rs9271597	-0.00932732	blue
rs150558646	32462727	9.54e-05	1.32e-06	0.00932732	0.00036016	4.02045	5.87943	rs9271597	-0.00932732	blue
rs149322748	32462787	9.54e-05	1.32e-06	0.00932732	0.00036016	4.02045	5.87943	rs9271597	-0.00932732	blue
rs139523312	32462924	0.001138	5.6e-05	0.0135547	0.000572356	2.94386	4.25181	rs9271597	-0.0135547	blue
rs144183961	32462930	0.001138	5.6e-05	0.0135547	0.000572356	2.94386	4.25181	rs9271597	-0.0135547	blue
rs146583864	32463205	9.54e-05	1.32e-06	0.00932732	0.00036016	4.02045	5.87943	rs9271597	-0.00932732	blue
rs140064339	32463242	9.54e-05	1.32e-06	0.00932732	0.00036016	4.02045	5.87943	rs9271597	-0.00932732	blue
rs185845983	32463266	9.54e-05	1.32e-06	0.00932732	0.00036016	4.02045	5.87943	rs9271597	-0.00932732	blue
rs142421874	32463272	9.54e-05	1.32e-06	0.00932732	0.00036016	4.02045	5.87943	rs9271597	-0.00932732	blue
rs112994546	32463345	9.54e-05	1.32e-06	0.00932732	0.00036016	4.02045	5.87943	rs9271597	-0.00932732	blue
rs140527236	32463421	9.54e-05	1.32e-06	0.00932732	0.00036016	4.02045	5.87943	rs9271597	-0.00932732	blue
rs189474674	32463563	9.54e-05	1.32e-06	0.00932732	0.00036016	4.02045	5.87943	rs9271597	-0.00932732	blue
rs181128766	32463915	9.54e-05	1.32e-06	0.00932732	0.00036016	4.02045	5.87943	rs9271597	-0.00932732	blue
rs186495407	32463956	9.54e-05	1.32e-06	0.00932732	0.00036016	4.02045	5.87943	rs9271597	-0.00932732	blue
rs113683581	32464039	2.05e-06	4.48e-06	0.0052703	0.00362067	5.68825	5.34872	rs9271597	-0.0052703	blue
rs138049066	32464071	9.54e-05	1.32e-06	0.00932732	0.00036016	4.02045	5.87943	rs9271597	-0.00932732	blue
rs61189274	32464536	9.54e-05	1.32e-06	0.00932732	0.00036016	4.02045	5.87943	rs9271597	-0.00932732	blue
rs184055570	32464625	9.54e-05	1.32e-06	0.00932732	0.00036016	4.02045	5.87943	rs9271597	-0.00932732	blue
rs57610817	32464718	9.54e-05	1.32e-06	0.00932732	0.00036016	4.02045	5.87943	rs9271597	-0.00932732	blue
rs61658574	32464779	9.54e-05	1.32e-06	0.00932732	0.00036016	4.02045	5.87943	rs9271597	-0.00932732	blue
rs56844901	32465068	9.54e-05	1.32e-06	0.00932732	0.00036016	4.02045	5.87943	rs9271597	-0.00932732	blue
rs61524195	32465082	0.001138	5.6e-05	0.0135547	0.000572356	2.94386	4.25181	rs9271597	-0.0135547	blue
rs146055059	32465669	9.54e-05	1.32e-06	0.00932732	0.00036016	4.02045	5.87943	rs9271597	-0.00932732	blue
rs111414663	32465703	9.54e-05	1.32e-06	0.00932732	0.00036016	4.02045	5.87943	rs9271597	-0.00932732	blue
rs112658368	32465803	9.54e-05	1.32e-06	0.00932732	0.00036016	4.02045	5.87943	rs9271597	-0.00932732	blue
rs202048056	32465919	9.54e-05	1.32e-06	0.00932732	0.00036016	4.02045	5.87943	rs9271597	-0.00932732	blue
rs28851843	32466011	9.54e-05	1.32e-06	0.00932732	0.00036016	4.02045	5.87943	rs9271597	-0.00932732	blue
rs28814305	32466126	9.54e-05	1.32e-06	0.00932732	0.00036016	4.02045	5.87943	rs9271597	-0.00932732	blue
rs28877027	32466159	0.035	3.42e-05	0.0152413	2.69512e-05	1.45593	4.46597	rs9271597	-0.0152413	blue
rs28890929	32466173	0.8593	0.005174	0.000722515	3.54727e-05	0.0658552	2.28617	rs9271597	-0.000722515	blue
rs112686146	32466533	9.54e-05	1.32e-06	0.00932732	0.00036016	4.02045	5.87943	rs9271597	-0.00932732	blue
rs201113141	32466761	9.54e-05	1.32e-06	0.00932732	0.00036016	4.02045	5.87943	rs9271597	-0.00932732	blue
rs142626339	32466792	9.54e-05	1.32e-06	0.00932732	0.00036016	4.02045	5.87943	rs9271597	-0.00932732	blue
rs146942103	32466857	0.001138	5.6e-05	0.0135547	0.000572356	2.94386	4.25181	rs9271597	-0.0135547	blue
rs112045651	32467144	9.54e-05	1.32e-06	0.00932732	0.00036016	4.02045	5.87943	rs9271597	-0.00932732	blue
rs140655429	32468225	9.54e-05	1.32e-06	0.00932732	0.00036016	4.02045	5.87943	rs9271597	-0.00932732	blue
rs190550116	32468281	9.54e-05	1.32e-06	0.00932732	0.00036016	4.02045	5.87943	rs9271597	-0.00932732	blue
rs180807257	32468282	9.54e-05	1.32e-06	0.00932732	0.00036016	4.02045	5.87943	rs9271597	-0.00932732	blue
rs184487202	32468400	9.54e-05	1.32e-06	0.00932732	0.00036016	4.02045	5.87943	rs9271597	-0.00932732	blue
rs74290583	32468840	2.14e-06	0.004614	0.132893	0.00746947	5.66959	2.33592	rs9271597	-0.132893	blue
rs73731427	32468906	7.5e-06	0.001262	0.129921	0.0064512	5.12494	2.89894	rs9271597	-0.129921	blue
rs73403117	32468956	0.03325	0.05868	0.0465076	0.000115914	1.47821	1.23151	rs9271597	-0.0465076	blue
rs73403122	32469121	0.01112	0.9802	0.00735598	0.000221621	1.9539	0.0086853	rs9271597	-0.00735598	blue
rs77693147	32469247	4.42e-05	0.0005404	0.125863	0.00666071	4.35458	3.26728	rs9271597	-0.125863	blue
rs28762789	32469637	9.54e-05	1.32e-06	0.00928074	0.000358097	4.02045	5.87943	rs9271597	-0.00928074	blue
rs193206182	32470710	9.54e-05	1.32e-06	0.00932732	0.00036016	4.02045	5.87943	rs9271597	-0.00932732	blue
rs112194159	32470768	9.54e-05	1.32e-06	0.00932732	0.00036016	4.02045	5.87943	rs9271597	-0.00932732	blue
rs111637026	32471012	0.000332	4.25e-08	0.135337	0.00491003	3.47886	7.37161	rs9271597	-0.135337	blue
rs111720260	32471113	9.54e-05	1.32e-06	0.00932732	0.00036016	4.02045	5.87943	rs9271597	-0.00932732	blue
rs113227649	32471121	9.54e-05	1.32e-06	0.00932732	0.00036016	4.02045	5.87943	rs9271597	-0.00932732	blue
rs112801048	32471206	9.54e-05	1.32e-06	0.00932732	0.00036016	4.02045	5.87943	rs9271597	-0.00932732	blue
rs189793744	32471386	9.54e-05	1.32e-06	0.00932732	0.00036016	4.02045	5.87943	rs9271597	-0.00932732	blue
rs182229471	32471864	0.9801	0.3601	0.0330027	0.000692152	0.00872961	0.443577	rs9271597	-0.0330027	blue
rs113578127	32472254	9.15e-05	4.8e-06	0.00818826	0.000391802	4.03858	5.31876	rs9271597	-0.00818826	blue
rs142244845	32472941	0.3606	0.1694	0.011233	0.00045058	0.442974	0.771087	rs9271597	-0.011233	blue
rs115311971	32473073	6.81e-05	0.001966	0.0423497	0.00321051	4.16685	2.70642	rs9271597	-0.0423497	blue
rs138002663	32473542	1.65e-05	1.33e-10	0.338388	0.00594414	4.78252	9.87615	rs9271597	-0.338388	blue
rs148477705	32473720	6.18e-05	1.43e-06	0.00886257	0.000339468	4.20901	5.84466	rs9271597	-0.00886257	blue
rs59110988	32473882	6.6e-05	1.58e-06	0.00894529	0.000327637	4.18046	5.80134	rs9271597	-0.00894529	blue
rs113277625	32474340	9.54e-05	1.32e-06	0.00932732	0.00036016	4.02045	5.87943	rs9271597	-0.00932732	blue
rs112642216	32474687	9.54e-05	1.32e-06	0.00932732	0.00036016	4.02045	5.87943	rs9271597	-0.00932732	blue
rs200879782	32475180	0.0004413	1.38e-05	0.0121255	1.78909e-07	3.35527	4.86012	rs9271597	-0.0121255	blue
rs112127663	32475279	9.54e-05	1.32e-06	0.00932732	0.00036016	4.02045	5.87943	rs9271597	-0.00932732	blue
rs111752979	32475333	0.001138	5.54e-05	0.0135644	0.000571261	2.94386	4.25649	rs9271597	-0.0135644	blue
rs145847998	32475755	9.54e-05	1.32e-06	0.00932732	0.00036016	4.02045	5.87943	rs9271597	-0.00932732	blue
rs185064183	32475846	9.54e-05	1.32e-06	0.00932732	0.00036016	4.02045	5.87943	rs9271597	-0.00932732	blue
rs149038762	32475948	0.2874	0.8794	0.00409135	0.000324914	0.541513	0.0558135	rs9271597	-0.00409135	blue
rs191059990	32476650	9.54e-05	1.32e-06	0.00932732	0.00036016	4.02045	5.87943	rs9271597	-0.00932732	blue
rs145751209	32476745	9.58e-05	3.04e-06	0.0089736	0.000335573	4.01863	5.51713	rs9271597	-0.0089736	blue
rs142750904	32477176	9.54e-05	1.22e-06	0.00930402	0.000359128	4.02045	5.91364	rs9271597	-0.00930402	blue
rs146945241	32477226	9.54e-05	1.22e-06	0.00930402	0.000359128	4.02045	5.91364	rs9271597	-0.00930402	blue
rs191812570	32477261	9.54e-05	1.22e-06	0.00930402	0.000359128	4.02045	5.91364	rs9271597	-0.00930402	blue
rs148037060	32477791	9.54e-05	1.22e-06	0.00930402	0.000359128	4.02045	5.91364	rs9271597	-0.00930402	blue
rs182148819	32477888	9.54e-05	1.22e-06	0.00930402	0.000359128	4.02045	5.91364	rs9271597	-0.00930402	blue
rs57404925	32478360	0.001138	5.27e-05	0.0135405	0.000570167	2.94386	4.27819	rs9271597	-0.0135405	blue
rs143121953	32478530	9.54e-05	1.22e-06	0.00930402	0.000359128	4.02045	5.91364	rs9271597	-0.00930402	blue
rs184232486	32478738	0.04614	0.455	0.0159389	0.000825125	1.33592	0.341989	rs9271597	-0.0159389	blue
rs189711091	32478943	0.5623	0.3666	0.000550835	0.00267261	0.250032	0.435808	rs145954018	0.00267261	red
rs181351497	32478944	0.6735	0.8099	0.000508085	0.00189351	0.171662	0.0915686	rs145954018	0.00189351	red
rs140770601	32478950	0.6983	0.6688	0.000632903	0.00183138	0.155958	0.174704	rs145954018	0.00183138	red
rs112900222	32478969	0.604	0.6841	0.00184134	0.0017783	0.218963	0.16488	rs9271597	-0.00184134	blue
rs181748445	32478992	0.6032	0.7011	0.000729027	0.00207151	0.219539	0.15422	rs145954018	0.00207151	red
rs187279612	32478996	0.6032	0.7011	0.000729027	0.00207151	0.219539	0.15422	rs145954018	0.00207151	red
rs112703392	32479016	0.003066	0.01715	1.71303e-07	0.000421336	2.51343	1.76574	rs145954018	0.000421336	red
rs73729752	32479575	0.3311	0.7669	0.0103429	0.00248731	0.480041	0.115261	rs9271597	-0.0103429	blue
rs73729754	32479668	3.98e-05	0.0003281	0.113423	0.00593635	4.40012	3.48399	rs9271597	-0.113423	blue
rs115914613	32479764	0.003384	0.1334	0.0224216	0.0800124	2.47057	0.874844	rs145954018	0.0800124	red
rs73405122	32479775	2.21e-05	4.43e-06	0.00835452	0.000268686	4.65561	5.3536	rs9271597	-0.00835452	blue
rs111522126	32479843	7.32e-05	2.67e-06	0.00893909	0.000343908	4.13549	5.57349	rs9271597	-0.00893909	blue
rs76330579	32480034	0.002487	0.005441	0.103044	7.97641e-05	2.60432	2.26432	rs9271597	-0.103044	blue
rs78562376	32480093	3.27e-05	0.002545	0.126951	0.00455356	4.48545	2.59431	rs9271597	-0.126951	blue
rs113201561	32480412	1.88e-06	0.001592	0.0425038	0.000820552	5.72584	2.79806	rs9271597	-0.0425038	blue
rs192864246	32480458	0.9745	0.4025	0.00566744	0.00376682	0.0112182	0.395234	rs9271597	-0.00566744	blue
rs60944058	32480632	0.001107	4.88e-05	0.0135904	0.000566258	2.95585	4.31158	rs9271597	-0.0135904	blue
rs58801850	32480757	9.17e-05	1.09e-06	0.00935322	0.000355414	4.03763	5.96257	rs9271597	-0.00935322	blue
rs61343222	32480844	0.001107	4.88e-05	0.0135904	0.000566258	2.95585	4.31158	rs9271597	-0.0135904	blue
rs58769847	32481122	0.001107	4.88e-05	0.0135904	0.000566258	2.95585	4.31158	rs9271597	-0.0135904	blue
rs59447698	32481125	9.17e-05	1.09e-06	0.00935322	0.000355414	4.03763	5.96257	rs9271597	-0.00935322	blue
rs68097662	32481208	7.34e-06	0.001557	0.11338	0.00809888	5.1343	2.80771	rs9271597	-0.11338	blue
rs139228697	32481561	0.07611	0.2607	1.74914e-05	0.0106769	1.11856	0.583859	rs145954018	0.0106769	red
rs200718136	32481647	8.67e-05	1.02e-06	0.0093589	0.000351308	4.06198	5.9914	rs9271597	-0.0093589	blue
rs115864570	32481818	0.5291	0.07325	0.0288483	4.47698e-06	0.276462	1.13519	rs9271597	-0.0288483	blue
rs191005292	32482055	0.09056	0.3398	0.0108698	0.0126867	1.04306	0.468777	rs145954018	0.0126867	red
rs184153866	32482297	0.2835	0.7352	0.0184902	0.000343304	0.547447	0.133595	rs9271597	-0.0184902	blue
rs150805398	32482312	0.3865	0.5328	0.0165365	0.000124064	0.412851	0.273436	rs9271597	-0.0165365	blue
rs188781276	32482332	0.5065	0.8395	0.0178273	8.95621e-05	0.295421	0.0759793	rs9271597	-0.0178273	blue
rs113609261	32482958	9.17e-05	1.09e-06	0.00932986	0.000354386	4.03763	5.96257	rs9271597	-0.00932986	blue
rs200235756	32483074	8.28e-05	9.28e-07	0.0094682	0.000350284	4.08197	6.03245	rs9271597	-0.0094682	blue
rs181888484	32483082	8.28e-05	9.28e-07	0.0094682	0.000350284	4.08197	6.03245	rs9271597	-0.0094682	blue
rs111724498	32483115	9.17e-05	1.09e-06	0.00932986	0.000354386	4.03763	5.96257	rs9271597	-0.00932986	blue
rs189911917	32483170	8.15e-05	1.09e-06	0.009396	0.000354386	4.08884	5.96257	rs9271597	-0.009396	blue
rs181395224	32483192	8.15e-05	1.09e-06	0.009396	0.000354386	4.08884	5.96257	rs9271597	-0.009396	blue
rs186511898	32483213	8.15e-05	1.09e-06	0.009396	0.000354386	4.08884	5.96257	rs9271597	-0.009396	blue
rs191824419	32483269	8.15e-05	1e-06	0.00937259	0.000353359	4.08884	6	rs9271597	-0.00937259	blue
rs201333668	32483284	8.15e-05	1.09e-06	0.009396	0.000354386	4.08884	5.96257	rs9271597	-0.009396	blue
rs148885504	32483351	8.15e-05	1.09e-06	0.009396	0.000354386	4.08884	5.96257	rs9271597	-0.009396	blue
rs58546351	32483611	0.001822	0.0003209	0.00660171	0.000915262	2.73945	3.49363	rs9271597	-0.00660171	blue
rs113311705	32484152	9.17e-05	1.09e-06	0.00935322	0.000355414	4.03763	5.96257	rs9271597	-0.00935322	blue
rs112868008	32484208	9.17e-05	1.09e-06	0.00935322	0.000355414	4.03763	5.96257	rs9271597	-0.00935322	blue
rs112350419	32484215	0.001107	4.88e-05	0.0135904	0.000566258	2.95585	4.31158	rs9271597	-0.0135904	blue
rs111824116	32484425	9.17e-05	1.09e-06	0.00935322	0.000355414	4.03763	5.96257	rs9271597	-0.00935322	blue
rs111310273	32484624	8.3e-05	2.39e-06	0.00912599	0.000326496	4.08092	5.6216	rs9271597	-0.00912599	blue
rs143187770	32484660	0.1715	0.3401	0.0125429	0.000548874	0.765736	0.468393	rs9271597	-0.0125429	blue
rs113881682	32484693	0.0002903	2.93e-06	0.00974845	0.00035393	3.53715	5.53313	rs9271597	-0.00974845	blue
rs62405577	32484729	1.92e-05	3.96e-08	0.148309	0.00323133	4.7167	7.4023	rs9271597	-0.148309	blue
rs113268077	32484954	0.6431	0.4324	0.0131278	0.000501418	0.191721	0.364114	rs9271597	-0.0131278	blue
rs143255306	32485028	0.6871	0.6186	0.00986239	0.00771293	0.16298	0.20859	rs9271597	-0.00986239	blue
rs114597142	32485060	0.6871	0.6186	0.00986239	0.00771293	0.16298	0.20859	rs9271597	-0.00986239	blue
rs115641444	32485062	0.6871	0.6186	0.00986239	0.00771293	0.16298	0.20859	rs9271597	-0.00986239	blue
rs140034479	32485121	0.3138	0.5443	0.00814397	0.013088	0.503347	0.264162	rs145954018	0.013088	red
rs200652482	32485521	0.2578	0.7021	0.0122035	0.00898539	0.588717	0.153601	rs9271597	-0.0122035	blue
rs138467328	32486115	0.0003958	0.0003769	0.116591	0.00528155	3.40252	3.42377	rs9271597	-0.116591	blue
rs41553512	32486402	0.0008188	3.08e-05	0.00695881	0.000176306	3.08682	4.51145	rs9271597	-0.00695881	blue
rs113965088	32486456	1.27e-06	1.75e-06	0.1038	0.00227208	5.8962	5.75696	rs9271597	-0.1038	blue
rs113251427	32486618	0.0002546	0.003068	0.110609	0.00445664	3.59414	2.51314	rs9271597	-0.110609	blue
rs142829465	32486625	0.0002079	0.003314	0.109415	0.00451093	3.68215	2.47965	rs9271597	-0.109415	blue
rs147404658	32486632	0.0001938	0.003059	0.109022	0.00451553	3.71265	2.51442	rs9271597	-0.109022	blue
rs116577630	32486639	0.0001625	0.002257	0.109246	0.00457475	3.78915	2.64647	rs9271597	-0.109246	blue
rs114208862	32486652	0.0001771	0.00335	0.105193	0.00464597	3.75178	2.47496	rs9271597	-0.105193	blue
rs115109434	32486667	0.0002226	0.002992	0.105202	0.00463102	3.65247	2.52404	rs9271597	-0.105202	blue
rs113440750	32486682	0.0002783	0.002566	0.106083	0.00469802	3.55549	2.59074	rs9271597	-0.106083	blue
rs73405151	32486756	1.03e-08	1.12e-05	0.0940775	0.00371575	7.98716	4.95078	rs9271597	-0.0940775	blue
rs115834837	32486766	0.6969	0.5968	0.00989645	0.000815741	0.15683	0.224171	rs9271597	-0.00989645	blue
6:32486779	32486779	0.366	0.6598	0.000697676	0.000439478	0.436519	0.180588	rs9271597	-0.000697676	blue
6:32486786	32486786	9.72e-23	0.05454	0.0298349	0.164866	22.0123	1.26328	rs145954018	0.164866	red
rs189749636	32486834	0.3449	0.2734	0.0633103	0.00342134	0.462307	0.563201	rs9271597	-0.0633103	blue
rs139470622	32487025	0.0004498	9.92e-07	0.00162673	4.49913e-05	3.34698	6.00349	rs9271597	-0.00162673	blue
rs72508429	32487068	0.0004096	3.3e-05	0.130543	0.000357145	3.38764	4.48149	rs9271597	-0.130543	blue
rs41541115	32487241	0.0001106	3e-07	0.0119696	8.43548e-06	3.95624	6.52288	rs9271597	-0.0119696	blue
rs41559420	32487242	9.61e-06	4.44e-07	0.0116278	2.63285e-05	5.01728	6.35262	rs9271597	-0.0116278	blue
rs77180119	32487390	0.002705	0.005036	0.109944	0.00466973	2.56783	2.29791	rs9271597	-0.109944	blue
rs115198947	32487398	0.002399	0.005667	0.103139	0.00497179	2.61997	2.24665	rs9271597	-0.103139	blue
rs181393156	32487456	0.1348	0.05568	0.0652074	0.00025603	0.87031	1.2543	rs9271597	-0.0652074	blue
rs186506234	32487464	0.243	0.03872	0.0636683	0.000765927	0.614394	1.41206	rs9271597	-0.0636683	blue
rs114481954	32487603	4.02e-05	0.0003659	0.121168	0.0047003	4.39577	3.43664	rs9271597	-0.121168	blue
rs115009189	32487605	0.0001188	0.001977	0.112826	0.00437353	3.92518	2.70399	rs9271597	-0.112826	blue
rs79250000	32487686	0.002399	0.4438	1.91709e-07	0.00587285	2.61997	0.352813	rs145954018	0.00587285	red
rs182451204	32487792	9.17e-05	1.09e-06	0.00935322	0.000355414	4.03763	5.96257	rs9271597	-0.00935322	blue
rs67588672	32488012	2.36e-08	2.14e-06	0.0839346	0.00486725	7.62709	5.66959	rs9271597	-0.0839346	blue
rs150400275	32488059	0.0001059	0.000925	0.116604	0.00492065	3.9751	3.03386	rs9271597	-0.116604	blue
rs149165901	32488078	0.0002838	0.002005	0.112847	0.00470963	3.54699	2.69789	rs9271597	-0.112847	blue
rs72508437	32488132	2.12e-10	2.3e-07	0.0947432	0.00710249	9.67366	6.63827	rs9271597	-0.0947432	blue
rs113183253	32488146	5.56e-06	0.001257	0.115042	0.0063222	5.25493	2.90066	rs9271597	-0.115042	blue
rs141174036	32488178	0.0001367	0.000601	0.123957	0.00547314	3.86423	3.22113	rs9271597	-0.123957	blue
rs139935052	32488212	0.6324	0.3162	0.000336468	0.000542611	0.199008	0.500038	rs145954018	0.000542611	red
rs72508438	32488241	3.52e-06	0.0004069	0.113027	0.00663184	5.45346	3.39051	rs9271597	-0.113027	blue
rs73726168	32488244	3.63e-06	0.0004471	0.112815	0.00661201	5.44009	3.3496	rs9271597	-0.112815	blue
rs35507994	32489117	7.29e-10	1.49e-08	0.11019	0.00599493	9.13727	7.82681	rs9271597	-0.11019	blue
rs113725244	32489134	0.000138	1.41e-06	0.011911	1.34946e-06	3.86012	5.85078	rs9271597	-0.011911	blue
rs149274407	32489184	0.0001766	3.13e-06	0.0102692	0.000330532	3.75301	5.50446	rs9271597	-0.0102692	blue
rs188132391	32489338	0.05049	0.5464	0.0276582	6.01181e-05	1.29679	0.262489	rs9271597	-0.0276582	blue
rs191136621	32489414	0.2025	0.1529	0.00908957	0.000436981	0.693575	0.815593	rs9271597	-0.00908957	blue
rs145860845	32489516	0.4516	0.6672	0.00820994	0.0010318	0.345246	0.175744	rs9271597	-0.00820994	blue
rs117213960	32489644	0.9023	0.7538	0.00399385	5.79027e-06	0.044649	0.122744	rs9271597	-0.00399385	blue
rs78412103	32489695	0.1081	0.01473	0.0169716	0.000477347	0.966174	1.8318	rs9271597	-0.0169716	blue
rs41559714	32489707	5.28e-05	2.04e-05	0.00641845	0.000299781	4.27737	4.69037	rs9271597	-0.00641845	blue
rs1136778	32489711	2.36e-06	0.0001171	0.00291893	5.62049e-05	5.62709	3.93144	rs9271597	-0.00291893	blue
rs201925120	32489754	0.6163	0.9552	0.00605501	0.000161869	0.210208	0.0199057	rs9271597	-0.00605501	blue
rs1059580	32489853	2.39e-07	7.69e-07	0.0969927	0.00108403	6.6216	6.11407	rs9271597	-0.0969927	blue
rs77853982	32489856	1.26e-06	1.75e-05	0.0798883	0.00111841	5.89963	4.75696	rs9271597	-0.0798883	blue
rs41546317	32489876	0.001269	0.001153	0.00858707	0.000629301	2.89654	2.93817	rs9271597	-0.00858707	blue
rs144390184	32489939	0.3713	0.07235	0.00415743	0.000229571	0.430275	1.14056	rs9271597	-0.00415743	blue
rs74461445	32489940	6.68e-05	0.001404	0.118703	0.00444455	4.17522	2.85263	rs9271597	-0.118703	blue
rs1136744	32489949	4.48e-07	0.00307	1.60198e-05	0.0031206	6.34872	2.51286	rs145954018	0.0031206	red
rs149025589	32490000	4.73e-10	2.29e-06	0.0919852	0.00572035	9.32514	5.64016	rs9271597	-0.0919852	blue
rs146983148	32490044	0.7446	0.6117	0.0132845	0.000219993	0.128077	0.213462	rs9271597	-0.0132845	blue
rs150158763	32490131	7.47e-05	5.83e-07	0.00964606	0.000341899	4.12668	6.23433	rs9271597	-0.00964606	blue
rs182972739	32490203	0.8217	0.3742	0.0120105	0.000155193	0.0852867	0.426896	rs9271597	-0.0120105	blue
rs112784054	32490282	5.73e-10	5.45e-07	0.0965339	0.00800468	9.24185	6.2636	rs9271597	-0.0965339	blue
rs189042827	32490398	0.3712	0.6948	0.0106668	0.000480095	0.430392	0.15814	rs9271597	-0.0106668	blue
rs144861045	32490509	0.0003086	2.19e-07	0.010074	0.000398339	3.5106	6.65956	rs9271597	-0.010074	blue
rs189940530	32490640	0.8902	0.8505	0.000735477	0.000316334	0.0505124	0.0703257	rs9271597	-0.000735477	blue
rs188386224	32491100	5.75e-06	0.0005544	0.00317723	0.0282586	5.24033	3.25618	rs145954018	0.0282586	red
rs185360013	32491138	0.0007678	0.01465	0.00642396	0.0224083	3.11475	1.83416	rs145954018	0.0224083	red
rs150192115	32491143	0.1196	0.08414	0.00488379	0.00289977	0.922269	1.075	rs9271597	-0.00488379	blue
rs112476814	32491568	7.08e-05	3.12e-05	0.0118536	0.000503069	4.14997	4.50585	rs9271597	-0.0118536	blue
rs148200447	32491696	0.4165	0.594	0.0107255	0.000450542	0.380385	0.226214	rs9271597	-0.0107255	blue
rs74223613	32491994	0.0009286	0.4748	0.00400615	0.00387245	3.03217	0.323489	rs9271597	-0.00400615	blue
rs111258508	32492264	0.0005313	4.12e-06	0.00910181	0.00030153	3.27466	5.3851	rs9271597	-0.00910181	blue
rs199690624	32492327	0.0004553	5.72e-06	0.00899096	0.000323054	3.3417	5.2426	rs9271597	-0.00899096	blue
rs184378057	32492942	0.4967	0.1414	0.000904919	0.000471175	0.303906	0.849551	rs9271597	-0.000904919	blue
rs138925158	32493114	0.01779	2.66e-06	0.0936712	0.000978148	1.74982	5.57512	rs9271597	-0.0936712	blue
rs111911331	32493298	9.89e-05	0.00224	0.134944	0.00295467	4.0048	2.64975	rs9271597	-0.134944	blue
rs73726201	32493360	0.0001754	0.003133	0.100731	0.00390271	3.75597	2.50404	rs9271597	-0.100731	blue
rs141997265	32493390	0.04266	0.009631	0.0315507	0.000641874	1.36998	2.01633	rs9271597	-0.0315507	blue
rs72508452	32493536	0.01957	0.003455	0.0026623	0.00182947	1.70841	2.46155	rs9271597	-0.0026623	blue
rs112587821	32493589	0.8178	0.0003216	0.0556077	0.00173194	0.0873529	3.49268	rs9271597	-0.0556077	blue
rs34328528	32493811	0.7356	0.001813	0.0640393	0.00236134	0.133358	2.7416	rs9271597	-0.0640393	blue
rs117770084	32493838	0.3087	0.08729	0.00304227	0.000917751	0.510463	1.05904	rs9271597	-0.00304227	blue
rs116509857	32493905	0.2213	0.918	0.0136057	0.000575401	0.655019	0.0371573	rs9271597	-0.0136057	blue
rs72508454	32493908	0.5275	0.1623	0.0073057	0.00431776	0.277778	0.789681	rs9271597	-0.0073057	blue
rs149930585	32493928	0.3723	0.9149	0.00864984	0.000236419	0.429107	0.0386264	rs9271597	-0.00864984	blue
rs201545126	32494069	0.0001772	1.01e-06	0.0089451	0.00034055	3.75154	5.99568	rs9271597	-0.0089451	blue
rs113407243	32494359	0.003683	2.44e-05	0.0130565	0.000588331	2.4338	4.61261	rs9271597	-0.0130565	blue
rs113032615	32494407	0.001076	4.45e-05	0.0133904	0.000553967	2.96819	4.35164	rs9271597	-0.0133904	blue
rs112494654	32494531	8.5e-05	9.17e-07	0.00915962	0.000343712	4.07058	6.03763	rs9271597	-0.00915962	blue
rs112158862	32494591	8.5e-05	9.17e-07	0.00915962	0.000343712	4.07058	6.03763	rs9271597	-0.00915962	blue
rs113464648	32494608	0.001821	0.003785	0.0535228	0.000647773	2.73969	2.42193	rs9271597	-0.0535228	blue
rs35556553	32495213	0.001076	4.45e-05	0.0133904	0.000553967	2.96819	4.35164	rs9271597	-0.0133904	blue
rs113929181	32495492	0.0005282	4.81e-07	0.0055714	0.000438816	3.2772	6.31785	rs9271597	-0.0055714	blue
rs143369418	32495718	5.69e-05	1.14e-06	0.00915732	0.000316821	4.24489	5.9431	rs9271597	-0.00915732	blue
rs140924064	32495856	0.0008048	0.3004	0.0129289	0.0220884	3.09431	0.5223	rs145954018	0.0220884	red
rs143380882	32495973	4.84e-05	1.67e-05	0.0108829	0.000365437	4.31515	4.77728	rs9271597	-0.0108829	blue
rs116700831	32496074	0.1343	0.04662	0.0414347	0.000262242	0.871924	1.33143	rs9271597	-0.0414347	blue
rs67456882	32496180	5.85e-05	0.002971	0.0922485	0.00719064	4.23284	2.5271	rs9271597	-0.0922485	blue
rs138940971	32496253	8.85e-05	2.53e-06	0.0091962	0.000329512	4.05306	5.59688	rs9271597	-0.0091962	blue
rs143031185	32496275	9.17e-05	1.09e-06	0.00935322	0.000355414	4.03763	5.96257	rs9271597	-0.00935322	blue
rs146206103	32496313	2.97e-07	7.61e-06	0.093395	0.00412069	6.52724	5.11862	rs9271597	-0.093395	blue
rs138063539	32496314	0.0006697	0.00878	0.10779	0.0047913	3.17412	2.05651	rs9271597	-0.10779	blue
rs58660424	32496469	8.15e-05	1.09e-06	0.00937259	0.000353359	4.08884	5.96257	rs9271597	-0.00937259	blue
rs532892069	32496694	0.02426	0.5832	0.0236057	0.000965179	1.61511	0.234182	rs9271597	-0.0236057	blue
rs370628216	32496857	0.06893	0.2283	0.00384374	0.000513421	1.16159	0.641494	rs9271597	-0.00384374	blue
rs150968121	32496886	0.003224	8.87e-05	0.000693946	0.000101401	2.4916	4.05208	rs9271597	-0.000693946	blue
rs4492228	32497277	0.000732	0.002936	0.108405	0.00443482	3.13549	2.53224	rs9271597	-0.108405	blue
rs4601179	32497278	0.0008601	0.003372	0.10914	0.00440271	3.06545	2.47211	rs9271597	-0.10914	blue
rs186989813	32497285	0.08834	0.05986	0.00281574	3.15227e-05	1.05384	1.22286	rs9271597	-0.00281574	blue
rs33918914	32497300	0.0003529	0.005795	0.0596349	0.000245418	3.45235	2.23695	rs9271597	-0.0596349	blue
rs75537275	32497581	0.01263	0.00295	0.0591567	0.000107125	1.8986	2.53018	rs9271597	-0.0591567	blue
rs1064587_A	32497961	6.26e-07	4.86e-06	0.0422951	0.00314374	6.20343	5.31336	rs9271597	-0.0422951	blue
rs1064587_G	32497961	0.0009372	0.000363	0.0959102	8.90964e-05	3.02817	3.44009	rs9271597	-0.0959102	blue
rs701884_C	32497962	1.69e-08	3.14e-07	0.107569	0.000707609	7.77211	6.50307	rs9271597	-0.107569	blue
rs113888484	32498134	0.0009335	0.00638	0.0941671	0.00323874	3.02989	2.19518	rs9271597	-0.0941671	blue
rs116033113	32498171	0.3861	0.3957	0.0143028	0.000314629	0.4133	0.402634	rs9271597	-0.0143028	blue
rs148388498	32498441	0.008205	0.1248	0.0195578	0.0149666	2.08592	0.903785	rs9271597	-0.0195578	blue
rs139375107	32498514	0.001144	0.0002604	0.0745133	0.00012736	2.94157	3.58436	rs9271597	-0.0745133	blue
rs139703269	32498544	0.06805	0.8532	0.00914033	2.25569e-05	1.16717	0.0689492	rs9271597	-0.00914033	blue
rs77024756	32498558	0.01999	0.006652	0.150462	0.00460584	1.69919	2.17705	rs9271597	-0.150462	blue
rs16870187	32498584	4.24e-05	0.000134	0.111299	0.0023566	4.37263	3.8729	rs9271597	-0.111299	blue
rs148451580	32498626	0.1163	0.0007776	0.0323647	0.000341536	0.93442	3.10924	rs9271597	-0.0323647	blue
rs16870192	32498804	0.0002241	1.38e-06	0.0122807	2.99863e-05	3.64956	5.86012	rs9271597	-0.0122807	blue
rs141005752	32498813	0.009399	0.7175	0.00360975	0.00769576	2.02692	0.144178	rs145954018	0.00769576	red
rs16870195	32498834	0.006854	0.0002434	0.00418778	4.48263e-05	2.16406	3.61368	rs9271597	-0.00418778	blue
rs79406212	32498881	2.4e-06	3.24e-05	0.0872252	0.00417935	5.61979	4.48945	rs9271597	-0.0872252	blue
rs78569932	32498885	5.9e-07	2.71e-05	0.0880566	0.00404594	6.22915	4.56703	rs9271597	-0.0880566	blue
rs140070075	32498899	1.93e-05	0.1718	0.0127646	0.00215002	4.71444	0.764977	rs9271597	-0.0127646	blue
rs150303235	32498904	0.001219	2.91e-05	0.00785327	0.000231605	2.914	4.53611	rs9271597	-0.00785327	blue
rs183703563	32498913	0.01097	0.6792	0.0143581	0.00703148	1.95979	0.168002	rs9271597	-0.0143581	blue
rs181244719	32498916	0.01097	0.6792	0.0143581	0.00703148	1.95979	0.168002	rs9271597	-0.0143581	blue
rs186480793	32498922	0.01097	0.6792	0.0143581	0.00703148	1.95979	0.168002	rs9271597	-0.0143581	blue
rs148879657	32498940	0.01046	0.6039	0.0142519	0.00713463	1.98047	0.219035	rs9271597	-0.0142519	blue
rs146436875	32498948	0.01018	0.5865	0.0141934	0.0071502	1.99225	0.231732	rs9271597	-0.0141934	blue
rs146891442	32499101	0.00101	5.1e-05	0.0594685	0.000166425	2.99568	4.29243	rs9271597	-0.0594685	blue
rs113473462	32499142	0.0002865	1.08e-06	0.0100948	0.000378435	3.54288	5.96658	rs9271597	-0.0100948	blue
rs142488414	32499176	0.00061	6.67e-05	0.0607281	0.000399917	3.21467	4.17587	rs9271597	-0.0607281	blue
rs150931799	32499184	0.00061	6.6e-05	0.0607557	0.000400437	3.21467	4.18046	rs9271597	-0.0607557	blue
rs74948575	32499220	0.04715	0.1147	0.0249305	0.000905001	1.32652	0.940437	rs9271597	-0.0249305	blue
rs114812317	32499274	0.09624	0.6463	0.0287484	0.00584627	1.01664	0.189566	rs9271597	-0.0287484	blue
rs74516594	32499282	0.09624	0.6463	0.0287484	0.00584627	1.01664	0.189566	rs9271597	-0.0287484	blue
rs113171436	32499304	0.0005311	5.78e-05	0.0611024	0.00045087	3.27482	4.23807	rs9271597	-0.0611024	blue
rs191278257	32500083	9.17e-05	9.06e-07	0.00937932	0.000350685	4.03763	6.04287	rs9271597	-0.00937932	blue
rs192552834	32500806	0.000185	3.1e-07	0.069987	0.000487194	3.73283	6.50864	rs9271597	-0.069987	blue
rs188150813	32500843	0.0002772	0.01734	0.109442	0.00328129	3.55721	1.76095	rs9271597	-0.109442	blue
rs78745522	32500941	2.06e-05	0.005356	0.109523	0.00646504	4.68613	2.27116	rs9271597	-0.109523	blue
rs115654776	32501015	9.64e-05	0.00352	0.114212	0.0071306	4.01592	2.45346	rs9271597	-0.114212	blue
rs200948131	32501033	0.0002314	0.009934	0.110014	0.00543285	3.63564	2.00288	rs9271597	-0.110014	blue
rs116070749	32501088	0.1539	0.001861	0.0902525	0.00180862	0.812761	2.73025	rs9271597	-0.0902525	blue
rs76817401	32501122	0.004152	0.02322	0.107229	0.00145293	2.38174	1.63414	rs9271597	-0.107229	blue
rs112596164	32501144	0.1822	0.3271	0.0789372	0.00635788	0.739452	0.485319	rs9271597	-0.0789372	blue
rs115205903	32501160	0.0005069	0.01028	0.110398	0.00534618	3.29508	1.98801	rs9271597	-0.110398	blue
rs114894036	32501163	0.0005069	0.01028	0.110398	0.00534618	3.29508	1.98801	rs9271597	-0.110398	blue
rs113972770	32501169	2.17e-07	1.71e-05	0.0967872	0.00482618	6.66354	4.767	rs9271597	-0.0967872	blue
rs113614136	32501196	0.0002659	0.008255	0.110145	0.0051924	3.57528	2.08328	rs9271597	-0.110145	blue
rs113399372	32501254	2.61e-05	6.83e-08	0.0758856	0.000521343	4.58336	7.16558	rs9271597	-0.0758856	blue
rs77594561	32501273	0.001207	6.18e-10	0.393725	0.0114874	2.91829	9.20901	rs9271597	-0.393725	blue
rs80029685	32501300	0.0008831	0.01514	0.108167	0.00311923	3.05399	1.81987	rs9271597	-0.108167	blue
rs72851017	32501352	2.31e-05	4.41e-08	0.0764968	0.000510112	4.63639	7.35556	rs9271597	-0.0764968	blue
rs72851020	32501393	0.0002809	0.01197	0.105995	0.00617016	3.55145	1.92191	rs9271597	-0.105995	blue
rs72851022	32501410	2.31e-05	4.41e-08	0.0764968	0.000510112	4.63639	7.35556	rs9271597	-0.0764968	blue
rs79008978	32501455	0.0002412	0.01278	0.104203	0.00605137	3.61762	1.89347	rs9271597	-0.104203	blue
rs80235432	32501480	0.02772	0.1045	0.0265688	1.15777e-06	1.55721	0.980884	rs9271597	-0.0265688	blue
rs79507606	32501482	0.0002697	0.01254	0.103828	0.00601878	3.56912	1.9017	rs9271597	-0.103828	blue
rs79659221	32501508	0.06831	0.1721	0.0204923	1.57153e-05	1.16552	0.764219	rs9271597	-0.0204923	blue
rs79336734	32501558	2.31e-05	4.41e-08	0.0764968	0.000510112	4.63639	7.35556	rs9271597	-0.0764968	blue
rs76840420	32501567	8.77e-05	0.00458	0.0542084	0.00123478	4.057	2.33913	rs9271597	-0.0542084	blue
rs74332785	32501574	0.0002357	0.01183	0.104096	0.00626327	3.62764	1.92702	rs9271597	-0.104096	blue
rs115780495	32501627	2.93e-05	3.97e-07	0.00881781	0.000379999	4.53313	6.40121	rs9271597	-0.00881781	blue
rs75381868	32501629	2.46e-06	3.27e-09	0.0882456	0.00394112	5.60906	8.48545	rs9271597	-0.0882456	blue
rs113137709	32501652	0.0002357	0.01183	0.104096	0.00626327	3.62764	1.92702	rs9271597	-0.104096	blue
rs78633917	32501658	0.01218	0.3212	0.014166	0.000553364	1.91435	0.493224	rs9271597	-0.014166	blue
rs73408923	32501698	3.6e-05	1.26e-06	0.0126124	0.000305334	4.4437	5.89963	rs9271597	-0.0126124	blue
rs33997707	32501715	2.2e-06	2.87e-09	0.0888832	0.00398855	5.65758	8.54212	rs9271597	-0.0888832	blue
rs77032877	32501811	8.6e-06	0.001242	0.0774817	0.000691547	5.0655	2.90588	rs9271597	-0.0774817	blue
rs112035421	32501842	0.0002357	0.01183	0.104096	0.00626327	3.62764	1.92702	rs9271597	-0.104096	blue
rs28687254	32501879	2.17e-06	2.77e-09	0.0889174	0.00399468	5.66354	8.55752	rs9271597	-0.0889174	blue
rs58849032	32502230	2.93e-05	3.97e-07	0.00884095	0.000379387	4.53313	6.40121	rs9271597	-0.00884095	blue
rs113604797	32502231	0.7313	0.003663	0.0637044	0.00195474	0.135904	2.43616	rs9271597	-0.0637044	blue
rs75802832	32502295	0.0009911	0.01658	0.100834	0.00350022	3.00388	1.78042	rs9271597	-0.100834	blue
rs77218229	32502312	1.92e-05	3.87e-07	0.0743166	0.000559011	4.7167	6.41229	rs9271597	-0.0743166	blue
rs75509903	32502337	0.0005704	0.008989	0.103035	0.00489381	3.24382	2.04629	rs9271597	-0.103035	blue
rs80061995	32502362	1.23e-05	7.68e-08	0.0783646	0.000585148	4.91009	7.11464	rs9271597	-0.0783646	blue
rs77314213	32502393	0.0006346	0.01226	0.105098	0.00373855	3.1975	1.91151	rs9271597	-0.105098	blue
rs180778602	32502399	0.8026	0.1838	0.0156634	0.00016644	0.0955008	0.735654	rs9271597	-0.0156634	blue
rs80269073	32502408	0.0008088	0.0132	0.104762	0.00364642	3.09216	1.87943	rs9271597	-0.104762	blue
rs186027875	32502413	1.29e-05	1.76e-07	0.0801747	0.000602468	4.88941	6.75449	rs9271597	-0.0801747	blue
rs147842453	32502418	1.18e-05	1.2e-07	0.0799546	0.00060044	4.92812	6.92082	rs9271597	-0.0799546	blue
rs191173502	32502420	0.8788	0.2442	0.0136892	0.000216661	0.05611	0.612254	rs9271597	-0.0136892	blue
rs116334575	32502440	1.82e-05	3.89e-07	0.0755141	0.000545493	4.73993	6.41005	rs9271597	-0.0755141	blue
rs74816744	32502447	0.001225	0.01314	0.107168	0.00355294	2.91186	1.8814	rs9271597	-0.107168	blue
rs79076719	32502455	0.001178	0.01242	0.106974	0.0035533	2.92885	1.90588	rs9271597	-0.106974	blue
rs115879519	32502476	2.74e-05	2.36e-06	0.067581	0.000746871	4.56225	5.62709	rs9271597	-0.067581	blue
rs114558453	32502486	3.54e-05	1.92e-06	0.0658633	0.00068456	4.451	5.7167	rs9271597	-0.0658633	blue
rs77707360	32502507	0.001084	0.0188	0.106728	0.00325834	2.96497	1.72584	rs9271597	-0.106728	blue
rs75310651	32502513	0.001174	0.01934	0.106373	0.00323688	2.93033	1.71354	rs9271597	-0.106373	blue
rs75085141	32502522	0.001214	0.0198	0.106163	0.00325619	2.91578	1.70333	rs9271597	-0.106163	blue
rs112056795	32502567	2.23e-05	4.51e-07	0.0762881	0.00057593	4.6517	6.34582	rs9271597	-0.0762881	blue
rs72508463	32502617	0.001449	0.006855	0.102027	0.00450954	2.83893	2.16399	rs9271597	-0.102027	blue
rs75178688	32502696	0.66	0.0135	0.070391	0.00178657	0.180456	1.86967	rs9271597	-0.070391	blue
rs112360105	32502712	0.0001526	1.08e-06	0.0725712	0.000385737	3.81645	5.96658	rs9271597	-0.0725712	blue
rs182670197	32502760	5.49e-05	9.5e-07	0.075522	0.000434537	4.26043	6.02228	rs9271597	-0.075522	blue
rs111652281	32502774	0.0004813	0.01442	0.106017	0.00357749	3.31758	1.84103	rs9271597	-0.106017	blue
rs114337696	32502783	3.65e-05	2.62e-06	0.0787004	0.000526903	4.43771	5.5817	rs9271597	-0.0787004	blue
rs74333610	32502789	0.0003152	0.01581	0.111637	0.00364012	3.50141	1.80107	rs9271597	-0.111637	blue
rs57961994	32502802	1.47e-05	3.48e-07	0.00895185	0.000384566	4.83268	6.45842	rs9271597	-0.00895185	blue
rs111472669	32502806	4.22e-05	3.52e-06	0.080225	0.000567864	4.37469	5.45346	rs9271597	-0.080225	blue
rs67865903	32502874	0.0005149	0.01042	0.106121	0.00375783	3.28828	1.98213	rs9271597	-0.106121	blue
rs75481256	32502898	0.0002561	0.02354	0.106507	0.00374433	3.59159	1.62819	rs9271597	-0.106507	blue
rs77083555	32502909	1.12e-05	0.02031	0.110202	0.00713918	4.95078	1.69229	rs9271597	-0.110202	blue
rs67985229	32502935	5.67e-06	4.57e-07	0.079635	0.00354753	5.24642	6.34008	rs9271597	-0.079635	blue
rs72851057	32502959	5.2e-05	0.008264	0.114681	0.00683935	4.284	2.08281	rs9271597	-0.114681	blue
rs79841512	32502996	0.0004567	0.005868	0.115641	0.00501699	3.34037	2.23151	rs9271597	-0.115641	blue
rs75940183	32503011	0.001145	0.01439	0.110031	0.00353828	2.94119	1.84194	rs9271597	-0.110031	blue
rs111374392	32503033	0.0005354	0.03123	0.105447	0.00565522	3.27132	1.50543	rs9271597	-0.105447	blue
rs112749832	32503039	0.0002873	0.01662	0.112475	0.0054103	3.54166	1.77937	rs9271597	-0.112475	blue
rs113049595	32503050	0.0004293	0.01857	0.106707	0.00548611	3.36724	1.73119	rs9271597	-0.106707	blue
rs111248464	32503125	3.34e-06	8.93e-09	0.090805	0.0030094	5.47625	8.04915	rs9271597	-0.090805	blue
rs116577993	32503148	0.0005387	1.58e-06	0.00718494	0.000596755	3.26865	5.80134	rs9271597	-0.00718494	blue
rs112399994	32503372	2.55e-07	3.45e-07	0.0803426	0.00519688	6.59346	6.46218	rs9271597	-0.0803426	blue
rs75684124	32503488	1.38e-05	1.87e-15	0.47921	0.0108421	4.86012	14.7282	rs9271597	-0.47921	blue
rs77675186	32503613	3.41e-05	0.002516	0.137534	0.00507454	4.46725	2.59929	rs9271597	-0.137534	blue
rs145661104	32503769	8.49e-08	2.28e-08	0.0868127	0.00483614	7.07109	7.64207	rs9271597	-0.0868127	blue
rs76813130	32503771	0.0002033	0.009308	0.10453	0.00607273	3.69186	2.03114	rs9271597	-0.10453	blue
rs7771548_T	32503805	7.88e-06	6.05e-08	0.0778308	0.00115549	5.10347	7.21824	rs9271597	-0.0778308	blue
rs74185458	32503875	0.0004864	0.005915	0.131359	1.27227e-05	3.31301	2.22805	rs9271597	-0.131359	blue
rs34544636	32503879	0.07235	0.02565	0.0725872	0.00032346	1.14056	1.59091	rs9271597	-0.0725872	blue
rs75236522	32503930	5.12e-05	0.002037	0.138575	0.00515666	4.29073	2.69101	rs9271597	-0.138575	blue
rs77519599	32504015	5.77e-05	0.00701	0.108836	0.00656197	4.23882	2.15428	rs9271597	-0.108836	blue
rs78985730	32504061	0.0005957	0.01227	0.106821	0.00350921	3.22497	1.91116	rs9271597	-0.106821	blue
rs112348271	32504083	0.8062	0.006103	0.0647099	0.00119014	0.0935572	2.21446	rs9271597	-0.0647099	blue
rs75288029	32504086	8.17e-07	1.19e-07	0.0820526	0.00488786	6.08778	6.92445	rs9271597	-0.0820526	blue
rs111932744	32504133	0.000113	0.01499	0.107886	0.00474724	3.94692	1.8242	rs9271597	-0.107886	blue
rs66525318	32504136	5.54e-05	5e-09	0.0800728	0.000445642	4.25649	8.30103	rs9271597	-0.0800728	blue
rs73393791	32504145	3.25e-06	7.14e-07	0.0119844	2.19682e-05	5.48812	6.1463	rs9271597	-0.0119844	blue
rs114041453	32504218	0.0004105	0.934	0.0359088	0.0427791	3.38669	0.0296531	rs145954018	0.0427791	red
rs115889400	32504230	6.43e-07	1.22e-08	0.0743522	0.00471447	6.19179	7.91364	rs9271597	-0.0743522	blue
rs72851070	32504395	0.002816	0.01586	0.106364	0.00331426	2.55037	1.7997	rs9271597	-0.106364	blue
rs72851071	32504438	0.01035	0.00204	0.0900018	0.00198955	1.98506	2.69037	rs9271597	-0.0900018	blue
rs114538034	32504570	3.62e-05	4.14e-07	0.00886557	0.000380527	4.44129	6.383	rs9271597	-0.00886557	blue
rs67170736	32504571	3.24e-07	2.5e-07	0.10148	0.000336923	6.48945	6.60206	rs9271597	-0.10148	blue
rs142421941	32504602	6.71e-07	6.55e-08	0.0734146	0.00390032	6.17328	7.18376	rs9271597	-0.0734146	blue
rs145130877	32504655	0.0003144	3.43e-05	0.0251729	0.00250999	3.50252	4.46471	rs9271597	-0.0251729	blue
rs112300179	32504659	1.69e-06	0.003486	0.0477427	0.00233527	5.77211	2.45767	rs9271597	-0.0477427	blue
rs67529500	32504757	0.01494	0.7515	0.0525862	0.0519078	1.82565	0.124071	rs9271597	-0.0525862	blue
rs67294117	32504774	2.2e-06	3.04e-09	0.0887242	0.00397886	5.65758	8.51713	rs9271597	-0.0887242	blue
rs113901242	32504823	2.78e-08	7.84e-09	0.0813164	0.00419373	7.55596	8.10568	rs9271597	-0.0813164	blue
rs112415884	32504931	9.56e-08	1.03e-08	0.0789645	0.00422018	7.01954	7.98716	rs9271597	-0.0789645	blue
rs75460132	32504955	0.9936	0.4617	0.0706265	0.0185506	0.00278842	0.33564	rs9271597	-0.0706265	blue
rs73393794	32504993	2.93e-05	3.97e-07	0.00881634	0.000378247	4.53313	6.40121	rs9271597	-0.00881634	blue
rs116227951	32505120	1.97e-08	3.18e-08	0.0814833	0.00451195	7.70553	7.49757	rs9271597	-0.0814833	blue
rs67813643	32505126	0.001806	0.001223	0.119051	0.00162575	2.74328	2.91257	rs9271597	-0.119051	blue
rs75880270	32505320	0.001187	0.01393	0.107437	0.00326807	2.92555	1.85605	rs9271597	-0.107437	blue
rs77430390	32505330	0.002056	0.01354	0.104644	0.00349752	2.68698	1.86838	rs9271597	-0.104644	blue
rs79366271	32505331	0.002056	0.01354	0.104644	0.00349752	2.68698	1.86838	rs9271597	-0.104644	blue
rs112546989	32505370	0.0001705	3.07e-07	0.00943688	0.000471059	3.76828	6.51286	rs9271597	-0.00943688	blue
rs78663867	32505386	0.001579	0.01812	0.100658	0.00363272	2.80162	1.74184	rs9271597	-0.100658	blue
rs75916318	32505394	0.001551	0.01855	0.100434	0.00365091	2.80939	1.73166	rs9271597	-0.100434	blue
rs76821118	32505433	0.001492	0.01097	0.100216	0.00363986	2.82623	1.95979	rs9271597	-0.100216	blue
rs79973795	32505443	0.00421	2.06e-08	0.129199	0.0056991	2.37572	7.68613	rs9271597	-0.129199	blue
rs72851099	32505508	0.0003682	0.008758	0.10017	0.00684556	3.43392	2.0576	rs9271597	-0.10017	blue
rs72851101	32505535	2.74e-08	3.76e-08	0.0803754	0.00439165	7.56225	7.42481	rs9271597	-0.0803754	blue
rs28572744	32505536	2.54e-05	3.97e-07	0.00886273	0.000377109	4.59517	6.40121	rs9271597	-0.00886273	blue
rs68141957	32505551	0.001692	0.003574	0.124368	0.00151569	2.7716	2.44685	rs9271597	-0.124368	blue
rs72853905	32505609	0.0002779	0.006267	0.084907	0.00737626	3.55611	2.20294	rs9271597	-0.084907	blue
rs72508471	32505640	0.0004693	0.01448	0.0970717	0.0053654	3.32855	1.83923	rs9271597	-0.0970717	blue
rs28578990	32505643	0.07287	4.05e-05	0.00433273	0.00107208	1.13745	4.39254	rs9271597	-0.00433273	blue
rs72853908	32505652	0.0002921	0.01247	0.100172	0.00555199	3.53447	1.90413	rs9271597	-0.100172	blue
rs79010350	32505668	0.0003356	0.007077	0.106212	0.00392953	3.47418	2.15015	rs9271597	-0.106212	blue
rs66489216	32505691	0.0003284	0.006476	0.107399	0.00392082	3.4836	2.18869	rs9271597	-0.107399	blue
rs76087108	32505696	0.0003006	0.007034	0.108121	0.00390149	3.52201	2.1528	rs9271597	-0.108121	blue
rs28568890	32505767	1.41e-07	5.24e-06	0.0952948	0.00608967	6.85078	5.28067	rs9271597	-0.0952948	blue
rs76567100	32505781	0.001123	0.01234	0.102126	0.0048941	2.94962	1.90868	rs9271597	-0.102126	blue
rs78485574	32505819	5.1e-07	8.19e-07	0.0811068	0.00317917	6.29243	6.08672	rs9271597	-0.0811068	blue
rs59894631	32505869	0.0003979	1.48e-06	0.0935532	0.0019379	3.40023	5.82974	rs9271597	-0.0935532	blue
rs72853910	32505875	0.0003401	0.005228	0.107985	0.00370237	3.46839	2.28166	rs9271597	-0.107985	blue
rs142526177	32505944	3.98e-05	4.99e-05	0.0695397	0.000413168	4.40012	4.3019	rs9271597	-0.0695397	blue
rs145567338	32506033	4.43e-05	3.22e-05	0.0684016	0.000435357	4.3536	4.49214	rs9271597	-0.0684016	blue
rs189365969	32506082	4.43e-05	3.22e-05	0.0684016	0.000435357	4.3536	4.49214	rs9271597	-0.0684016	blue
rs183688449	32506529	9.17e-05	1.09e-06	0.0093629	0.000354386	4.03763	5.96257	rs9271597	-0.0093629	blue
rs115991341	32506545	0.001612	3.91e-05	0.0134753	0.000548704	2.79263	4.40782	rs9271597	-0.0134753	blue
rs180744865	32506837	2.5e-05	1.73e-05	0.070755	0.000520735	4.60206	4.76195	rs9271597	-0.070755	blue
rs185263564	32506842	4.83e-05	1.04e-05	0.0686274	0.000467118	4.31605	4.98297	rs9271597	-0.0686274	blue
rs74949117	32506846	1.28e-07	3.51e-06	0.0924701	0.00353874	6.89279	5.45469	rs9271597	-0.0924701	blue
rs143877943	32506880	0.0001954	9e-06	0.068849	0.000335203	3.70908	5.04576	rs9271597	-0.068849	blue
rs76340838	32506923	0.000163	0.003961	0.111864	0.00418948	3.78781	2.4022	rs9271597	-0.111864	blue
rs148678549	32506938	0.0001897	1.77e-05	0.0704266	0.000254566	3.72193	4.75203	rs9271597	-0.0704266	blue
rs76539678	32506942	0.0003254	0.006991	0.108756	0.00403352	3.48758	2.15546	rs9271597	-0.108756	blue
rs79468266	32506982	0.0004233	0.01084	0.108184	0.00362409	3.37335	1.96497	rs9271597	-0.108184	blue
rs74500484	32506993	0.0003757	0.01264	0.107111	0.00358096	3.42516	1.89825	rs9271597	-0.107111	blue
rs146568832	32507008	0.0003453	7.21e-07	0.0773791	0.000227271	3.4618	6.14206	rs9271597	-0.0773791	blue
rs141304614	32507047	0.0008628	0.02231	0.111889	0.00410397	3.06409	1.6515	rs9271597	-0.111889	blue
rs115691101	32507150	0.001998	5.69e-07	0.0747826	0.000833021	2.6994	6.24489	rs9271597	-0.0747826	blue
rs114596863	32507152	0.0009147	3.98e-05	0.0673138	0.000382559	3.03872	4.40012	rs9271597	-0.0673138	blue
rs199864013	32507197	0.0006388	7.6e-06	0.0659788	0.000371829	3.19464	5.11919	rs9271597	-0.0659788	blue
rs115562562	32507200	0.0002029	0.0101	0.102004	0.00422389	3.69272	1.99568	rs9271597	-0.102004	blue
rs114899302	32507226	0.0001481	0.01049	0.103737	0.0041919	3.82944	1.97922	rs9271597	-0.103737	blue
rs138376128	32507296	0.0001949	0.009276	0.109977	0.00412904	3.71019	2.03264	rs9271597	-0.109977	blue
rs115800346	32507310	0.0003257	0.01133	0.108867	0.0040842	3.48718	1.94577	rs9271597	-0.108867	blue
rs139432735	32507361	0.0002525	1.27e-05	0.0695099	0.000373789	3.59774	4.8962	rs9271597	-0.0695099	blue
rs113036651	32507431	0.0001865	2.57e-05	0.072327	0.000535286	3.72932	4.59007	rs9271597	-0.072327	blue
rs112195215	32507445	0.9899	0.006494	0.070233	0.00196537	0.00440868	2.18749	rs9271597	-0.070233	blue
rs147737116	32507473	0.0001893	2.23e-05	0.0723443	0.000545081	3.72285	4.6517	rs9271597	-0.0723443	blue
rs142648924	32507480	0.0001893	2.12e-05	0.0723632	0.000548039	3.72285	4.67366	rs9271597	-0.0723632	blue
rs113548324	32507506	0.0001685	2.67e-05	0.0732308	0.000538456	3.7734	4.57349	rs9271597	-0.0732308	blue
rs148992025	32507520	0.0001685	2.74e-05	0.0732486	0.000537237	3.7734	4.56225	rs9271597	-0.0732486	blue
rs143070164	32507537	0.0001685	3.49e-05	0.0732674	0.000540177	3.7734	4.45717	rs9271597	-0.0732674	blue
rs112533004	32507539	0.0006199	0.008051	0.105563	0.00391049	3.20768	2.09415	rs9271597	-0.105563	blue
rs111514386	32507548	0.0004895	0.007495	0.105475	0.00391709	3.31025	2.12523	rs9271597	-0.105475	blue
rs142181469	32507621	2.11e-05	4.38e-07	0.0807202	0.000731096	4.67572	6.35853	rs9271597	-0.0807202	blue
rs79781489	32507622	0.000568	3.71e-09	0.0762064	1.02335e-06	3.24565	8.43063	rs9271597	-0.0762064	blue
rs111695945_C	32507672	0.0001597	5.78e-06	0.173479	0.010027	3.7967	5.23807	rs9271597	-0.173479	blue
rs115702097	32507698	0.49	0.9375	0.00450062	0.00106588	0.309804	0.0280287	rs9271597	-0.00450062	blue
rs67382147	32507752	0.0013	0.001582	0.11446	0.000369091	2.88606	2.80079	rs9271597	-0.11446	blue
rs112538225	32507759	5.98e-08	1.95e-05	0.0790879	0.00456162	7.2233	4.70997	rs9271597	-0.0790879	blue
rs76402422	32507817	7.49e-06	8.64e-08	0.070916	0.00272575	5.12552	7.06349	rs9271597	-0.070916	blue
rs148852183	32507992	0.0003623	1.82e-05	0.0614772	0.000525843	3.44093	4.73993	rs9271597	-0.0614772	blue
rs70993862	32508076	0.0003308	4.16e-05	0.0584736	0.00053635	3.48043	4.38091	rs9271597	-0.0584736	blue
rs66479855	32508187	0.0005878	0.002741	0.104211	0.0041145	3.23077	2.56209	rs9271597	-0.104211	blue
rs147283577	32508191	0.8613	0.003143	0.0573741	0.00166075	0.0648456	2.50266	rs9271597	-0.0573741	blue
rs67342127	32508204	0.0008118	0.004868	0.108989	0.00375124	3.09055	2.31265	rs9271597	-0.108989	blue
rs67695409	32508242	3.35e-05	2.16e-06	0.0725377	0.00350877	4.47496	5.66555	rs9271597	-0.0725377	blue
rs67781023	32508512	6.71e-06	2.1e-06	0.0730861	0.00347049	5.17328	5.67778	rs9271597	-0.0730861	blue
rs62405590	32508559	0.0008485	0.0007596	0.101206	0.00648864	3.07135	3.11942	rs9271597	-0.101206	blue
rs67853486	32508564	9.73e-07	1.14e-06	0.0730154	0.00464222	6.01189	5.9431	rs9271597	-0.0730154	blue
rs113331092	32508594	0.001208	0.001492	0.100182	0.00479369	2.91793	2.82623	rs9271597	-0.100182	blue
rs76925866	32508658	2.82e-06	9.39e-08	0.0710913	0.00432058	5.54975	7.02733	rs9271597	-0.0710913	blue
rs72853931	32508724	1.43e-06	1.11e-07	0.0715615	0.004381	5.84466	6.95468	rs9271597	-0.0715615	blue
rs111942862	32508754	1.43e-06	1.11e-07	0.0715615	0.004381	5.84466	6.95468	rs9271597	-0.0715615	blue
rs77643054	32508783	5.81e-07	2.85e-06	0.0622524	0.00375838	6.23582	5.54516	rs9271597	-0.0622524	blue
rs66881448	32508843	2.11e-06	2.85e-09	0.0888577	0.00399178	5.67572	8.54516	rs9271597	-0.0888577	blue
rs112820479	32508858	2.03e-08	0.0009776	0.00734702	0.000245522	7.6925	3.00984	rs9271597	-0.00734702	blue
rs113921701	32508922	0.00221	0.0005483	0.108446	0.00604349	2.65561	3.26098	rs9271597	-0.108446	blue
rs112346969	32509179	0.003696	0.002752	0.110272	0.00460179	2.43227	2.56035	rs9271597	-0.110272	blue
rs111885976	32509188	0.002566	0.00201	0.109128	0.00614165	2.59074	2.6968	rs9271597	-0.109128	blue
rs78734804	32509235	3.02e-07	7.98e-08	0.075052	0.0045644	6.51999	7.098	rs9271597	-0.075052	blue
rs114676131	32509317	0.08578	0.0007744	0.0691001	0.00188346	1.06661	3.11103	rs9271597	-0.0691001	blue
rs28772724	32509357	1.39e-05	2.06e-12	0.557682	0.0169466	4.85699	11.6861	rs9271597	-0.557682	blue
rs28776176	32509417	3.61e-05	0.001551	0.140037	0.00607421	4.44249	2.80939	rs9271597	-0.140037	blue
rs28819746	32509579	0.01353	0.7554	0.0522029	0.0524798	1.8687	0.121823	rs145954018	0.0524798	red
rs28852767	32509655	2.11e-06	2.85e-09	0.088845	0.00399339	5.67572	8.54516	rs9271597	-0.088845	blue
rs76965357	32509778	0.0001005	7.13e-12	0.536052	0.0163059	3.99783	11.1469	rs9271597	-0.536052	blue
rs66521709	32509829	0.01414	0.7691	0.0514599	0.0526957	1.84955	0.114017	rs145954018	0.0526957	red
rs72492311	32509979	0.0134	0.7385	0.053278	0.052208	1.8729	0.13165	rs9271597	-0.053278	blue
rs28760027	32509985	2.11e-06	2.85e-09	0.088845	0.00399339	5.67572	8.54516	rs9271597	-0.088845	blue
rs28889022	32510104	2.11e-06	2.85e-09	0.0888577	0.00399178	5.67572	8.54516	rs9271597	-0.0888577	blue
rs28762758	32510204	0.0002226	1.52e-05	0.0692037	0.000425821	3.65247	4.81816	rs9271597	-0.0692037	blue
rs28794266	32510219	0.0003963	0.01056	0.115051	0.00413173	3.40198	1.97634	rs9271597	-0.115051	blue
rs28769628	32510281	0.0004489	0.01078	0.116609	0.00402778	3.34785	1.96738	rs9271597	-0.116609	blue
rs28736808	32510314	0.0003058	1.49e-05	0.0625012	0.00033465	3.51456	4.82681	rs9271597	-0.0625012	blue
rs58540156	32510392	0.7581	0.7689	0.0143517	0.00023729	0.120274	0.11413	rs9271597	-0.0143517	blue
rs28455662	32510393	0.001681	0.001646	0.110284	0.00489231	2.77443	2.78357	rs9271597	-0.110284	blue
rs115124923	32510482	3.67e-05	2.91e-10	0.302575	0.00966811	4.43533	9.53611	rs9271597	-0.302575	blue
rs78654105	32510536	0.3731	0.003692	0.088332	0.00202056	0.428175	2.43274	rs9271597	-0.088332	blue
rs72853975	32510702	1.05e-05	1.06e-05	0.0631282	0.00340124	4.97881	4.97469	rs9271597	-0.0631282	blue
rs113184443	32510780	8.08e-05	3.56e-05	0.0608606	0.000485456	4.09259	4.44855	rs9271597	-0.0608606	blue
rs77671386	32510781	8.08e-05	3.56e-05	0.0608606	0.000485456	4.09259	4.44855	rs9271597	-0.0608606	blue
rs78120536	32510827	6.04e-05	5.37e-05	0.0614012	0.000502563	4.21896	4.27003	rs9271597	-0.0614012	blue
rs71534525	32510946	0.0001299	6.33e-05	0.0623843	0.000485107	3.88639	4.1986	rs9271597	-0.0623843	blue
rs72853976	32511026	0.0003745	1.46e-05	0.0586912	0.000699139	3.42655	4.83565	rs9271597	-0.0586912	blue
rs72853977	32511027	0.0003745	1.46e-05	0.0586912	0.000699139	3.42655	4.83565	rs9271597	-0.0586912	blue
rs185648871	32511098	0.4226	0.1689	0.0270941	0.000392148	0.374071	0.77237	rs9271597	-0.0270941	blue
rs201265591	32511193	5.51e-05	7.92e-06	0.0596396	0.000972955	4.25885	5.10127	rs9271597	-0.0596396	blue
rs71534532	32511267	8.35e-05	7.35e-06	0.0523897	0.000888475	4.07831	5.13371	rs9271597	-0.0523897	blue
rs71534533	32511272	6.25e-05	4.39e-06	0.0535937	0.000939283	4.20412	5.35754	rs9271597	-0.0535937	blue
rs71534534	32511299	6.51e-05	2.22e-06	0.054659	0.000941348	4.18642	5.65365	rs9271597	-0.054659	blue
rs72853978	32511356	1.97e-06	4.03e-07	0.0602039	0.0057298	5.70553	6.39469	rs9271597	-0.0602039	blue
rs111460076	32511415	1.95e-07	2.06e-07	0.0599898	0.00482996	6.70997	6.68613	rs9271597	-0.0599898	blue
rs71534536	32511482	3.3e-07	4.48e-07	0.0678615	0.00516914	6.48149	6.34872	rs9271597	-0.0678615	blue
rs71534537	32511486	0.005974	0.002952	0.0422665	0.00656916	2.22373	2.52988	rs9271597	-0.0422665	blue
rs111371469	32511491	0.005974	0.002966	0.0422719	0.00656728	2.22373	2.52783	rs9271597	-0.0422719	blue
rs181764632	32511504	0.5149	0.04713	0.0153745	0.000481417	0.288277	1.3267	rs9271597	-0.0153745	blue
rs111486648	32511568	0.3208	0.0002935	0.0521769	0.00056113	0.493766	3.53239	rs9271597	-0.0521769	blue
rs62405593	32511602	0.002162	0.0004793	0.106539	0.00600494	2.66514	3.31939	rs9271597	-0.106539	blue
rs72853980	32511628	2.11e-06	2.85e-09	0.0888577	0.00399178	5.67572	8.54516	rs9271597	-0.0888577	blue
rs113890609	32511645	4.92e-07	1.33e-07	0.0712305	0.00419198	6.30803	6.87615	rs9271597	-0.0712305	blue
rs111797109	32511650	3.74e-05	4e-13	0.559782	0.0167817	4.42713	12.3979	rs9271597	-0.559782	blue
rs77685622	32511672	0.3214	0.0004005	0.0522491	0.000465064	0.492954	3.3974	rs9271597	-0.0522491	blue
rs66559992	32511698	4.14e-05	0.001854	0.139825	0.00611214	4.383	2.73189	rs9271597	-0.139825	blue
rs28757361	32511718	4.92e-07	1.33e-07	0.0712305	0.00419198	6.30803	6.87615	rs9271597	-0.0712305	blue
rs68148149	32511725	1.82e-11	1.05e-11	0.272848	0.0122114	10.7399	10.9788	rs9271597	-0.272848	blue
rs115337281	32511970	2.8e-06	5.17e-07	0.0726865	0.00461274	5.55284	6.28651	rs9271597	-0.0726865	blue
rs113418189	32512074	4.92e-07	1.33e-07	0.0712305	0.00419198	6.30803	6.87615	rs9271597	-0.0712305	blue
rs28495356	32512164	0.0002528	1.96e-08	0.0821773	2.38672e-05	3.59722	7.70774	rs9271597	-0.0821773	blue
rs28467173	32512180	0.00196	0.0003368	0.106857	0.00599227	2.70774	3.47263	rs9271597	-0.106857	blue
rs28575083	32512199	4.92e-07	1.33e-07	0.0712305	0.00419198	6.30803	6.87615	rs9271597	-0.0712305	blue
rs115952312	32512291	3.49e-06	0.0001535	0.0611377	0.00235098	5.45717	3.81389	rs9271597	-0.0611377	blue
rs116378640	32512293	0.5267	0.8059	0.0433673	0.00176979	0.278437	0.0937188	rs9271597	-0.0433673	blue
rs28497315	32512297	3.75e-07	2.74e-07	0.0652594	0.00444728	6.42597	6.56225	rs9271597	-0.0652594	blue
rs142650606	32512309	4.92e-07	1.33e-07	0.0712305	0.00419198	6.30803	6.87615	rs9271597	-0.0712305	blue
rs116213130	32512323	0.2128	0.1214	0.0333456	0.00121435	0.672028	0.915781	rs9271597	-0.0333456	blue
rs145703358	32512427	3.84e-05	3.18e-07	0.0667769	0.000510231	4.41567	6.49757	rs9271597	-0.0667769	blue
rs80234155	32512483	0.0001441	1.3e-05	0.0409291	0.000261544	3.84134	4.88606	rs9271597	-0.0409291	blue
rs72492318	32512506	0.00115	0.0003269	0.109407	0.00613083	2.9393	3.48559	rs9271597	-0.109407	blue
rs202207567	32512533	5.39e-05	1.83e-12	0.518081	0.0162646	4.26841	11.7375	rs9271597	-0.518081	blue
rs66857824	32512539	1.08e-07	3.17e-06	0.098445	0.00581782	6.96658	5.49894	rs9271597	-0.098445	blue
rs73395546	32512586	7.4e-09	0.001081	0.00655582	0.000183526	8.13077	2.96617	rs9271597	-0.00655582	blue
rs35571839	32512613	8.58e-06	1.27e-09	0.0826991	0.00365848	5.06651	8.8962	rs9271597	-0.0826991	blue
rs68109414	32512745	0.0001017	2e-05	0.0586004	0.000793208	3.99268	4.69897	rs9271597	-0.0586004	blue
rs71534539	32512754	0.05039	2.5e-06	0.125364	0.0051246	1.29766	5.60206	rs9271597	-0.125364	blue
rs67216854	32512766	0.0008147	0.1054	0.000798853	0.000626952	3.089	0.977159	rs9271597	-0.000798853	blue
rs66696869	32512841	4.62e-06	0.000366	0.0570419	0.00427814	5.33536	3.43652	rs9271597	-0.0570419	blue
rs71534540	32512897	1.17e-07	9.31e-07	0.066467	0.00495061	6.93181	6.03105	rs9271597	-0.066467	blue
rs146825681	32512918	0.002315	3.72e-08	0.298625	0.0101286	2.63545	7.42946	rs9271597	-0.298625	blue
rs200564686	32513040	1.23e-05	5.09e-07	0.00910505	0.000215327	4.91009	6.29328	rs9271597	-0.00910505	blue
rs71534541	32513076	5.15e-09	1.12e-06	0.121859	0.00567741	8.28819	5.95078	rs9271597	-0.121859	blue
rs67202503	32513102	2.11e-06	2.85e-09	0.0888577	0.00399178	5.67572	8.54516	rs9271597	-0.0888577	blue
rs113568276	32513127	0.0001496	3e-09	0.395993	0.0132336	3.82507	8.52288	rs9271597	-0.395993	blue
rs112357028	32513249	0.005084	0.01105	0.109769	0.00294927	2.29379	1.95664	rs9271597	-0.109769	blue
rs111843340	32513250	0.005084	0.01105	0.109769	0.00294927	2.29379	1.95664	rs9271597	-0.109769	blue
rs112286400	32513377	0.01486	0.001339	0.102053	0.00250837	1.82798	2.87322	rs9271597	-0.102053	blue
rs113764407	32513432	0.7113	0.008576	0.0623293	0.00153262	0.147947	2.06672	rs9271597	-0.0623293	blue
rs77895838	32513531	4.71e-06	1.77e-05	0.0964943	0.00248395	5.32698	4.75203	rs9271597	-0.0964943	blue
rs75485401	32513575	5.43e-07	7.74e-06	0.0972274	0.00563443	6.2652	5.11126	rs9271597	-0.0972274	blue
rs114253547	32513642	1.37e-07	7.67e-08	0.0751015	0.00403503	6.86328	7.1152	rs9271597	-0.0751015	blue
rs111396535	32513687	0.002824	0.0007409	0.108068	0.00599601	2.54914	3.13024	rs9271597	-0.108068	blue
rs189583850	32513691	2.79e-07	6.6e-08	0.0737386	0.00396491	6.5544	7.18046	rs9271597	-0.0737386	blue
rs34791134	32513714	2.82e-07	1.64e-06	0.0898829	0.00552732	6.54975	5.78516	rs9271597	-0.0898829	blue
rs113774610	32513731	1.42e-07	7.67e-08	0.075081	0.00403171	6.84771	7.1152	rs9271597	-0.075081	blue
rs114951497	32513857	1.42e-07	7.67e-08	0.0751139	0.00403337	6.84771	7.1152	rs9271597	-0.0751139	blue
rs113963811	32513883	5.72e-07	7.84e-06	0.0971494	0.00563065	6.2426	5.10568	rs9271597	-0.0971494	blue
rs148383957	32513895	3.6e-05	1.82e-06	0.0126568	0.000305334	4.4437	5.73993	rs9271597	-0.0126568	blue
rs112767075	32513921	1.42e-07	7.67e-08	0.0751139	0.00403337	6.84771	7.1152	rs9271597	-0.0751139	blue
rs78585026	32513966	0.002923	0.0007528	0.107997	0.00599027	2.53417	3.12332	rs9271597	-0.107997	blue
rs146794684	32513980	1.14e-07	2.03e-07	0.0699097	0.0043527	6.9431	6.6925	rs9271597	-0.0699097	blue
rs112587701	32514041	3.01e-05	1.17e-12	0.55519	0.016665	4.52143	11.9318	rs9271597	-0.55519	blue
rs112809271	32514080	9.18e-08	1.07e-07	0.0749971	0.00400715	7.03716	6.97062	rs9271597	-0.0749971	blue
rs78754254	32514132	1.42e-07	7.04e-08	0.0751267	0.00403396	6.84771	7.15243	rs9271597	-0.0751267	blue
rs34369284	32514144	0.01251	0.668	0.0539888	0.0523608	1.90274	0.175224	rs9271597	-0.0539888	blue
rs112314594	32514185	0.002923	0.0007528	0.107997	0.00599027	2.53417	3.12332	rs9271597	-0.107997	blue
rs112833698	32514248	0.00287	0.0008338	0.108083	0.00599461	2.54212	3.07894	rs9271597	-0.108083	blue
rs114005501	32514302	0.0007905	0.001587	0.0998063	0.00371464	3.1021	2.79942	rs9271597	-0.0998063	blue
rs111487226	32514384	0.004724	0.0004097	0.110275	0.00458801	2.32569	3.38753	rs9271597	-0.110275	blue
rs62405633	32514566	0.002601	0.001698	0.108317	0.00453455	2.58486	2.77006	rs9271597	-0.108317	blue
rs73729108	32514607	0.2789	0.0001357	0.0450076	0.000367099	0.554551	3.86742	rs9271597	-0.0450076	blue
rs201802852	32514612	3.49e-06	2.68e-06	0.0539887	0.00243427	5.45717	5.57187	rs9271597	-0.0539887	blue
rs62405634	32514623	0.0004617	0.0006307	0.114692	0.00636436	3.33564	3.20018	rs9271597	-0.114692	blue
rs73395560	32514671	9.51e-08	1.94e-05	0.101092	0.00601334	7.02182	4.7122	rs9271597	-0.101092	blue
rs113845942	32514707	0.0008484	0.001463	0.112588	0.00469202	3.0714	2.83476	rs9271597	-0.112588	blue
rs71534543	32514791	0.0006126	0.009924	0.111422	0.00531153	3.21282	2.00331	rs9271597	-0.111422	blue
rs71534544	32514815	8.17e-07	4.41e-06	0.0674534	0.00319295	6.08778	5.35556	rs9271597	-0.0674534	blue
rs143335250	32514818	8.28e-05	7.97e-07	0.00953637	0.000327441	4.08197	6.09854	rs9271597	-0.00953637	blue
rs199610441	32514820	2.46e-06	2.05e-05	0.0578271	0.00346443	5.60906	4.68825	rs9271597	-0.0578271	blue
ESV2661368	32514888	1.15e-07	0.000513	0.103877	0.00445859	6.9393	3.28988	rs9271597	-0.103877	blue
rs71534547	32514892	9.47e-07	0.0001033	0.0508428	0.0037022	6.02365	3.9859	rs9271597	-0.0508428	blue
rs71534548	32514914	9.47e-07	0.0001009	0.0508656	0.00370516	6.02365	3.99611	rs9271597	-0.0508656	blue
rs111388674	32514922	9.17e-05	1.19e-06	0.00934355	0.000339343	4.03763	5.92445	rs9271597	-0.00934355	blue
rs180894750	32514923	9.47e-07	0.0001009	0.0508656	0.00370516	6.02365	3.99611	rs9271597	-0.0508656	blue
rs71534549	32514926	0.003863	0.08413	0.0626501	0.00432164	2.41308	1.07505	rs9271597	-0.0626501	blue
rs71534553	32514979	9.17e-05	1.19e-06	0.00934355	0.000339343	4.03763	5.92445	rs9271597	-0.00934355	blue
rs74197464	32514989	9.17e-05	1.19e-06	0.00934355	0.000339343	4.03763	5.92445	rs9271597	-0.00934355	blue
rs149777709	32515028	9.06e-05	1e-06	0.0091733	0.000328776	4.04287	6	rs9271597	-0.0091733	blue
rs113684469	32515036	9.17e-05	1.19e-06	0.00928074	0.000340975	4.03763	5.92445	rs9271597	-0.00928074	blue
rs201702846	32515137	9.17e-05	1.19e-06	0.00934355	0.000339343	4.03763	5.92445	rs9271597	-0.00934355	blue
rs143777847	32515138	9.17e-05	1.19e-06	0.00934355	0.000339343	4.03763	5.92445	rs9271597	-0.00934355	blue
rs183212435	32515166	9.17e-05	1.19e-06	0.00934355	0.000339343	4.03763	5.92445	rs9271597	-0.00934355	blue
rs147126525	32515176	9.17e-05	1.19e-06	0.00934355	0.000339343	4.03763	5.92445	rs9271597	-0.00934355	blue
rs187804707	32515184	9.17e-05	1.19e-06	0.00934355	0.000339343	4.03763	5.92445	rs9271597	-0.00934355	blue
rs112469879	32515216	9.17e-05	1.19e-06	0.00934355	0.000339343	4.03763	5.92445	rs9271597	-0.00934355	blue
rs111999711	32515254	9.17e-05	1.19e-06	0.00934355	0.000339343	4.03763	5.92445	rs9271597	-0.00934355	blue
rs189055415	32515319	0.0001704	0.000263	0.0540256	0.000549426	3.76853	3.58004	rs9271597	-0.0540256	blue
rs192313204	32515323	0.0001704	0.000263	0.0540256	0.000549426	3.76853	3.58004	rs9271597	-0.0540256	blue
rs184752868	32515339	0.0001704	0.000263	0.0540256	0.000549426	3.76853	3.58004	rs9271597	-0.0540256	blue
rs142573274	32515385	9.17e-05	1.19e-06	0.00934355	0.000339343	4.03763	5.92445	rs9271597	-0.00934355	blue
rs143486628	32515435	0.0002043	4.48e-06	0.012175	0.000484821	3.68973	5.34872	rs9271597	-0.012175	blue
rs111360871	32515447	0.0001665	0.0002784	0.0539623	0.000551121	3.77859	3.55533	rs9271597	-0.0539623	blue
rs112870090	32515488	0.0008197	3.79e-05	0.0136507	0.000527888	3.08635	4.42136	rs9271597	-0.0136507	blue
rs112915592	32515499	9.91e-05	0.0002426	0.0547387	0.000583781	4.00393	3.61511	rs9271597	-0.0547387	blue
rs141611788	32515516	0.04123	0.07753	0.064413	0.000975617	1.38479	1.11053	rs9271597	-0.064413	blue
rs150090932	32515525	9.91e-05	0.0002426	0.0547387	0.000583781	4.00393	3.61511	rs9271597	-0.0547387	blue
rs189586157	32515580	0.0001	0.0002426	0.05473	0.000582661	4	3.61511	rs9271597	-0.05473	blue
rs138725696	32515601	9.17e-05	1.19e-06	0.00934355	0.000339343	4.03763	5.92445	rs9271597	-0.00934355	blue
rs182896629	32515704	9.17e-05	1.19e-06	0.00934355	0.000339343	4.03763	5.92445	rs9271597	-0.00934355	blue
rs141846109	32515819	6.28e-05	0.000121	0.0560043	0.000628916	4.20204	3.91721	rs9271597	-0.0560043	blue
rs186157157	32515862	6.28e-05	0.000121	0.0560043	0.000628916	4.20204	3.91721	rs9271597	-0.0560043	blue
rs192023215	32515868	6.52e-05	0.0001048	0.0556941	0.000613982	4.18575	3.97964	rs9271597	-0.0556941	blue
rs184193038	32515885	6.28e-05	0.0001201	0.0559869	0.000620092	4.20204	3.92046	rs9271597	-0.0559869	blue
rs187535455	32515888	9.17e-05	9.9e-07	0.0093696	0.000334693	4.03763	6.00436	rs9271597	-0.0093696	blue
6:32515897	32515897	0.2685	0.001389	0.136378	0.00211399	0.571056	2.8573	rs9271597	-0.136378	blue
rs146284345	32515926	6.28e-05	0.000121	0.0560043	0.000628916	4.20204	3.91721	rs9271597	-0.0560043	blue
rs192805158	32515941	6.28e-05	0.000121	0.0560043	0.000628916	4.20204	3.91721	rs9271597	-0.0560043	blue
rs182634429	32515954	6.28e-05	0.000121	0.0560043	0.000628916	4.20204	3.91721	rs9271597	-0.0560043	blue
rs187197353	32516024	6.28e-05	0.000121	0.0560043	0.000628916	4.20204	3.91721	rs9271597	-0.0560043	blue
rs191955058	32516071	6.28e-05	0.0001229	0.0559325	0.000626376	4.20204	3.91045	rs9271597	-0.0559325	blue
rs71534580	32516100	6.28e-05	0.0001229	0.0559325	0.000626376	4.20204	3.91045	rs9271597	-0.0559325	blue
[truncated: 6,727 more rows]

## Sheet: SourceData_Fig3
ID	vitiligo ageonset	rs145954018Del-rs9271597A Haplotype
G3Replication_1_1	47	0
G3Replication_100_1	2	0
G3Replication_1000_1	16	0
G3Replication_1001_1	12	0
G3Replication_1002_1	7	1
G3Replication_1004_1	33	1
G3Replication_1005_1	11	0
G3Replication_1006_1	35	1
G3Replication_1007_1	18	0
G3Replication_1008_1	9	1
G3Replication_1009_1	3	0
G3Replication_101_1	25	0
G3Replication_1010_1	11	0
G3Replication_1011_1	51	0
G3Replication_1012_1	14	0
G3Replication_1013_1	20	0
G3Replication_1014_1	35	0
G3Replication_1015_1	8	0
G3Replication_1016_1	30	0
G3Replication_1017_1	41	1
G3Replication_1018_1	42	0
G3Replication_1019_1	20	0
G3Replication_102_1	40	0
G3Replication_1020_1	18	1
G3Replication_1022_1	35	0
G3Replication_1023_1	10	0
G3Replication_1024_1	9	2
G3Replication_1025_1	4	0
G3Replication_1026_1	15	0
G3Replication_1027_1	58	0
G3Replication_1028_1	11	1
G3Replication_1029_1	32	0
G3Replication_103_1	46	0
G3Replication_1030_1	52	0
G3Replication_1032_1	19	0
G3Replication_1033_1	40	0
G3Replication_1034_1	10	0
G3Replication_1035_1	3	0
G3Replication_1036_1	19	0
G3Replication_1037_1	30	0
G3Replication_1038_1	7	0
G3Replication_1039_1	4	0
G3Replication_104_1	12	0
G3Replication_1040_1	0	0
G3Replication_1041_1	7	1
G3Replication_1042_1	30	0
G3Replication_1043_1	52	0
G3Replication_1044_1	36	0
G3Replication_1045_1	13	0
G3Replication_1046_1	9	1
G3Replication_1047_1	27	0
G3Replication_1048_1	29	1
G3Replication_1049_1	4	0
G3Replication_105_1	33	0
G3Replication_1050_1	48	0
G3Replication_1051_1	32	0
G3Replication_1052_1	35	0
G3Replication_1053_1	11	0
G3Replication_1054_1	27	0
G3Replication_1056_1	21	0
G3Replication_1057_1	7	0
G3Replication_1058_1	7	1
G3Replication_1059_1	7	1
G3Replication_1061_1	23	0
G3Replication_1062_1	23	0
G3Replication_1063_1	27	0
G3Replication_1065_1	35	0
G3Replication_1066_1	12	0
G3Replication_1067_1	18	0
G3Replication_1068_1	11	0
G3Replication_1069_1	29	0
G3Replication_107_1	40	0
G3Replication_1070_1	35	0
G3Replication_1072_1	36	0
G3Replication_1073_1	38	0
G3Replication_1074_1	22	0
G3Replication_1075_1	54	0
G3Replication_1076_1	15	0
G3Replication_1077_1	50	0
G3Replication_1078_1	52	0
G3Replication_1079_1	56	2
G3Replication_108_1	39	0
G3Replication_1080_1	54	0
G3Replication_1081_1	17	0
G3Replication_1082_1	40	0
G3Replication_1083_1	59	0
G3Replication_1084_1	40	0
G3Replication_1085_1	40	1
G3Replication_1086_1	13	0
G3Replication_1087_1	58	1
G3Replication_1088_1	33	0
G3Replication_1089_1	41	0
G3Replication_1090_1	42	0
G3Replication_1091_1	32	1
G3Replication_1092_1	32	0
G3Replication_1093_1	12	0
G3Replication_1094_1	43	0
G3Replication_1095_1	40	0
G3Replication_1096_1	12	1
G3Replication_1097_1	12	0
G3Replication_1098_1	4	0
G3Replication_1099_1	22	1
G3Replication_11_1	40	0
G3Replication_1100_1	33	0
G3Replication_1101_1	15	0
G3Replication_1102_1	22	1
G3Replication_1103_1	19	0
G3Replication_1104_1	8	0
G3Replication_1105_1	35	0
G3Replication_1106_1	27	0
G3Replication_1107_1	12	0
G3Replication_1108_1	18	0
G3Replication_1109_1	25	0
G3Replication_111_1	18	0
G3Replication_1110_1	23	0
G3Replication_1111_1	10	1
G3Replication_1112_1	35	0
G3Replication_1113_1	12	0
G3Replication_1114_1	23	0
G3Replication_1115_1	21	1
G3Replication_1116_1	15	1
G3Replication_1117_1	6	0
G3Replication_1118_1	18	0
G3Replication_112_1	26	0
G3Replication_1120_1	11	0
G3Replication_1121_1	25	1
G3Replication_1122_1	20	0
G3Replication_1123_1	24	0
G3Replication_1124_1	20	1
G3Replication_1126_1	21	0
G3Replication_1127_1	46	0
G3Replication_1128_1	52	0
G3Replication_1129_1	15	0
G3Replication_113_1	13	0
G3Replication_1130_1	13	1
G3Replication_1131_1	11	0
G3Replication_1132_1	11	1
G3Replication_1133_1	32	0
G3Replication_1134_1	25	0
G3Replication_1135_1	14	0
G3Replication_1136_1	11	0
G3Replication_1137_1	8	0
G3Replication_1138_1	31	0
G3Replication_1139_1	34	0
G3Replication_1140_1	22	0
G3Replication_1141_1	15	0
G3Replication_1142_1	38	1
G3Replication_1144_1	40	0
G3Replication_1145_1	11	0
G3Replication_1147_1	9	1
G3Replication_1148_1	15	0
G3Replication_1149_1	40	0
G3Replication_115_1	28	0
G3Replication_1150_1	60	0
G3Replication_1151_1	10	0
G3Replication_1152_1	15	0
G3Replication_1153_1	28	0
G3Replication_1156_1	10	1
G3Replication_1157_1	29	0
G3Replication_1158_1	30	0
G3Replication_1159_1	13	0
G3Replication_116_1	21	1
G3Replication_1160_1	13	0
G3Replication_1161_1	33	0
G3Replication_1162_1	16	0
G3Replication_1163_1	10	0
G3Replication_1164_1	11	0
G3Replication_1165_1	36	1
G3Replication_1166_1	28	0
G3Replication_1167_1	12	0
G3Replication_1168_1	10	1
G3Replication_1169_1	52	0
G3Replication_117_1	39	0
G3Replication_1170_1	19	0
G3Replication_1171_1	8	0
G3Replication_1172_1	9	1
G3Replication_1174_1	7	1
G3Replication_1175_1	13	0
G3Replication_1176_1	50	0
G3Replication_1177_1	32	0
G3Replication_1178_1	23	0
G3Replication_1179_1	54	0
G3Replication_118_1	30	0
G3Replication_1180_1	45	0
G3Replication_1181_1	60	0
G3Replication_1182_1	16	0
G3Replication_1184_1	21	1
G3Replication_1185_1	24	0
G3Replication_1186_1	56	0
G3Replication_1188_1	45	0
G3Replication_119_1	25	0
G3Replication_1190_1	57	0
G3Replication_1192_1	16	1
G3Replication_1193_1	32	0
G3Replication_1194_1	45	0
G3Replication_1195_1	8	1
G3Replication_1196_1	6	0
G3Replication_1197_1	22	0
G3Replication_1198_1	20	0
G3Replication_1199_1	31	0
G3Replication_12_1	7	0
G3Replication_120_1	36	0
G3Replication_1200_1	10	0
G3Replication_1201_1	8	0
G3Replication_1202_1	21	0
G3Replication_1203_1	27	1
G3Replication_1204_1	10	0
G3Replication_1205_1	2	0
G3Replication_1206_1	27	0
G3Replication_1208_1	1	0
G3Replication_1209_1	15	0
G3Replication_121_1	12	0
G3Replication_1210_1	39	0
G3Replication_1211_1	38	0
G3Replication_1212_1	9	1
G3Replication_1214_1	8	0
G3Replication_1217_1	48	0
G3Replication_1219_1	40	0
G3Replication_122_1	15	0
G3Replication_1220_1	45	0
G3Replication_1221_1	23	0
G3Replication_1222_1	17	0
G3Replication_1223_1	20	0
G3Replication_1224_1	9	0
G3Replication_1225_1	52	0
G3Replication_1226_1	30	0
G3Replication_1227_1	30	0
G3Replication_1228_1	12	0
G3Replication_1229_1	6	1
G3Replication_123_1	50	0
G3Replication_1230_1	3	1
G3Replication_1231_1	4	0
G3Replication_1232_1	11	0
G3Replication_1233_1	18	0
G3Replication_1234_1	3	0
G3Replication_1235_1	8	1
G3Replication_1236_1	30	0
G3Replication_1237_1	20	0
G3Replication_1238_1	8	1
G3Replication_1239_1	36	0
G3Replication_124_1	32	0
G3Replication_1240_1	55	0
G3Replication_1241_1	17	0
G3Replication_1242_1	16	0
G3Replication_1243_1	35	0
G3Replication_1244_1	16	0
G3Replication_1245_1	5	2
G3Replication_1246_1	18	0
G3Replication_1247_1	53	0
G3Replication_1248_1	23	0
G3Replication_1249_1	54	0
G3Replication_125_1	29	0
G3Replication_1250_1	35	0
G3Replication_1251_1	32	0
G3Replication_1252_1	48	0
G3Replication_1253_1	40	0
G3Replication_1254_1	34	0
G3Replication_1255_1	13	1
G3Replication_1256_1	31	0
G3Replication_1257_1	12	0
G3Replication_1258_1	20	0
G3Replication_1259_1	50	1
G3Replication_126_1	14	0
G3Replication_1260_1	6	0
G3Replication_1261_1	8	0
G3Replication_1263_1	3	0
G3Replication_1264_1	42	0
G3Replication_1265_1	32	0
G3Replication_1267_1	8	0
G3Replication_1268_1	57	0
G3Replication_1269_1	2	0
G3Replication_127_1	29	0
G3Replication_1270_1	17	0
G3Replication_1271_1	29	0
G3Replication_1272_1	6	0
G3Replication_1273_1	20	0
G3Replication_1274_1	15	0
G3Replication_1275_1	51	0
G3Replication_1276_1	35	0
G3Replication_1277_1	16	0
G3Replication_1278_1	10	0
G3Replication_1279_1	13	0
G3Replication_128_1	18	0
G3Replication_1280_1	21	0
G3Replication_1281_1	52	0
G3Replication_1282_1	6	0
G3Replication_1283_1	20	0
G3Replication_1284_1	49	0
G3Replication_1285_1	43	0
G3Replication_1286_1	5	1
G3Replication_1287_1	8	0
G3Replication_1288_1	26	1
G3Replication_129_1	8	0
G3Replication_1290_1	33	0
G3Replication_1291_1	21	0
G3Replication_1292_1	8	0
G3Replication_1293_1	13	0
G3Replication_1294_1	33	0
G3Replication_1295_1	19	0
G3Replication_1296_1	20	0
G3Replication_1297_1	19	0
G3Replication_1298_1	16	0
G3Replication_1299_1	56	0
G3Replication_13_1	22	0
G3Replication_130_1	10	0
G3Replication_1300_1	9	0
G3Replication_1301_1	31	0
G3Replication_1302_1	35	0
G3Replication_1303_1	28	0
G3Replication_1304_1	11	0
G3Replication_1306_1	26	0
G3Replication_1307_1	60	0
G3Replication_1309_1	15	0
G3Replication_131_1	20	1
G3Replication_1310_1	40	0
G3Replication_1311_1	20	0
G3Replication_1312_1	30	0
G3Replication_1313_1	37	0
G3Replication_1314_1	48	0
G3Replication_1315_1	52	0
G3Replication_1316_1	15	1
G3Replication_1317_1	28	0
G3Replication_1318_1	1	0
G3Replication_1319_1	31	0
G3Replication_132_1	45	0
G3Replication_1321_1	14	0
G3Replication_1323_1	11	0
G3Replication_1324_1	0	0
G3Replication_1326_1	51	0
G3Replication_1327_1	20	0
G3Replication_1328_1	28	0
G3Replication_1329_1	14	0
G3Replication_133_1	27	0
G3Replication_1330_1	21	0
G3Replication_1331_1	43	1
G3Replication_1333_1	18	1
G3Replication_1334_1	22	0
G3Replication_1335_1	38	0
G3Replication_1336_1	18	1
G3Replication_1337_1	20	0
G3Replication_1338_1	4	0
G3Replication_1339_1	11	0
G3Replication_134_1	12	0
G3Replication_1340_1	40	0
G3Replication_1341_1	16	0
G3Replication_1342_1	16	0
G3Replication_1343_1	40	0
G3Replication_1344_1	20	0
G3Replication_1345_1	16	0
G3Replication_1346_1	10	1
G3Replication_1347_1	2	0
G3Replication_1349_1	28	1
G3Replication_1351_1	33	0
G3Replication_1352_1	13	0
G3Replication_1353_1	33	0
G3Replication_1354_1	40	0
G3Replication_1355_1	20	0
G3Replication_1357_1	8	1
G3Replication_1358_1	48	0
G3Replication_1359_1	32	0
G3Replication_136_1	55	0
G3Replication_1361_1	30	0
G3Replication_1362_1	14	0
G3Replication_1363_1	12	1
G3Replication_1364_1	44	0
G3Replication_1365_1	28	0
G3Replication_1366_1	28	1
G3Replication_1367_1	10	1
G3Replication_1369_1	34	0
G3Replication_137_1	16	0
G3Replication_1370_1	9	0
G3Replication_1371_1	40	0
G3Replication_1372_1	59	1
G3Replication_1374_1	18	1
G3Replication_1375_1	50	0
G3Replication_1377_1	40	0
G3Replication_1378_1	18	0
G3Replication_138_1	30	0
G3Replication_1380_1	59	0
G3Replication_1381_1	40	0
G3Replication_1382_1	10	0
G3Replication_1383_1	49	0
G3Replication_1384_1	14	1
G3Replication_1385_1	4	0
G3Replication_1386_1	35	0
G3Replication_1387_1	30	0
G3Replication_1388_1	56	0
G3Replication_1389_1	33	0
G3Replication_139_1	9	1
G3Replication_1390_1	40	0
G3Replication_1391_1	12	1
G3Replication_1393_1	25	0
G3Replication_1394_1	26	0
G3Replication_1395_1	10	0
G3Replication_1396_1	4	0
G3Replication_1397_1	12	1
G3Replication_1398_1	47	0
G3Replication_1399_1	18	1
G3Replication_14_1	22	0
G3Replication_1400_1	17	0
G3Replication_1401_1	37	0
G3Replication_1402_1	25	0
G3Replication_1403_1	9	0
G3Replication_1404_1	12	0
G3Replication_1405_1	25	0
G3Replication_1406_1	13	1
G3Replication_1407_1	29	0
G3Replication_1409_1	10	0
G3Replication_1410_1	8	0
G3Replication_1411_1	30	1
G3Replication_1412_1	36	0
G3Replication_1413_1	50	0
G3Replication_1414_1	9	0
G3Replication_1415_1	26	0
G3Replication_1416_1	10	0
G3Replication_1417_1	60	1
G3Replication_1418_1	7	0
G3Replication_1419_1	11	0
G3Replication_142_1	29	0
G3Replication_1420_1	16	0
G3Replication_1421_1	30	0
G3Replication_1422_1	9	0
G3Replication_1423_1	27	0
G3Replication_1424_1	5	1
G3Replication_1425_1	10	1
G3Replication_1426_1	29	0
G3Replication_1427_1	7	0
G3Replication_1428_1	28	0
G3Replication_1429_1	20	1
G3Replication_143_1	10	0
G3Replication_1430_1	8	0
G3Replication_1431_1	39	0
G3Replication_1432_1	30	0
G3Replication_1433_1	26	0
G3Replication_1434_1	18	0
G3Replication_1435_1	47	0
G3Replication_1436_1	50	0
G3Replication_1437_1	1	0
G3Replication_1438_1	15	0
G3Replication_1439_1	15	0
G3Replication_1440_1	39	0
G3Replication_1441_1	30	0
G3Replication_1442_1	57	0
G3Replication_1443_1	30	0
G3Replication_1444_1	32	0
G3Replication_1445_1	33	0
G3Replication_1446_1	16	1
G3Replication_1448_1	40	0
G3Replication_1449_1	21	0
G3Replication_145_1	7	0
G3Replication_1450_1	9	1
G3Replication_1451_1	20	0
G3Replication_1452_1	4	0
G3Replication_1453_1	55	0
G3Replication_1454_1	22	0
G3Replication_1455_1	41	1
G3Replication_1456_1	50	1
G3Replication_1457_1	45	0
G3Replication_1458_1	34	1
G3Replication_146_1	7	0
G3Replication_1460_1	38	0
G3Replication_1461_1	60	0
G3Replication_1462_1	40	0
G3Replication_1463_1	6	1
G3Replication_1464_1	41	0
G3Replication_1465_1	0	1
G3Replication_1467_1	38	0
G3Replication_1468_1	13	0
G3Replication_1469_1	7	0
G3Replication_147_1	22	0
G3Replication_1470_1	39	0
G3Replication_1471_1	32	0
G3Replication_1472_1	30	0
G3Replication_1473_1	7	0
G3Replication_1474_1	6	0
G3Replication_1475_1	32	0
G3Replication_1477_1	34	0
G3Replication_1478_1	38	0
G3Replication_1479_1	13	0
G3Replication_148_1	40	0
G3Replication_1480_1	8	1
G3Replication_1481_1	9	1
G3Replication_1483_1	34	0
G3Replication_1484_1	17	0
G3Replication_1485_1	22	0
G3Replication_1486_1	33	0
G3Replication_1487_1	34	0
G3Replication_1488_1	15	0
G3Replication_1489_1	46	0
G3Replication_149_1	15	0
G3Replication_1490_1	32	0
G3Replication_1491_1	6	1
G3Replication_1492_1	30	0
G3Replication_1494_1	0	0
G3Replication_1496_1	6	0
G3Replication_1497_1	5	0
G3Replication_1498_1	52	0
G3Replication_15_1	40	0
G3Replication_150_1	8	1
G3Replication_1500_1	26	0
G3Replication_1502_1	7	0
G3Replication_1504_1	35	0
G3Replication_1505_1	40	0
G3Replication_1506_1	31	0
G3Replication_1507_1	3	1
G3Replication_1508_1	19	0
G3Replication_1509_1	32	0
G3Replication_1510_1	0	1
G3Replication_1511_1	13	0
G3Replication_1512_1	12	0
G3Replication_1513_1	5	0
G3Replication_1514_1	35	0
G3Replication_1515_1	49	0
G3Replication_1516_1	6	0
G3Replication_1518_1	25	0
G3Replication_1519_1	18	0
G3Replication_1520_1	49	0
G3Replication_1522_1	33	0
G3Replication_1523_1	20	0
G3Replication_1524_1	24	0
G3Replication_1525_1	16	1
G3Replication_1526_1	50	0
G3Replication_1527_1	6	0
G3Replication_1528_1	28	0
G3Replication_1529_1	12	0
G3Replication_153_1	5	1
G3Replication_1530_1	6	0
G3Replication_1531_1	32	0
G3Replication_1532_1	30	0
G3Replication_1533_1	29	0
G3Replication_1534_1	46	0
G3Replication_1535_1	3	0
G3Replication_1536_1	19	0
G3Replication_1537_1	12	0
G3Replication_1538_1	11	0
G3Replication_1539_1	10	1
G3Replication_154_1	36	0
G3Replication_1540_1	1	0
G3Replication_1541_1	20	0
G3Replication_1542_1	16	0
G3Replication_1543_1	28	0
G3Replication_1544_1	7	0
G3Replication_1545_1	8	0
G3Replication_1546_1	45	1
G3Replication_1547_1	10	0
G3Replication_1548_1	35	0
G3Replication_155_1	40	0
G3Replication_1550_1	32	0
G3Replication_1551_1	32	0
G3Replication_1552_1	12	0
G3Replication_1553_1	18	0
G3Replication_1554_1	5	0
G3Replication_1556_1	36	0
G3Replication_1557_1	6	0
G3Replication_1558_1	8	0
G3Replication_1559_1	2	1
G3Replication_1560_1	6	0
G3Replication_1561_1	42	0
G3Replication_1562_1	4	0
G3Replication_1563_1	44	1
G3Replication_1564_1	45	0
G3Replication_1565_1	35	0
G3Replication_1566_1	8	1
G3Replication_1567_1	5	1
G3Replication_1569_1	7	1
G3Replication_1570_1	12	1
G3Replication_1571_1	56	0
G3Replication_1572_1	48	0
G3Replication_1573_1	6	1
G3Replication_1574_1	22	0
G3Replication_1575_1	10	0
G3Replication_1576_1	12	0
G3Replication_1577_1	57	0
G3Replication_1579_1	25	0
G3Replication_158_1	40	0
G3Replication_1580_1	4	0
G3Replication_1581_1	12	1
G3Replication_1582_1	5	0
G3Replication_1583_1	55	0
G3Replication_1584_1	5	1
G3Replication_1585_1	9	1
G3Replication_1586_1	45	0
G3Replication_1588_1	35	0
G3Replication_1589_1	9	0
G3Replication_1590_1	50	0
G3Replication_1591_1	19	0
G3Replication_1592_1	56	0
G3Replication_1594_1	28	0
G3Replication_1595_1	45	1
G3Replication_1596_1	57	0
G3Replication_1597_1	11	0
G3Replication_1598_1	36	0
G3Replication_1599_1	22	1
G3Replication_16_1	18	0
G3Replication_160_1	14	0
G3Replication_1600_1	41	0
G3Replication_1601_1	15	0
G3Replication_1603_1	39	1
G3Replication_1604_1	23	0
G3Replication_1605_1	45	0
G3Replication_1606_1	10	1
G3Replication_1607_1	48	0
G3Replication_1608_1	14	0
G3Replication_1609_1	7	0
G3Replication_161_1	17	1
G3Replication_1610_1	34	0
G3Replication_1611_1	39	0
G3Replication_1612_1	25	0
G3Replication_1613_1	45	0
G3Replication_1614_1	40	1
G3Replication_1615_1	29	0
G3Replication_1616_1	50	0
G3Replication_1619_1	32	0
G3Replication_162_1	13	0
G3Replication_1621_1	21	0
G3Replication_1622_1	59	0
G3Replication_1623_1	47	0
G3Replication_1624_1	12	0
G3Replication_1625_1	40	1
G3Replication_1626_1	44	0
G3Replication_1627_1	16	1
G3Replication_1629_1	40	0
G3Replication_163_1	15	0
G3Replication_1630_1	9	0
G3Replication_1632_1	44	0
G3Replication_1633_1	25	0
G3Replication_1635_1	33	0
G3Replication_1636_1	30	0
G3Replication_1637_1	16	0
G3Replication_1639_1	7	1
G3Replication_164_1	19	0
G3Replication_1640_1	13	0
G3Replication_1641_1	5	0
G3Replication_1642_1	7	1
G3Replication_1644_1	2	0
G3Replication_1645_1	46	0
G3Replication_1646_1	13	1
G3Replication_1647_1	50	0
G3Replication_1648_1	2	1
G3Replication_1649_1	24	0
G3Replication_165_1	20	0
G3Replication_1650_1	37	0
G3Replication_1651_1	34	0
G3Replication_1652_1	45	0
G3Replication_1653_1	47	0
G3Replication_1654_1	30	0
G3Replication_1655_1	30	0
G3Replication_1656_1	12	0
G3Replication_1657_1	31	0
G3Replication_1658_1	7	1
G3Replication_1659_1	5	0
G3Replication_166_1	5	0
G3Replication_1660_1	36	0
G3Replication_1661_1	3	0
G3Replication_1662_1	41	1
G3Replication_1663_1	22	0
G3Replication_1664_1	17	1
G3Replication_1666_1	16	0
G3Replication_1667_1	9	1
G3Replication_1668_1	35	1
G3Replication_167_1	9	1
G3Replication_1670_1	30	0
G3Replication_1672_1	60	0
G3Replication_1673_1	20	0
G3Replication_1674_1	12	0
G3Replication_1675_1	50	0
G3Replication_1676_1	7	1
G3Replication_1677_1	53	0
G3Replication_1678_1	30	1
G3Replication_1679_1	59	0
G3Replication_168_1	18	1
G3Replication_1680_1	32	0
G3Replication_1681_1	37	0
G3Replication_1682_1	50	1
G3Replication_1683_1	8	1
G3Replication_1684_1	2	0
G3Replication_1685_1	8	0
G3Replication_1686_1	21	1
G3Replication_1687_1	8	0
G3Replication_1688_1	10	0
G3Replication_169_1	40	0
G3Replication_1690_1	14	1
G3Replication_1691_1	38	1
G3Replication_1692_1	21	0
G3Replication_1694_1	4	0
G3Replication_1695_1	8	0
G3Replication_1698_1	12	1
G3Replication_1699_1	21	0
G3Replication_17_1	16	0
G3Replication_170_1	14	0
G3Replication_1700_1	41	0
G3Replication_1704_1	10	0
G3Replication_1705_1	20	0
G3Replication_1706_1	14	0
G3Replication_1708_1	40	1
G3Replication_1709_1	15	0
G3Replication_171_1	17	0
G3Replication_1710_1	19	0
G3Replication_1711_1	6	1
G3Replication_1715_1	35	0
G3Replication_1717_1	25	0
G3Replication_1718_1	35	0
G3Replication_1719_1	25	0
G3Replication_172_1	28	0
G3Replication_1720_1	7	1
G3Replication_1723_1	6	0
G3Replication_1724_1	12	0
G3Replication_1727_1	12	1
G3Replication_1728_1	33	0
G3Replication_1729_1	3	0
G3Replication_173_1	7	0
G3Replication_1730_1	50	0
G3Replication_1731_1	14	0
G3Replication_1734_1	43	0
G3Replication_1736_1	8	1
G3Replication_1737_1	45	2
G3Replication_1738_1	2	1
G3Replication_1739_1	33	0
G3Replication_1740_1	40	0
G3Replication_1741_1	6	0
G3Replication_1742_1	9	0
G3Replication_1743_1	15	0
G3Replication_175_1	20	0
G3Replication_176_1	19	0
G3Replication_178_1	32	0
G3Replication_179_1	23	0
G3Replication_180_1	13	0
G3Replication_182_1	36	0
G3Replication_183_1	35	0
G3Replication_184_1	30	0
G3Replication_185_1	14	1
G3Replication_186_1	10	0
G3Replication_187_1	23	0
G3Replication_188_1	8	1
G3Replication_189_1	18	0
G3Replication_19_1	30	0
G3Replication_190_1	2	0
G3Replication_191_1	21	0
G3Replication_192_1	18	0
G3Replication_193_1	5	0
G3Replication_194_1	9	0
G3Replication_195_1	60	0
G3Replication_196_1	16	0
G3Replication_197_1	38	1
G3Replication_198_1	18	0
G3Replication_199_1	55	1
G3Replication_2_1	6	1
G3Replication_20_1	13	0
G3Replication_200_1	16	0
G3Replication_201_1	27	0
G3Replication_202_1	8	0
G3Replication_203_1	50	0
G3Replication_204_1	25	0
G3Replication_205_1	21	0
G3Replication_206_1	22	0
G3Replication_207_1	17	1
G3Replication_208_1	40	1
G3Replication_209_1	45	0
G3Replication_21_1	46	0
G3Replication_210_1	14	0
G3Replication_211_1	36	0
G3Replication_212_1	12	0
G3Replication_213_1	45	0
G3Replication_214_1	25	1
G3Replication_215_1	36	0
G3Replication_216_1	8	0
G3Replication_217_1	34	0
G3Replication_218_1	40	0
G3Replication_219_1	6	0
G3Replication_22_1	5	0
G3Replication_220_1	32	0
G3Replication_221_1	17	0
G3Replication_222_1	46	0
G3Replication_223_1	6	1
G3Replication_224_1	27	0
G3Replication_225_1	32	0
G3Replication_226_1	45	0
G3Replication_227_1	29	1
G3Replication_228_1	10	0
G3Replication_229_1	29	0
G3Replication_23_1	13	0
G3Replication_230_1	57	0
G3Replication_231_1	17	0
G3Replication_232_1	6	1
G3Replication_233_1	14	0
G3Replication_235_1	49	1
G3Replication_236_1	21	0
G3Replication_237_1	11	1
G3Replication_238_1	23	0
G3Replication_239_1	3	0
G3Replication_24_1	50	0
G3Replication_240_1	10	0
G3Replication_241_1	35	0
G3Replication_242_1	22	0
G3Replication_243_1	25	0
G3Replication_244_1	12	0
G3Replication_245_1	49	0
G3Replication_247_1	17	0
G3Replication_248_1	40	1
G3Replication_249_1	16	0
G3Replication_25_1	28	0
G3Replication_250_1	33	0
G3Replication_251_1	38	0
G3Replication_252_1	25	0
G3Replication_253_1	3	0
G3Replication_254_1	11	2
G3Replication_255_1	31	0
G3Replication_256_1	50	0
G3Replication_257_1	14	0
G3Replication_258_1	11	0
G3Replication_259_1	50	0
G3Replication_26_1	8	0
G3Replication_260_1	22	0
G3Replication_261_1	46	0
G3Replication_262_1	5	0
G3Replication_263_1	10	0
G3Replication_264_1	21	0
G3Replication_265_1	35	0
G3Replication_266_1	50	0
G3Replication_267_1	16	0
G3Replication_268_1	57	2
G3Replication_269_1	10	1
G3Replication_27_1	5	0
G3Replication_270_1	47	0
G3Replication_271_1	5	0
G3Replication_272_1	25	0
G3Replication_273_1	3	0
G3Replication_274_1	28	0
G3Replication_275_1	6	1
G3Replication_276_1	23	0
G3Replication_277_1	24	0
G3Replication_278_1	39	0
G3Replication_279_1	34	0
G3Replication_28_1	37	0
G3Replication_280_1	12	0
G3Replication_281_1	49	0
G3Replication_282_1	20	0
G3Replication_284_1	3	1
G3Replication_285_1	2	0
G3Replication_286_1	12	1
G3Replication_287_1	34	0
G3Replication_288_1	35	0
G3Replication_289_1	13	1
G3Replication_29_1	28	0
G3Replication_290_1	59	0
G3Replication_291_1	50	0
G3Replication_292_1	29	0
G3Replication_293_1	28	0
G3Replication_294_1	17	0
G3Replication_295_1	2	0
G3Replication_296_1	11	1
G3Replication_297_1	56	0
G3Replication_298_1	19	0
G3Replication_299_1	17	0
G3Replication_30_1	32	0
G3Replication_300_1	28	0
G3Replication_302_1	15	0
G3Replication_303_1	27	0
G3Replication_305_1	35	0
G3Replication_306_1	16	0
G3Replication_307_1	51	0
G3Replication_308_1	15	0
G3Replication_309_1	12	1
G3Replication_31_1	8	1
G3Replication_310_1	22	1
G3Replication_311_1	26	0
G3Replication_312_1	10	2
G3Replication_313_1	22	1
G3Replication_314_1	30	0
G3Replication_315_1	50	0
G3Replication_316_1	30	1
G3Replication_317_1	6	2
G3Replication_318_1	43	1
G3Replication_319_1	34	0
G3Replication_320_1	57	0
G3Replication_322_1	17	0
G3Replication_323_1	38	1
G3Replication_324_1	17	1
G3Replication_325_1	17	0
G3Replication_326_1	27	1
G3Replication_327_1	12	1
G3Replication_328_1	45	0
G3Replication_329_1	28	0
G3Replication_33_1	28	0
G3Replication_330_1	30	1
G3Replication_331_1	47	1
G3Replication_332_1	42	0
G3Replication_333_1	21	0
G3Replication_334_1	28	0
G3Replication_335_1	23	1
G3Replication_336_1	29	0
G3Replication_337_1	36	0
G3Replication_338_1	4	1
G3Replication_339_1	22	0
G3Replication_34_1	35	0
G3Replication_340_1	56	0
G3Replication_341_1	9	0
G3Replication_342_1	60	1
G3Replication_343_1	20	0
G3Replication_345_1	21	1
G3Replication_346_1	51	0
G3Replication_347_1	42	1
G3Replication_348_1	13	0
G3Replication_349_1	13	1
G3Replication_35_1	25	0
G3Replication_350_1	14	0
G3Replication_351_1	46	0
G3Replication_352_1	29	0
G3Replication_353_1	20	1
G3Replication_354_1	9	0
G3Replication_355_1	36	0
G3Replication_356_1	34	0
G3Replication_357_1	46	0
G3Replication_358_1	59	1
G3Replication_359_1	37	0
G3Replication_360_1	18	1
G3Replication_361_1	10	1
G3Replication_362_1	48	0
G3Replication_363_1	32	0
G3Replication_365_1	12	0
G3Replication_366_1	18	0
G3Replication_367_1	22	0
G3Replication_368_1	22	0
G3Replication_369_1	45	0
G3Replication_371_1	26	0
G3Replication_372_1	35	0
G3Replication_373_1	24	0
G3Replication_374_1	14	2
G3Replication_375_1	20	0
G3Replication_376_1	52	0
G3Replication_377_1	55	0
G3Replication_378_1	6	0
G3Replication_379_1	9	1
G3Replication_38_1	35	0
G3Replication_380_1	42	0
G3Replication_381_1	36	0
G3Replication_382_1	20	0
G3Replication_383_1	20	1
G3Replication_384_1	52	1
G3Replication_385_1	22	1
G3Replication_386_1	23	0
G3Replication_387_1	29	0
G3Replication_388_1	20	0
G3Replication_389_1	25	0
G3Replication_390_1	22	0
G3Replication_391_1	24	1
G3Replication_393_1	55	0
G3Replication_394_1	60	0
G3Replication_395_1	16	0
G3Replication_396_1	57	0
G3Replication_397_1	5	0
G3Replication_398_1	12	0
G3Replication_399_1	7	0
G3Replication_4_1	21	1
G3Replication_40_1	16	0
G3Replication_400_1	9	0
G3Replication_401_1	13	0
G3Replication_404_1	16	0
G3Replication_405_1	10	1
G3Replication_406_1	38	1
G3Replication_407_1	9	0
G3Replication_408_1	18	0
G3Replication_409_1	24	0
G3Replication_41_1	4	0
G3Replication_410_1	29	0
G3Replication_411_1	30	0
G3Replication_412_1	55	0
G3Replication_413_1	45	0
G3Replication_414_1	39	0
G3Replication_415_1	2	1
G3Replication_416_1	12	0
G3Replication_417_1	30	0
G3Replication_418_1	16	0
G3Replication_419_1	19	0
G3Replication_42_1	5	0
G3Replication_420_1	44	0
G3Replication_421_1	17	0
G3Replication_423_1	38	0
G3Replication_424_1	40	1
G3Replication_425_1	38	0
G3Replication_426_1	17	0
G3Replication_427_1	28	0
G3Replication_428_1	44	0
G3Replication_429_1	28	0
G3Replication_43_1	15	0
G3Replication_430_1	16	1
G3Replication_431_1	38	0
G3Replication_432_1	10	0
G3Replication_433_1	40	0
G3Replication_434_1	35	1
G3Replication_435_1	42	0
G3Replication_436_1	25	0
G3Replication_437_1	21	0
G3Replication_438_1	23	0
G3Replication_439_1	31	0
G3Replication_44_1	40	0
G3Replication_440_1	47	0
G3Replication_441_1	9	0
G3Replication_442_1	30	0
G3Replication_443_1	45	0
G3Replication_444_1	13	0
G3Replication_445_1	58	0
G3Replication_446_1	15	0
G3Replication_447_1	30	0
G3Replication_448_1	20	0
G3Replication_449_1	41	1
G3Replication_45_1	40	0
G3Replication_450_1	27	0
G3Replication_451_1	19	0
G3Replication_453_1	30	0
G3Replication_454_1	34	0
G3Replication_455_1	27	0
G3Replication_456_1	31	0
G3Replication_457_1	25	0
G3Replication_458_1	20	0
G3Replication_459_1	2	0
G3Replication_46_1	13	0
G3Replication_460_1	18	0
G3Replication_461_1	4	0
G3Replication_462_1	40	0
G3Replication_463_1	12	0
G3Replication_464_1	56	0
G3Replication_465_1	39	0
G3Replication_466_1	30	1
G3Replication_467_1	25	0
G3Replication_468_1	5	0
G3Replication_469_1	38	0
G3Replication_47_1	13	0
G3Replication_470_1	12	0
G3Replication_471_1	45	0
G3Replication_472_1	22	0
G3Replication_473_1	42	0
G3Replication_474_1	14	0
G3Replication_475_1	25	0
G3Replication_476_1	28	0
G3Replication_477_1	17	0
G3Replication_478_1	44	0
G3Replication_479_1	20	0
G3Replication_48_1	38	0
G3Replication_480_1	34	0
G3Replication_482_1	28	0
G3Replication_483_1	25	0
G3Replication_484_1	17	0
G3Replication_487_1	17	1
G3Replication_488_1	26	0
G3Replication_489_1	25	0
G3Replication_49_1	59	0
G3Replication_490_1	6	0
G3Replication_491_1	6	0
G3Replication_492_1	16	1
G3Replication_493_1	39	1
G3Replication_494_1	54	0
G3Replication_496_1	21	0
G3Replication_497_1	36	0
G3Replication_498_1	10	0
G3Replication_499_1	18	0
G3Replication_5_1	57	0
G3Replication_500_1	23	0
G3Replication_501_1	37	0
G3Replication_502_1	45	0
G3Replication_503_1	8	0
G3Replication_504_1	4	0
G3Replication_505_1	9	0
G3Replication_506_1	12	0
G3Replication_507_1	8.5	0
G3Replication_508_1	17	0
G3Replication_509_1	14	0
G3Replication_51_1	6	1
G3Replication_510_1	7.5	0
G3Replication_511_1	27	1
G3Replication_512_1	14	0
G3Replication_513_1	6	0
G3Replication_514_1	11	0
G3Replication_515_1	3.5	0
G3Replication_516_1	3	0
G3Replication_517_1	9	0
G3Replication_518_1	4	1
G3Replication_519_1	6	0
G3Replication_52_1	30	0
G3Replication_521_1	47	0
G3Replication_522_1	17	0
G3Replication_523_1	47	0
G3Replication_524_1	8	0
G3Replication_525_1	20	0
G3Replication_526_1	4	0
G3Replication_527_1	40	0
G3Replication_528_1	14	0
G3Replication_529_1	23	0
G3Replication_53_1	50	0
G3Replication_530_1	40	0
G3Replication_531_1	12	0
G3Replication_532_1	9	1
G3Replication_533_1	35	1
G3Replication_534_1	20	0
G3Replication_535_1	24	0
G3Replication_536_1	35	0
G3Replication_537_1	16	0
G3Replication_538_1	6	1
G3Replication_539_1	18	1
G3Replication_54_1	56	0
G3Replication_540_1	11	0
G3Replication_541_1	6	0
G3Replication_542_1	35	0
G3Replication_543_1	36	0
G3Replication_544_1	30	0
G3Replication_545_1	10	0
G3Replication_546_1	55	0
G3Replication_547_1	4	0
G3Replication_548_1	5	0
G3Replication_549_1	51	0
G3Replication_55_1	16	0
G3Replication_550_1	7	1
G3Replication_551_1	5	1
G3Replication_552_1	17	1
G3Replication_553_1	57	1
G3Replication_554_1	42	0
G3Replication_555_1	40	0
G3Replication_556_1	6	0
G3Replication_557_1	38	0
G3Replication_558_1	34	0
G3Replication_559_1	53	0
G3Replication_56_1	41	0
G3Replication_560_1	14	0
G3Replication_561_1	30	0
G3Replication_562_1	25	0
G3Replication_563_1	44	1
G3Replication_564_1	20	0
G3Replication_565_1	10	0
G3Replication_566_1	47	1
G3Replication_567_1	48	0
G3Replication_568_1	14	0
G3Replication_57_1	39	0
G3Replication_570_1	36	0
G3Replication_571_1	46	0
G3Replication_572_1	38	0
G3Replication_573_1	45	0
G3Replication_574_1	8	0
G3Replication_575_1	36	0
G3Replication_576_1	29	0
G3Replication_577_1	29	0
G3Replication_578_1	42	1
G3Replication_579_1	19	1
G3Replication_58_1	14	1
G3Replication_580_1	42	1
G3Replication_581_1	3	0
G3Replication_582_1	13	0
G3Replication_583_1	3	0
G3Replication_584_1	30	0
G3Replication_585_1	3	0
G3Replication_586_1	31	0
G3Replication_587_1	7	0
G3Replication_588_1	25	0
G3Replication_589_1	18	1
G3Replication_59_1	4	1
G3Replication_590_1	4	0
G3Replication_591_1	5.5	1
G3Replication_592_1	15	0
G3Replication_593_1	17	0
G3Replication_594_1	21	0
G3Replication_596_1	38	0
G3Replication_597_1	4	0
G3Replication_598_1	7	0
G3Replication_599_1	12	0
G3Replication_6_1	7	0
G3Replication_600_1	15	0
G3Replication_601_1	40	0
G3Replication_602_1	22	1
G3Replication_603_1	51	0
G3Replication_604_1	33	0
G3Replication_605_1	12	0
G3Replication_606_1	34	0
G3Replication_607_1	28	0
G3Replication_608_1	47	1
G3Replication_609_1	26	0
G3Replication_61_1	34	0
G3Replication_610_1	55	0
G3Replication_611_1	11	1
G3Replication_612_1	27	0
G3Replication_613_1	10	0
G3Replication_614_1	53	0
G3Replication_615_1	38	0
G3Replication_616_1	10	1
G3Replication_617_1	23	0
G3Replication_618_1	7	2
G3Replication_619_1	25	1
G3Replication_62_1	28	1
G3Replication_620_1	45	1
G3Replication_621_1	49	0
G3Replication_622_1	17	0
G3Replication_623_1	24	0
G3Replication_624_1	45	0
G3Replication_625_1	14	1
G3Replication_626_1	26	0
G3Replication_627_1	52	0
G3Replication_628_1	20	0
G3Replication_629_1	9	0
G3Replication_63_1	10	0
G3Replication_631_1	27	0
G3Replication_632_1	25	0
G3Replication_634_1	4	0
G3Replication_635_1	35	0
G3Replication_636_1	40	0
G3Replication_637_1	3	0
G3Replication_638_1	5	1
G3Replication_639_1	23	0
G3Replication_640_1	40	1
G3Replication_641_1	45	0
G3Replication_642_1	5	0
G3Replication_643_1	50	0
G3Replication_644_1	20	0
G3Replication_645_1	22	0
G3Replication_646_1	31	0
G3Replication_647_1	43	0
G3Replication_648_1	35	0
G3Replication_649_1	44	0
G3Replication_65_1	27	0
G3Replication_652_1	33	0
G3Replication_653_1	1	0
G3Replication_655_1	53	0
G3Replication_657_1	11	0
G3Replication_661_1	2	0
G3Replication_662_1	21	0
G3Replication_664_1	10	0
G3Replication_665_1	8	0
G3Replication_67_1	30	0
G3Replication_670_1	30	0
G3Replication_672_1	43	0
G3Replication_673_1	42	0
G3Replication_674_1	3	0
G3Replication_676_1	4	0
G3Replication_677_1	60	1
G3Replication_679_1	35	0
G3Replication_68_1	35	0
G3Replication_680_1	51	0
G3Replication_681_1	50	0
G3Replication_682_1	31	1
G3Replication_683_1	52	0
G3Replication_684_1	7	1
G3Replication_685_1	7	0
G3Replication_686_1	37	1
G3Replication_687_1	53	0
G3Replication_688_1	29	0
G3Replication_689_1	6	0
G3Replication_69_1	31	0
G3Replication_691_1	16	0
G3Replication_693_1	35	0
G3Replication_694_1	37	0
G3Replication_695_1	14	1
G3Replication_696_1	25	0
G3Replication_697_1	18	1
G3Replication_698_1	30	0
G3Replication_699_1	28	0
G3Replication_7_1	51	0
G3Replication_70_1	30	0
G3Replication_700_1	3	1
G3Replication_701_1	41	0
G3Replication_702_1	20	0
G3Replication_703_1	1	0
G3Replication_704_1	18	1
G3Replication_705_1	16	0
G3Replication_706_1	54	1
G3Replication_707_1	26	0
G3Replication_708_1	12	1
G3Replication_709_1	30	1
G3Replication_71_1	8	0
G3Replication_710_1	12	0
G3Replication_711_1	5	0
G3Replication_712_1	8	1
G3Replication_713_1	22	0
G3Replication_714_1	10	0
G3Replication_715_1	16	0
G3Replication_716_1	12	0
G3Replication_717_1	14	1
G3Replication_718_1	38	0
G3Replication_719_1	55	0
G3Replication_72_1	30	0
G3Replication_720_1	1	0
G3Replication_721_1	30	0
G3Replication_722_1	6	1
G3Replication_723_1	28	0
G3Replication_724_1	44	0
G3Replication_725_1	12	1
G3Replication_726_1	34	0
G3Replication_727_1	12	0
G3Replication_728_1	9	0
G3Replication_729_1	33	0
G3Replication_73_1	30	0
G3Replication_730_1	16	0
G3Replication_731_1	17	0
G3Replication_732_1	45	0
G3Replication_733_1	28	0
G3Replication_734_1	44	0
G3Replication_735_1	10	1
G3Replication_736_1	24	0
G3Replication_737_1	13	1
G3Replication_738_1	26	0
G3Replication_739_1	6	0
G3Replication_74_1	20	0
G3Replication_740_1	7	2
G3Replication_741_1	2	1
G3Replication_742_1	34	0
G3Replication_743_1	30	0
G3Replication_744_1	37	0
G3Replication_746_1	31	0
G3Replication_747_1	30	0
G3Replication_748_1	30	0
G3Replication_749_1	42	0
G3Replication_75_1	25	0
G3Replication_750_1	30	0
G3Replication_751_1	23	0
G3Replication_752_1	27	0
G3Replication_753_1	6	1
G3Replication_754_1	50	0
G3Replication_755_1	10	1
G3Replication_757_1	15	0
G3Replication_758_1	4	0
G3Replication_759_1	11	0
G3Replication_76_1	24	0
G3Replication_760_1	13	1
G3Replication_761_1	16	0
G3Replication_762_1	29	1
G3Replication_763_1	40	1
G3Replication_764_1	35	0
G3Replication_765_1	13	0
G3Replication_766_1	20	0
G3Replication_767_1	10	0
G3Replication_768_1	2	1
G3Replication_769_1	30	0
G3Replication_77_1	13	0
G3Replication_770_1	42	0
G3Replication_771_1	53	0
G3Replication_772_1	7	1
G3Replication_773_1	52	0
G3Replication_774_1	26	0
G3Replication_775_1	31	0
G3Replication_776_1	42	0
G3Replication_777_1	13	0
G3Replication_778_1	9	0
G3Replication_779_1	14	1
G3Replication_78_1	14	0
G3Replication_780_1	12	1
G3Replication_781_1	30	0
G3Replication_783_1	38	0
G3Replication_784_1	11	0
G3Replication_785_1	51	0
G3Replication_787_1	44	0
G3Replication_789_1	28	0
G3Replication_79_1	33	0
G3Replication_790_1	11	0
G3Replication_791_1	33	1
G3Replication_792_1	22	0
G3Replication_793_1	43	0
G3Replication_794_1	38	0
G3Replication_795_1	18	0
G3Replication_796_1	44	0
G3Replication_797_1	48	0
G3Replication_798_1	19	0
G3Replication_799_1	38	0
G3Replication_8_1	25	0
G3Replication_80_1	18	0
G3Replication_800_1	8	1
G3Replication_801_1	44	0
G3Replication_804_1	23	0
G3Replication_805_1	11	1
G3Replication_806_1	9	1
G3Replication_807_1	20	0
G3Replication_808_1	9	0
G3Replication_809_1	57	0
G3Replication_81_1	10	0
G3Replication_810_1	45	0
G3Replication_811_1	58	0
G3Replication_812_1	48	0
G3Replication_813_1	34	0
G3Replication_814_1	41	0
G3Replication_816_1	31	0
G3Replication_818_1	33	0
G3Replication_819_1	50	0
G3Replication_82_1	29	1
G3Replication_820_1	31	0
G3Replication_822_1	28	0
G3Replication_825_1	13	0
G3Replication_829_1	48	0
G3Replication_83_1	38	0
G3Replication_830_1	57	0
G3Replication_832_1	20	0
G3Replication_834_1	12	0
G3Replication_835_1	15	1
G3Replication_836_1	42	0
G3Replication_837_1	54	0
G3Replication_838_1	35	0
G3Replication_84_1	1	0
G3Replication_840_1	17	0
G3Replication_841_1	29	0
G3Replication_842_1	45	0
G3Replication_843_1	12	0
G3Replication_844_1	35	0
G3Replication_845_1	58	0
G3Replication_846_1	27	0
G3Replication_847_1	20	1
G3Replication_848_1	53	0
G3Replication_849_1	6	0
G3Replication_85_1	27	0
G3Replication_850_1	23	0
G3Replication_851_1	8	0
G3Replication_852_1	8	0
G3Replication_853_1	50	0
G3Replication_854_1	6	0
G3Replication_855_1	17	0
G3Replication_856_1	18	0
G3Replication_857_1	53	0
G3Replication_858_1	26	0
G3Replication_859_1	50	0
G3Replication_86_1	25	0
G3Replication_860_1	17	0
G3Replication_862_1	35	0
G3Replication_863_1	49	0
G3Replication_864_1	38	0
G3Replication_866_1	0	0
G3Replication_867_1	15	0
G3Replication_868_1	10	1
G3Replication_869_1	38	0
G3Replication_870_1	25	0
G3Replication_871_1	30	1
G3Replication_872_1	15	0
G3Replication_873_1	45	0
G3Replication_875_1	54	0
G3Replication_877_1	16	0
G3Replication_878_1	8	1
G3Replication_879_1	6	1
G3Replication_88_1	34	0
G3Replication_880_1	6	0
G3Replication_881_1	8	0
G3Replication_882_1	10	0
G3Replication_883_1	7	0
G3Replication_884_1	38	1
G3Replication_885_1	52	1
G3Replication_886_1	51	1
G3Replication_887_1	17	0
G3Replication_888_1	25	0
G3Replication_889_1	51	0
G3Replication_89_1	12	1
G3Replication_890_1	21	0
G3Replication_891_1	40	0
G3Replication_892_1	50	0
G3Replication_893_1	30	0
G3Replication_894_1	48	0
G3Replication_895_1	22	1
G3Replication_896_1	8	0
G3Replication_897_1	42	0
G3Replication_898_1	14	1
G3Replication_899_1	28	0
G3Replication_9_1	19	0
G3Replication_90_1	25	0
G3Replication_900_1	29	0
G3Replication_901_1	30	0
G3Replication_902_1	14	0
G3Replication_904_1	11	0
G3Replication_905_1	33	0
G3Replication_906_1	43	1
G3Replication_907_1	35	0
G3Replication_908_1	15	0
G3Replication_909_1	57	0
G3Replication_91_1	40	0
G3Replication_910_1	52	1
G3Replication_911_1	12	0
G3Replication_912_1	14	0
G3Replication_913_1	35	1
G3Replication_914_1	0	1
G3Replication_915_1	28	0
G3Replication_916_1	40	0
G3Replication_917_1	28	0
G3Replication_918_1	6	0
G3Replication_919_1	6	1
G3Replication_92_1	41	1
G3Replication_920_1	0	2
G3Replication_921_1	10	0
G3Replication_922_1	39	1
G3Replication_923_1	12	0
G3Replication_924_1	30	0
G3Replication_925_1	14	0
G3Replication_927_1	9	0
G3Replication_928_1	8	1
G3Replication_929_1	17	0
G3Replication_93_1	45	0
G3Replication_930_1	16	0
G3Replication_931_1	40	0
G3Replication_932_1	20	0
G3Replication_933_1	1	0
G3Replication_934_1	24	0
G3Replication_935_1	36	0
G3Replication_936_1	33	0
G3Replication_937_1	45	0
G3Replication_938_1	60	0
G3Replication_939_1	12	0
G3Replication_94_1	15	0
G3Replication_940_1	30	0
G3Replication_941_1	29	0
G3Replication_942_1	46	0
G3Replication_943_1	5	1
G3Replication_944_1	22	0
G3Replication_945_1	54	0
G3Replication_946_1	9	1
G3Replication_947_1	15	1
G3Replication_948_1	30	0
G3Replication_949_1	49	0
G3Replication_95_1	30	0
G3Replication_950_1	55	0
G3Replication_951_1	41	0
G3Replication_952_1	30	0
G3Replication_954_1	4	0
G3Replication_955_1	15	0
G3Replication_956_1	40	1
G3Replication_957_1	33	0
G3Replication_958_1	26	0
G3Replication_96_1	27	0
G3Replication_960_1	6	1
G3Replication_963_1	14	0
G3Replication_964_1	30	1
G3Replication_965_1	20	1
G3Replication_966_1	27	0
G3Replication_967_1	53	1
G3Replication_968_1	47	0
G3Replication_97_1	12	0
G3Replication_970_1	9	0
G3Replication_971_1	47	0
G3Replication_972_1	12	0
G3Replication_973_1	30	0
G3Replication_974_1	44	0
G3Replication_975_1	28	0
G3Replication_976_1	31	0
G3Replication_977_1	5	0
G3Replication_978_1	2	1
G3Replication_979_1	4	0
G3Replication_98_1	8	0
G3Replication_980_1	40	0
G3Replication_982_1	0	1
G3Replication_983_1	8	1
G3Replication_984_1	7	1
G3Replication_985_1	16	0
G3Replication_986_1	15	0
G3Replication_987_1	10	0
G3Replication_988_1	49	0
G3Replication_989_1	26	0
G3Replication_99_1	54	0
G3Replication_990_1	55	0
G3Replication_991_1	20	0
G3Replication_992_1	38	0
G3Replication_993_1	12	1
G3Replication_994_1	52	0
G3Replication_995_1	58	0
G3Replication_996_1	25	0
G3Replication_997_1	35	0
G3Replication_998_1	14	0
G3Replication_999_1	42	0
GWAS1_1_1	10	1
GWAS1_10_1	6	1
GWAS1_100_1	0	1
GWAS1_1000_1	8	0
GWAS1_1001_1	25	0
GWAS1_1002_1	28	0
GWAS1_1003_1	13	1
GWAS1_1004_1	30	0
GWAS1_1005_1	36	0
GWAS1_1006_1	27	0
GWAS1_1007_1	32	0
GWAS1_1008_1	15	0
GWAS1_1009_1	7	0
GWAS1_101_1	0	0
GWAS1_1010_1	6	1
GWAS1_1011_1	1	0
GWAS1_1012_1	40	0
GWAS1_1013_1	23	0
GWAS1_1014_1	26	0
GWAS1_1015_1	14	0
GWAS1_1016_1	8	0
GWAS1_1017_1	39	0
GWAS1_1018_1	41	0
GWAS1_1019_1	15	0
GWAS1_102_1	0	0
GWAS1_1020_1	41	0
GWAS1_1021_1	45	0
GWAS1_1022_1	33	1
GWAS1_1023_1	28	1
GWAS1_1024_1	12	0
GWAS1_1025_1	6	0
GWAS1_1026_1	22	0
GWAS1_1027_1	30	0
GWAS1_1028_1	4	1
GWAS1_1029_1	6	0
GWAS1_103_1	40	0
GWAS1_1030_1	38	0
GWAS1_1031_1	40	0
GWAS1_1032_1	3	0
GWAS1_1033_1	30	0
GWAS1_1034_1	40	0
GWAS1_1035_1	33	0
GWAS1_1036_1	26	0
GWAS1_1037_1	3	0
GWAS1_1038_1	13	0
GWAS1_1039_1	1	0
GWAS1_104_1	8	1
GWAS1_1040_1	30	0
GWAS1_1041_1	3	0
GWAS1_1042_1	6	1
GWAS1_1043_1	5	1
GWAS1_1044_1	51	0
GWAS1_1045_1	21	0
GWAS1_1046_1	25	0
GWAS1_1047_1	2	0
GWAS1_1048_1	45	0
GWAS1_1049_1	60	0
GWAS1_1050_1	50	0
GWAS1_1051_1	18	0
GWAS1_1052_1	16	0
GWAS1_1053_1	22	0
GWAS1_1054_1	14	0
GWAS1_1055_1	18	0
GWAS1_1056_1	13	0
GWAS1_1057_1	17	0
GWAS1_1058_1	21	0
GWAS1_1059_1	33	0
GWAS1_106_1	0	0
GWAS1_1060_1	15	1
GWAS1_1061_1	18	1
GWAS1_1062_1	17	0
GWAS1_1063_1	17	0
GWAS1_1064_1	14	0
GWAS1_1065_1	39	0
GWAS1_1066_1	41	0
GWAS1_1067_1	4	1
GWAS1_1068_1	39	0
GWAS1_1069_1	8	1
GWAS1_107_1	31	0
GWAS1_1070_1	32	0
GWAS1_1071_1	15	0
GWAS1_1072_1	35	0
GWAS1_1073_1	13	0
GWAS1_1074_1	18	0
GWAS1_1075_1	5	0
GWAS1_1076_1	23	0
GWAS1_1077_1	30	0
GWAS1_1078_1	10	1
GWAS1_1079_1	2	0
GWAS1_108_1	37	0
GWAS1_1080_1	28	0
GWAS1_1081_1	50	0
GWAS1_1082_1	37	0
GWAS1_1083_1	30	0
GWAS1_1084_1	40	0
GWAS1_1085_1	29	0
GWAS1_1086_1	16	0
GWAS1_1087_1	27	0
GWAS1_1088_1	10	1
GWAS1_1089_1	40	0
GWAS1_109_1	23	0
GWAS1_1090_1	32	0
GWAS1_1091_1	4	1
GWAS1_1092_1	26	0
GWAS1_1093_1	10	0
GWAS1_1094_1	31	0
GWAS1_1095_1	4	0
GWAS1_1096_1	40	1
GWAS1_1097_1	20	0
GWAS1_1098_1	2	0
GWAS1_1099_1	12	0
GWAS1_11_1	10	1
GWAS1_110_1	41	0
GWAS1_1100_1	36	0
GWAS1_1101_1	5	0
GWAS1_1102_1	5	1
GWAS1_1103_1	19	0
GWAS1_1104_1	18	0
GWAS1_1105_1	1	0
GWAS1_1106_1	7	0
GWAS1_1107_1	30	0
GWAS1_1108_1	5	0
GWAS1_1109_1	35	0
GWAS1_111_1	40	0
GWAS1_1110_1	40	0
GWAS1_1111_1	8	0
GWAS1_1112_1	11	1
GWAS1_1113_1	50	1
GWAS1_1114_1	8	1
GWAS1_1115_1	51	1
GWAS1_1116_1	0	0
GWAS1_1117_1	54	0
GWAS1_1118_1	3	0
GWAS1_1119_1	15	1
GWAS1_112_1	58	0
GWAS1_1120_1	5	0
GWAS1_1121_1	29	0
GWAS1_1122_1	5	1
GWAS1_1123_1	20	1
GWAS1_1124_1	18	0
GWAS1_1125_1	13	0
GWAS1_1126_1	17	0
GWAS1_1127_1	55	0
GWAS1_1128_1	37	0
GWAS1_1129_1	7	0
GWAS1_113_1	0	0
GWAS1_1130_1	4	0
GWAS1_1131_1	18	0
GWAS1_1132_1	5	0
GWAS1_1133_1	27	1
GWAS1_1134_1	18	0
GWAS1_1135_1	47	0
GWAS1_1136_1	7	0
GWAS1_1137_1	5	0
GWAS1_1138_1	15	0
GWAS1_1139_1	42	0
GWAS1_114_1	52	0
GWAS1_1140_1	38	0
GWAS1_1141_1	60	1
GWAS1_1142_1	7	1
GWAS1_1143_1	48	0
GWAS1_1144_1	23	0
GWAS1_1145_1	19	0
GWAS1_1146_1	30	0
GWAS1_1147_1	32	0
GWAS1_1148_1	18	0
GWAS1_1149_1	36	0
GWAS1_115_1	50	0
GWAS1_1150_1	20	0
GWAS1_1151_1	30	0
GWAS1_1152_1	14	0
GWAS1_1153_1	8	0
GWAS1_1154_1	2	0
GWAS1_1155_1	11	1
GWAS1_1156_1	40	0
GWAS1_1157_1	45	0
GWAS1_1158_1	16	0
GWAS1_1159_1	6	1
GWAS1_116_1	21	0
GWAS1_1160_1	26	0
GWAS1_1161_1	25	1
GWAS1_1162_1	5	0
GWAS1_1163_1	15	0
GWAS1_1164_1	49	1
GWAS1_1165_1	43	0
GWAS1_1166_1	39	1
GWAS1_1167_1	49	0
GWAS1_1168_1	27	0
GWAS1_1169_1	4	0
GWAS1_117_1	30	0
GWAS1_1170_1	17	0
GWAS1_1171_1	5	1
GWAS1_1172_1	16	0
GWAS1_1173_1	28	1
GWAS1_1174_1	3	1
GWAS1_1175_1	9	0
GWAS1_1176_1	6	0
GWAS1_1177_1	20	0
GWAS1_1178_1	9	0
GWAS1_1179_1	0	1
GWAS1_118_1	32	0
GWAS1_1180_1	25	0
GWAS1_1181_1	12	0
GWAS1_1182_1	50	0
GWAS1_1183_1	4	0
GWAS1_1184_1	2	0
GWAS1_1185_1	57	0
GWAS1_1186_1	35	0
GWAS1_1187_1	40	0
GWAS1_1188_1	10	1
GWAS1_1189_1	9	1
GWAS1_119_1	43	0
GWAS1_1190_1	5	0
GWAS1_1191_1	40	0
GWAS1_1192_1	25	0
GWAS1_1193_1	4	0
GWAS1_1194_1	12	0
GWAS1_1195_1	40	0
GWAS1_1196_1	23	0
GWAS1_1197_1	20	0
GWAS1_1198_1	0	0
GWAS1_1199_1	10	1
GWAS1_12_1	13	0
GWAS1_120_1	7	1
GWAS1_1200_1	10	0
GWAS1_1201_1	5	1
GWAS1_1202_1	21	0
GWAS1_1203_1	40	0
GWAS1_1204_1	29	1
GWAS1_1206_1	22	0
GWAS1_1207_1	35	0
GWAS1_1208_1	13	0
GWAS1_1209_1	12	0
GWAS1_121_1	24	1
GWAS1_1210_1	12	0
GWAS1_1211_1	25	0
GWAS1_1212_1	16	0
GWAS1_1213_1	7	0
GWAS1_1214_1	36	0
GWAS1_1215_1	10	0
GWAS1_1216_1	12	0
GWAS1_1217_1	56	0
GWAS1_1218_1	10	1
GWAS1_1219_1	5	0
GWAS1_122_1	30	0
GWAS1_1220_1	19	0
GWAS1_1221_1	27	0
GWAS1_1222_1	3	0
GWAS1_1223_1	10	0
GWAS1_1224_1	17	0
GWAS1_1225_1	7	0
GWAS1_1226_1	7	1
GWAS1_1227_1	40	0
GWAS1_1228_1	40	0
GWAS1_1229_1	17	1
GWAS1_123_1	29	0
GWAS1_1230_1	1	0
GWAS1_1231_1	38	0
GWAS1_1232_1	37	0
GWAS1_1233_1	20	0
GWAS1_1234_1	50	0
GWAS1_1235_1	26	0
GWAS1_1236_1	40	0
GWAS1_1237_1	35	0
GWAS1_1238_1	15	0
GWAS1_1239_1	7	0
GWAS1_124_1	19	0
GWAS1_1240_1	18	0
GWAS1_1241_1	14	0
GWAS1_1242_1	34	0
GWAS1_1243_1	55	0
GWAS1_1244_1	34	0
GWAS1_1245_1	11	0
GWAS1_1246_1	52	0
GWAS1_1248_1	28	0
GWAS1_1249_1	17	0
GWAS1_125_1	5	0
GWAS1_1250_1	60	0
GWAS1_1251_1	24	0
GWAS1_1252_1	28	0
GWAS1_1253_1	25	0
GWAS1_1254_1	14	0
GWAS1_1255_1	45	0
GWAS1_1256_1	18	0
GWAS1_1257_1	3	0
GWAS1_1258_1	13	0
GWAS1_1259_1	37	0
GWAS1_126_1	13	0
GWAS1_1260_1	17	0
GWAS1_1261_1	7	0
GWAS1_1262_1	3	1
GWAS1_1263_1	4	0
GWAS1_1264_1	10	0
GWAS1_1265_1	13	0
GWAS1_1266_1	9	1
GWAS1_1267_1	16	1
GWAS1_1268_1	9	0
GWAS1_1269_1	58	0
GWAS1_127_1	18	0
GWAS1_1270_1	32	0
GWAS1_1271_1	40	1
GWAS1_1272_1	20	0
GWAS1_1273_1	42	0
GWAS1_1274_1	24	0
GWAS1_1275_1	6	1
GWAS1_1276_1	13	0
GWAS1_1277_1	30	0
GWAS1_1278_1	2	0
GWAS1_1279_1	4	0
GWAS1_128_1	21	0
GWAS1_1280_1	14	0
GWAS1_1281_1	16	0
GWAS1_1282_1	21	0
GWAS1_1283_1	35	0
GWAS1_1284_1	14	0
GWAS1_1285_1	11	0
GWAS1_1286_1	42	0
GWAS1_1287_1	51	0
GWAS1_1288_1	40	0
GWAS1_1289_1	19	1
GWAS1_129_1	35	0
GWAS1_1290_1	52	0
GWAS1_1291_1	33	0
GWAS1_1292_1	45	0
GWAS1_1293_1	40	1
GWAS1_1294_1	5	0
GWAS1_1295_1	21	0
GWAS1_1296_1	52	0
GWAS1_1297_1	3	0
GWAS1_1298_1	35	0
GWAS1_1299_1	31	1
GWAS1_13_1	47	0
GWAS1_130_1	6	0
GWAS1_1300_1	11	0
GWAS1_1301_1	12	1
GWAS1_1302_1	38	0
GWAS1_1303_1	24	0
GWAS1_1304_1	45	0
GWAS1_1305_1	26	0
GWAS1_1306_1	32	0
GWAS1_1307_1	30	0
GWAS1_1308_1	43	0
GWAS1_1309_1	15	1
GWAS1_131_1	34	0
GWAS1_1310_1	23	0
GWAS1_1311_1	11	1
GWAS1_1312_1	15	0
GWAS1_1313_1	17	0
GWAS1_1314_1	57	0
GWAS1_1315_1	16	0
GWAS1_1316_1	25	0
GWAS1_1317_1	8	0
GWAS1_1318_1	60	0
GWAS1_1319_1	30	0
GWAS1_132_1	31	1
GWAS1_1321_1	14	0
GWAS1_1322_1	14	0
GWAS1_1323_1	25	0
GWAS1_1324_1	7	0
GWAS1_1325_1	32	0
GWAS1_1326_1	54	0
GWAS1_1327_1	19	0
GWAS1_1328_1	50	0
GWAS1_1329_1	16	0
GWAS1_133_1	7	0
GWAS1_1330_1	32	0
GWAS1_1331_1	40	0
GWAS1_1332_1	28	1
GWAS1_1333_1	45	0
GWAS1_1334_1	14	0
GWAS1_1336_1	55	0
GWAS1_1337_1	25	0
GWAS1_1338_1	17	0
GWAS1_1339_1	13	1
GWAS1_134_1	58	0
GWAS1_1341_1	46	1
GWAS1_1342_1	13	1
GWAS1_1343_1	47	0
GWAS1_1344_1	28	0
GWAS1_1345_1	19	0
GWAS1_1346_1	11	0
GWAS1_1347_1	13	0
GWAS1_1348_1	10	0
GWAS1_1349_1	27	0
GWAS1_135_1	48	0
GWAS1_1350_1	17	0
GWAS1_136_1	51	0
GWAS1_137_1	56	0
GWAS1_138_1	44	0
GWAS1_139_1	0	0
GWAS1_14_1	36	0
GWAS1_140_1	18	1
GWAS1_141_1	22	0
GWAS1_142_1	26	0
GWAS1_144_1	53	0
GWAS1_146_1	20	0
GWAS1_147_1	48	0
GWAS1_148_1	19	1
GWAS1_149_1	26	0
GWAS1_15_1	39	1
GWAS1_150_1	50	0
GWAS1_151_1	35	0
GWAS1_152_1	22	0
GWAS1_153_1	40	0
GWAS1_154_1	20	0
GWAS1_155_1	42	0
GWAS1_156_1	60	0
GWAS1_158_1	46	0
GWAS1_159_1	59	0
GWAS1_16_1	18	0
GWAS1_160_1	45	0
GWAS1_162_1	13	0
GWAS1_163_1	31	0
GWAS1_164_1	26	0
GWAS1_165_1	22	0
GWAS1_166_1	18	0
GWAS1_167_1	20	0
GWAS1_168_1	19	1
GWAS1_169_1	21	0
GWAS1_17_1	5	1
GWAS1_170_1	28	0
GWAS1_171_1	38	0
GWAS1_172_1	14	0
GWAS1_173_1	40	0
GWAS1_174_1	9	0
GWAS1_175_1	52	0
GWAS1_176_1	21	0
GWAS1_177_1	6	0
GWAS1_178_1	31	0
GWAS1_179_1	9	0
GWAS1_18_1	25	0
GWAS1_180_1	14	0
GWAS1_181_1	20	0
GWAS1_182_1	29	0
GWAS1_183_1	58	0
GWAS1_184_1	44	0
GWAS1_185_1	36	0
GWAS1_186_1	0	0
GWAS1_187_1	14	0
GWAS1_188_1	40	0
GWAS1_19_1	23	0
GWAS1_190_1	20	1
GWAS1_191_1	39	0
GWAS1_192_1	54	0
GWAS1_193_1	31	0
[truncated: 2,255 more rows]

## Sheet: SourceData_Fig5
Sample	Genotype	Order Genotype	Variable	Surface Expression (MFI)	Color
8814-1	del-A | del-A	6	Monocyte HLA-DR	10098	No RNAseq
111944-1	TG-A | del-A	5	Monocyte HLA-DR	8075	No RNAseq
2887-1	TG-A | del-A	5	Monocyte HLA-DR	3839	No RNAseq
818-1	TG-A | del-A	5	Monocyte HLA-DR	5836	No RNAseq
820-1	TG-A | del-A	5	Monocyte HLA-DR	3501	No RNAseq
2711-1	TG-T | del-A	4	Monocyte HLA-DR	3503	No RNAseq
2825-1	TG-T | del-A	4	Monocyte HLA-DR	2490	No RNAseq
2861-1	TG-T | del-A	4	Monocyte HLA-DR	4249	No RNAseq
838-1	TG-T | del-A	4	Monocyte HLA-DR	8567	No RNAseq
9509-2	TG-T | del-A	4	Monocyte HLA-DR	1365	No RNAseq
9632-2	TG-T | del-A	4	Monocyte HLA-DR	5868	No RNAseq
2719-1	TG-A | TG-A	3	Monocyte HLA-DR	5956	No RNAseq
2727-1	TG-A | TG-A	3	Monocyte HLA-DR	11477	No RNAseq
2872-1	TG-A | TG-A	3	Monocyte HLA-DR	2299	No RNAseq
2886-1	TG-A | TG-A	3	Monocyte HLA-DR	3400	No RNAseq
798-1	TG-A | TG-A	3	Monocyte HLA-DR	11920	No RNAseq
854-1	TG-A | TG-A	3	Monocyte HLA-DR	8076	No RNAseq
8602-1	TG-A | TG-A	3	Monocyte HLA-DR	10230	No RNAseq
8807-1	TG-A | TG-A	3	Monocyte HLA-DR	7555	No RNAseq
2719-2	TG-A | TG-T	2	Monocyte HLA-DR	3310	No RNAseq
2725-1	TG-A | TG-T	2	Monocyte HLA-DR	5530	No RNAseq
2865-1	TG-A | TG-T	2	Monocyte HLA-DR	4307	No RNAseq
2871-1	TG-A | TG-T	2	Monocyte HLA-DR	5986	No RNAseq
802-1	TG-A | TG-T	2	Monocyte HLA-DR	5309	No RNAseq
802-2	TG-A | TG-T	2	Monocyte HLA-DR	9951	No RNAseq
803-1	TG-A | TG-T	2	Monocyte HLA-DR	7965	No RNAseq
842-1	TG-A | TG-T	2	Monocyte HLA-DR	5534	No RNAseq
8608-1	TG-A | TG-T	2	Monocyte HLA-DR	6401	No RNAseq
865-1	TG-A | TG-T	2	Monocyte HLA-DR	3310	No RNAseq
9291-1	TG-A | TG-T	2	Monocyte HLA-DR	6012	No RNAseq
9291-2	TG-A | TG-T	2	Monocyte HLA-DR	2755	No RNAseq
111870-1	TG-T | TG-T	1	Monocyte HLA-DR	3282	No RNAseq
2706-1	TG-T | TG-T	1	Monocyte HLA-DR	2656	No RNAseq
2837-1	TG-T | TG-T	1	Monocyte HLA-DR	6048	No RNAseq
2855-1	TG-T | TG-T	1	Monocyte HLA-DR	4166	No RNAseq
2865-2	TG-T | TG-T	1	Monocyte HLA-DR	4277	No RNAseq
2871-2	TG-T | TG-T	1	Monocyte HLA-DR	4265	No RNAseq
812-1	TG-T | TG-T	1	Monocyte HLA-DR	2304	No RNAseq
824-1	TG-T | TG-T	1	Monocyte HLA-DR	5897	No RNAseq
827-1	TG-T | TG-T	1	Monocyte HLA-DR	5269	No RNAseq
8596-1	TG-T | TG-T	1	Monocyte HLA-DR	7573	No RNAseq
8802-1	TG-T | TG-T	1	Monocyte HLA-DR	6992	No RNAseq
8803-1	TG-T | TG-T	1	Monocyte HLA-DR	8938	No RNAseq
8814-1	del-A | del-A	6	Monocyte HLA-DQ	14748	No RNAseq
111944-1	TG-A | del-A	5	Monocyte HLA-DQ	10600	No RNAseq
2887-1	TG-A | del-A	5	Monocyte HLA-DQ	6274	No RNAseq
818-1	TG-A | del-A	5	Monocyte HLA-DQ	5885	No RNAseq
820-1	TG-A | del-A	5	Monocyte HLA-DQ	5704	No RNAseq
2711-1	TG-T | del-A	4	Monocyte HLA-DQ	2902	No RNAseq
2825-1	TG-T | del-A	4	Monocyte HLA-DQ	2383	No RNAseq
2861-1	TG-T | del-A	4	Monocyte HLA-DQ	5218	No RNAseq
838-1	TG-T | del-A	4	Monocyte HLA-DQ	9567	No RNAseq
9509-2	TG-T | del-A	4	Monocyte HLA-DQ	1960	No RNAseq
9632-2	TG-T | del-A	4	Monocyte HLA-DQ	4180	No RNAseq
2719-1	TG-A | TG-A	3	Monocyte HLA-DQ	5068	No RNAseq
2727-1	TG-A | TG-A	3	Monocyte HLA-DQ	4495	No RNAseq
2872-1	TG-A | TG-A	3	Monocyte HLA-DQ	1318	No RNAseq
2886-1	TG-A | TG-A	3	Monocyte HLA-DQ	2999	No RNAseq
798-1	TG-A | TG-A	3	Monocyte HLA-DQ	8027	No RNAseq
854-1	TG-A | TG-A	3	Monocyte HLA-DQ	5463	No RNAseq
8602-1	TG-A | TG-A	3	Monocyte HLA-DQ	3822	No RNAseq
8807-1	TG-A | TG-A	3	Monocyte HLA-DQ	2353	No RNAseq
2719-2	TG-A | TG-T	2	Monocyte HLA-DQ	1555	No RNAseq
2725-1	TG-A | TG-T	2	Monocyte HLA-DQ	2392	No RNAseq
2865-1	TG-A | TG-T	2	Monocyte HLA-DQ	4116	No RNAseq
2871-1	TG-A | TG-T	2	Monocyte HLA-DQ	2380	No RNAseq
802-1	TG-A | TG-T	2	Monocyte HLA-DQ	4214	No RNAseq
802-2	TG-A | TG-T	2	Monocyte HLA-DQ	3861	No RNAseq
803-1	TG-A | TG-T	2	Monocyte HLA-DQ	2794	No RNAseq
842-1	TG-A | TG-T	2	Monocyte HLA-DQ	6635.5	No RNAseq
8608-1	TG-A | TG-T	2	Monocyte HLA-DQ	9104	No RNAseq
865-1	TG-A | TG-T	2	Monocyte HLA-DQ	2854	No RNAseq
9291-1	TG-A | TG-T	2	Monocyte HLA-DQ	4418	No RNAseq
9291-2	TG-A | TG-T	2	Monocyte HLA-DQ	316	No RNAseq
111870-1	TG-T | TG-T	1	Monocyte HLA-DQ	1720	No RNAseq
2706-1	TG-T | TG-T	1	Monocyte HLA-DQ	1610	No RNAseq
2837-1	TG-T | TG-T	1	Monocyte HLA-DQ	5344	No RNAseq
2855-1	TG-T | TG-T	1	Monocyte HLA-DQ	3645	No RNAseq
2865-2	TG-T | TG-T	1	Monocyte HLA-DQ	4380	No RNAseq
2871-2	TG-T | TG-T	1	Monocyte HLA-DQ	1842	No RNAseq
812-1	TG-T | TG-T	1	Monocyte HLA-DQ	2372	No RNAseq
824-1	TG-T | TG-T	1	Monocyte HLA-DQ	5514	No RNAseq
827-1	TG-T | TG-T	1	Monocyte HLA-DQ	2232	No RNAseq
8596-1	TG-T | TG-T	1	Monocyte HLA-DQ	7333	No RNAseq
8802-1	TG-T | TG-T	1	Monocyte HLA-DQ	7490	No RNAseq
8803-1	TG-T | TG-T	1	Monocyte HLA-DQ	2576	No RNAseq
8814-1	del-A | del-A	6	Dendritic HLA-DR	42015	No RNAseq
111944-1	TG-A | del-A	5	Dendritic HLA-DR	47454	No RNAseq
2887-1	TG-A | del-A	5	Dendritic HLA-DR	74272	No RNAseq
818-1	TG-A | del-A	5	Dendritic HLA-DR	69119	No RNAseq
820-1	TG-A | del-A	5	Dendritic HLA-DR	17771	No RNAseq
2711-1	TG-T | del-A	4	Dendritic HLA-DR	28910	No RNAseq
2825-1	TG-T | del-A	4	Dendritic HLA-DR	17845	No RNAseq
2861-1	TG-T | del-A	4	Dendritic HLA-DR	22664	No RNAseq
838-1	TG-T | del-A	4	Dendritic HLA-DR	47696	No RNAseq
9509-2	TG-T | del-A	4	Dendritic HLA-DR	30397	No RNAseq
9632-2	TG-T | del-A	4	Dendritic HLA-DR	35592	No RNAseq
2719-1	TG-A | TG-A	3	Dendritic HLA-DR	48801	No RNAseq
2727-1	TG-A | TG-A	3	Dendritic HLA-DR	32381	No RNAseq
2872-1	TG-A | TG-A	3	Dendritic HLA-DR	22120	No RNAseq
2886-1	TG-A | TG-A	3	Dendritic HLA-DR	15910	No RNAseq
798-1	TG-A | TG-A	3	Dendritic HLA-DR	34135	No RNAseq
854-1	TG-A | TG-A	3	Dendritic HLA-DR	32508	No RNAseq
8602-1	TG-A | TG-A	3	Dendritic HLA-DR	66688	No RNAseq
8807-1	TG-A | TG-A	3	Dendritic HLA-DR	32000	No RNAseq
2719-2	TG-A | TG-T	2	Dendritic HLA-DR	38158	No RNAseq
2725-1	TG-A | TG-T	2	Dendritic HLA-DR	31449	No RNAseq
2865-1	TG-A | TG-T	2	Dendritic HLA-DR	23345	No RNAseq
2871-1	TG-A | TG-T	2	Dendritic HLA-DR	38122	No RNAseq
802-1	TG-A | TG-T	2	Dendritic HLA-DR	34925	No RNAseq
802-2	TG-A | TG-T	2	Dendritic HLA-DR	44621	No RNAseq
803-1	TG-A | TG-T	2	Dendritic HLA-DR	35879	No RNAseq
842-1	TG-A | TG-T	2	Dendritic HLA-DR	32890.5	No RNAseq
8608-1	TG-A | TG-T	2	Dendritic HLA-DR	29081	No RNAseq
865-1	TG-A | TG-T	2	Dendritic HLA-DR	47607	No RNAseq
9291-1	TG-A | TG-T	2	Dendritic HLA-DR	38005	No RNAseq
9291-2	TG-A | TG-T	2	Dendritic HLA-DR	21126	No RNAseq
111870-1	TG-T | TG-T	1	Dendritic HLA-DR	34104	No RNAseq
2706-1	TG-T | TG-T	1	Dendritic HLA-DR	30819	No RNAseq
2837-1	TG-T | TG-T	1	Dendritic HLA-DR	56890	No RNAseq
2855-1	TG-T | TG-T	1	Dendritic HLA-DR	21948	No RNAseq
2865-2	TG-T | TG-T	1	Dendritic HLA-DR	45646	No RNAseq
2871-2	TG-T | TG-T	1	Dendritic HLA-DR	25781	No RNAseq
812-1	TG-T | TG-T	1	Dendritic HLA-DR	55171	No RNAseq
824-1	TG-T | TG-T	1	Dendritic HLA-DR	48053	No RNAseq
827-1	TG-T | TG-T	1	Dendritic HLA-DR	33485	No RNAseq
8596-1	TG-T | TG-T	1	Dendritic HLA-DR	59184	No RNAseq
8802-1	TG-T | TG-T	1	Dendritic HLA-DR	46454	No RNAseq
8803-1	TG-T | TG-T	1	Dendritic HLA-DR	35879	No RNAseq
8814-1	del-A | del-A	6	Dendritic HLA-DQ	72087	No RNAseq
111944-1	TG-A | del-A	5	Dendritic HLA-DQ	74082	No RNAseq
2887-1	TG-A | del-A	5	Dendritic HLA-DQ	127295	No RNAseq
818-1	TG-A | del-A	5	Dendritic HLA-DQ	82149	No RNAseq
820-1	TG-A | del-A	5	Dendritic HLA-DQ	32846	No RNAseq
2711-1	TG-T | del-A	4	Dendritic HLA-DQ	27470	No RNAseq
2825-1	TG-T | del-A	4	Dendritic HLA-DQ	19181	No RNAseq
2861-1	TG-T | del-A	4	Dendritic HLA-DQ	35420	No RNAseq
838-1	TG-T | del-A	4	Dendritic HLA-DQ	60918	No RNAseq
9509-2	TG-T | del-A	4	Dendritic HLA-DQ	53158	No RNAseq
9632-2	TG-T | del-A	4	Dendritic HLA-DQ	39020	No RNAseq
2719-1	TG-A | TG-A	3	Dendritic HLA-DQ	56817	No RNAseq
2727-1	TG-A | TG-A	3	Dendritic HLA-DQ	17116	No RNAseq
2872-1	TG-A | TG-A	3	Dendritic HLA-DQ	12256	No RNAseq
2886-1	TG-A | TG-A	3	Dendritic HLA-DQ	16255	No RNAseq
798-1	TG-A | TG-A	3	Dendritic HLA-DQ	28187	No RNAseq
854-1	TG-A | TG-A	3	Dendritic HLA-DQ	27720	No RNAseq
8602-1	TG-A | TG-A	3	Dendritic HLA-DQ	30269	No RNAseq
8807-1	TG-A | TG-A	3	Dendritic HLA-DQ	12511	No RNAseq
2719-2	TG-A | TG-T	2	Dendritic HLA-DQ	23294	No RNAseq
2725-1	TG-A | TG-T	2	Dendritic HLA-DQ	16222	No RNAseq
2865-1	TG-A | TG-T	2	Dendritic HLA-DQ	29028	No RNAseq
2871-1	TG-A | TG-T	2	Dendritic HLA-DQ	18137	No RNAseq
802-1	TG-A | TG-T	2	Dendritic HLA-DQ	34140	No RNAseq
802-2	TG-A | TG-T	2	Dendritic HLA-DQ	24669	No RNAseq
803-1	TG-A | TG-T	2	Dendritic HLA-DQ	21058	No RNAseq
842-1	TG-A | TG-T	2	Dendritic HLA-DQ	46459.5	No RNAseq
8608-1	TG-A | TG-T	2	Dendritic HLA-DQ	50181	No RNAseq
865-1	TG-A | TG-T	2	Dendritic HLA-DQ	48348	No RNAseq
9291-1	TG-A | TG-T	2	Dendritic HLA-DQ	39269	No RNAseq
9291-2	TG-A | TG-T	2	Dendritic HLA-DQ	626	No RNAseq
111870-1	TG-T | TG-T	1	Dendritic HLA-DQ	24707	No RNAseq
2706-1	TG-T | TG-T	1	Dendritic HLA-DQ	25084	No RNAseq
2837-1	TG-T | TG-T	1	Dendritic HLA-DQ	72297	No RNAseq
2855-1	TG-T | TG-T	1	Dendritic HLA-DQ	22356	No RNAseq
2865-2	TG-T | TG-T	1	Dendritic HLA-DQ	55627	No RNAseq
2871-2	TG-T | TG-T	1	Dendritic HLA-DQ	13795	No RNAseq
812-1	TG-T | TG-T	1	Dendritic HLA-DQ	63445	No RNAseq
824-1	TG-T | TG-T	1	Dendritic HLA-DQ	59390	No RNAseq
827-1	TG-T | TG-T	1	Dendritic HLA-DQ	29740	No RNAseq
8596-1	TG-T | TG-T	1	Dendritic HLA-DQ	68367	No RNAseq
8802-1	TG-T | TG-T	1	Dendritic HLA-DQ	57374	No RNAseq
8803-1	TG-T | TG-T	1	Dendritic HLA-DQ	21058	No RNAseq
853-1*	TG-T | TG-T	1	Monocyte HLA-DR	3578.5	Subject #1
853-1*	TG-T | TG-T	1	Monocyte HLA-DQ	1376.8	Subject #1
853-1*	TG-T | TG-T	1	Dendritic HLA-DR	31822	Subject #1
853-1*	TG-T | TG-T	1	Dendritic HLA-DQ	14506	Subject #1
2852-1	TG-T | del-A	4	Monocyte HLA-DR	6830	Subject #2
2852-1	TG-T | del-A	4	Monocyte HLA-DQ	4241	Subject #2
2852-1	TG-T | del-A	4	Dendritic HLA-DR	29159	Subject #2
2852-1	TG-T | del-A	4	Dendritic HLA-DQ	22096	Subject #2
850-1	TG-T | del-A	4	Monocyte HLA-DR	4915	Subject #3
850-1	TG-T | del-A	4	Monocyte HLA-DQ	5908	Subject #3
850-1	TG-T | del-A	4	Dendritic HLA-DR	29332	Subject #3
850-1	TG-T | del-A	4	Dendritic HLA-DQ	48003	Subject #3
