# Supplementary material for: Early-onset autoimmune vitiligo associated with an enhancer variant haplotype that upregulates class II HLA expression
Source: Nat Commun. 2019 Jan 23;10:391. doi: 10.1038/s41467-019-08337-4 (PMC6344500; doi:10.1038/s41467-019-08337-4)
Supplement: Supplementary file 3 — Supplementary Data 1 [file 41467_2019_8337_MOESM3_ESM.xlsx]

## Sheet: Sheet1
Supplementary Data File 1. Genome-wide significant SNPs and comparison of effect sizes in combined GWAS early-onset and late-onset vitiligo subgroups
						Early-onset						Adult-onset						Effect size comparison*
Chr.	Variant	Position (Build 37)	EA	OA		MAF in cases	MAF in controls	PCMH	OR	SE		MAF in cases	MAF in controls	PCMH	OR	SE		Z score	PZ
1	rs6679677	114303808	A	C		0.1185	0.09531	0.004977	1.289	0.08986		0.128	0.09531	1.772e-09	1.43	0.05982		-0.96163	0.33624
1	rs2476601	114377568	A	G		0.1207	0.09582	0.002394	1.314	0.08946		0.128	0.09582	6.983e-09	1.412	0.05999		-0.66781	0.50425
2	rs11691108	55724295	A	C		0.04841	0.03489	0.001996	1.515	0.1358		0.05335	0.03489	2.725e-08	1.634	0.08947		-0.46497	0.64195
2	rs11679981	55724302	G	A		0.04841	0.03489	0.001996	1.515	0.1358		0.05335	0.03489	2.725e-08	1.634	0.08947		-0.46497	0.64195
2	rs138507149	55802009	T	C		0.05058	0.03516	0.0007013	1.563	0.1332		0.05404	0.03516	2.41e-08	1.639	0.08949		-0.29588	0.76733
2	rs114123399	55944456	G	A		0.04697	0.03744	0.05125	1.301	0.1361		0.05753	0.03744	2.545e-08	1.615	0.08691		-1.33886	0.18062
2	rs76364098	55990631	A	C		0.05058	0.04543	0.4585	1.102	0.132		0.06729	0.04543	2.039e-08	1.565	0.08055		-2.26829	0.02331
2	rs78465648	55997998	T	C		0.05058	0.04544	0.4629	1.101	0.132		0.06729	0.04544	2.205e-08	1.563	0.08054		-2.26597	0.02345
2	rs35952493	55999095	D	I		0.05058	0.04446	0.3221	1.139	0.1322		0.0666	0.04446	1.098e-08	1.582	0.08096		-2.11933	0.03406
2	rs2075302	163076146	C	T		0.5549	0.4613	3.841e-12	1.492	0.05804		0.4997	0.4613	8.489e-05	1.168	0.03969		3.48192	0.0005
2	rs11679244	163082395	A	C		0.5549	0.4614	4.131e-12	1.491	0.05804		0.5	0.4614	7.088e-05	1.17	0.03969		3.44805	0.00056
2	rs36027269	163086360	D	I		0.4704	0.3928	9.049e-09	1.391	0.05782		0.4282	0.3928	0.0002053	1.159	0.04003		2.59462	0.00947
2	rs2111485	163110536	A	G		0.3049	0.3965	2.46e-12	0.6459	0.06283		0.3445	0.3965	1.557e-09	0.7776	0.04177		-2.45956	0.01391
2	rs1990760	163124051	C	T		0.3129	0.3975	3.709e-10	0.6789	0.06216		0.3473	0.3975	1.252e-08	0.7897	0.04161		-2.02107	0.04327
2	rs13023380	163154363	G	A		0.4068	0.4907	7.602e-10	0.6961	0.05899		0.4348	0.4907	9.007e-09	0.7945	0.04007		-1.8541	0.06373
2	rs7587426	163210343	C	T		0.4032	0.4799	1.757e-08	0.7165	0.05909		0.4296	0.4799	2.498e-07	0.8127	0.04019		-1.76294	0.07791
2	rs7608315	163213723	C	A		0.3808	0.4585	7.919e-09	0.7095	0.05957		0.416	0.4585	8.697e-06	0.8353	0.04042		-2.26745	0.02336
2	rs984971	163224521	G	A		0.2883	0.3616	3.411e-08	0.7048	0.06359		0.3222	0.3616	5.04e-06	0.8242	0.04247		-2.04659	0.0407
2	rs2068330	163237390	G	C		0.2883	0.3627	1.952e-08	0.7005	0.06357		0.3239	0.3627	5.148e-06	0.8248	0.04239		-2.13784	0.03253
2	rs33998987	163284067	C	T		0.2637	0.3332	4.873e-08	0.7016	0.0653		0.2985	0.3332	5.434e-05	0.8399	0.04334		-2.29566	0.0217
3	rs17656441	71495376	T	C		0.3569	0.3277	0.03989	1.132	0.06012		0.3724	0.3277	3.476e-08	1.256	0.04137		-1.42433	0.15435
3	rs55716899	71498561	C	T		0.3858	0.427	0.01625	0.868	0.05895		0.3748	0.427	1.248e-08	0.7914	0.04112		1.28541	0.19865
3	rs11707890	71503479	G	T		0.3866	0.4291	0.01212	0.8626	0.05895		0.3769	0.4291	1.404e-08	0.7922	0.04109		1.18481	0.23609
3	rs61426409	71503946	D	I		0.3851	0.428	0.01032	0.8597	0.05897		0.3762	0.428	1.446e-08	0.7924	0.04109		1.13417	0.25672
3	rs201873396	71503953	I	D		0.3569	0.3269	0.04099	1.131	0.06015		0.371	0.3269	4.109e-08	1.255	0.04139		-1.42483	0.15421
3	rs12108053	71504768	T	C		0.3577	0.3275	0.04063	1.131	0.06013		0.372	0.3275	4.147e-08	1.255	0.04136		-1.42548	0.15402
3	rs11709248	71505403	G	A		0.3577	0.3278	0.04179	1.13	0.06013		0.372	0.3278	4.132e-08	1.255	0.04137		-1.43749	0.15058
3	rs57205040	71520890	C	A		0.3808	0.4262	0.006324	0.8508	0.05918		0.3741	0.4262	1.942e-08	0.794	0.04111		0.95887	0.33763
3	rs62247165	71532621	T	C		0.3793	0.4259	0.00544	0.8482	0.05921		0.3731	0.4259	1.571e-08	0.7927	0.04114		0.93859	0.34794
3	rs1876245	71534763	C	T		0.3801	0.4254	0.007097	0.8527	0.05919		0.372	0.4254	1.037e-08	0.7903	0.04116		1.05411	0.29183
3	rs34492796	71539405	C	T		0.3815	0.4251	0.01127	0.8607	0.05917		0.372	0.4251	1.181e-08	0.791	0.04117		1.17153	0.24139
3	rs141105463	71542259	I	D		0.3793	0.424	0.01166	0.8613	0.05919		0.3696	0.424	6.2e-09	0.7874	0.04119		1.244	0.2135
3	rs73093445	71542279	A	C		0.3815	0.4251	0.01273	0.8628	0.05918		0.3717	0.4251	9.776e-09	0.7899	0.04118		1.2244	0.2208
3	rs7632921	71543758	T	G		0.3829	0.4267	0.01298	0.8635	0.05905		0.3717	0.4267	5.854e-09	0.7873	0.04114		1.28369	0.19925
3	rs35768603	71544252	C	T		0.3808	0.4247	0.01193	0.8616	0.0592		0.371	0.4247	7.524e-09	0.7884	0.04119		1.23109	0.21829
3	rs11720523	71545170	A	C		0.3815	0.4251	0.0124	0.8624	0.05916		0.3724	0.4251	1.479e-08	0.7922	0.04117		1.17801	0.23879
3	rs62244860	71547590	G	A		0.3815	0.4255	0.01174	0.8615	0.05913		0.3717	0.4255	7.878e-09	0.789	0.04113		1.22048	0.22228
3	rs6779258	71549639	C	T		0.3829	0.4268	0.01059	0.8597	0.05911		0.3755	0.4268	2.656e-08	0.7957	0.04111		1.07446	0.28262
3	rs62244862	71550670	A	T		0.3844	0.4265	0.01484	0.8659	0.05908		0.3745	0.4265	1.59e-08	0.7928	0.04113		1.2252	0.2205
3	rs62244863	71550774	C	T		0.3844	0.4267	0.01484	0.8659	0.05908		0.3745	0.4267	1.402e-08	0.7921	0.04113		1.23747	0.21591
3	rs9832796	71551971	G	A		0.3844	0.4269	0.01627	0.8676	0.05906		0.3745	0.4269	1.238e-08	0.7914	0.04113		1.27729	0.2015
3	rs1392226	71552119	A	G		0.3844	0.4269	0.01656	0.868	0.05906		0.3745	0.4269	1.238e-08	0.7914	0.04113		1.28369	0.19925
3	rs9837383	71552366	C	T		0.3829	0.4273	0.01275	0.8631	0.0591		0.3752	0.4273	1.412e-08	0.7923	0.0411		1.18898	0.23445
3	rs9842406	71553132	G	T		0.3829	0.4268	0.01326	0.8638	0.0591		0.3741	0.4268	1.075e-08	0.7907	0.04112		1.22813	0.2194
3	rs6780776	71554185	T	C		0.3858	0.4277	0.01923	0.871	0.05901		0.3755	0.4277	1.301e-08	0.7918	0.0411		1.32568	0.18494
3	rs60756930	71556471	G	A		0.3844	0.4272	0.01384	0.8646	0.05907		0.3752	0.4272	1.696e-08	0.7934	0.04108		1.19443	0.23231
3	rs34346645	71557945	A	C		0.3844	0.4262	0.02672	0.8772	0.05915		0.372	0.4262	4.7e-09	0.7858	0.04121		1.52632	0.12693
3	rs57929572	71563561	T	C		0.3829	0.4255	0.01616	0.8674	0.05909		0.3713	0.4255	3.459e-09	0.7844	0.04117		1.39661	0.16253
3	rs60135207	71563777	T	G		0.3829	0.4256	0.01617	0.8674	0.0591		0.3713	0.4256	3.139e-09	0.7839	0.04117		1.4053	0.15993
3	rs17662328	71564943	A	G		0.3829	0.4256	0.01617	0.8674	0.0591		0.3713	0.4256	3.351e-09	0.7842	0.04117		1.39999	0.16152
3	rs1432611	71569678	T	G		0.3829	0.4251	0.0168	0.8682	0.05908		0.3731	0.4251	1.281e-08	0.7914	0.04116		1.2863	0.19834
3	rs7649993	71572338	G	C		0.3902	0.4333	0.01434	0.8656	0.0589		0.3818	0.4333	3.883e-08	0.799	0.04089		1.11659	0.26417
3	rs56343799	71572406	A	G		0.3902	0.4332	0.01468	0.866	0.05891		0.3815	0.4332	3.175e-08	0.7978	0.0409		1.14377	0.25272
3	rs6764416	71574051	T	C		0.3902	0.4333	0.01434	0.8656	0.0589		0.3818	0.4333	3.883e-08	0.799	0.04089		1.11659	0.26417
3	rs111242991	71576058	T	C		0.3829	0.4265	0.01335	0.8639	0.05909		0.3731	0.4265	8.075e-09	0.7891	0.04112		1.25802	0.20839
3	rs7624274	71578737	A	T		0.3916	0.4337	0.01694	0.8689	0.05884		0.3815	0.4337	2.773e-08	0.7971	0.0409		1.20359	0.22875
3	rs7610856	71579022	A	C		0.3844	0.427	0.01531	0.8667	0.05902		0.3731	0.427	6.344e-09	0.7878	0.04112		1.32693	0.18453
3	rs71792085	71580180	D	I		0.3844	0.4267	0.01604	0.8675	0.05902		0.3731	0.4267	7.848e-09	0.789	0.04112		1.31859	0.1873
3	rs11714337	71582521	A	G		0.3829	0.4259	0.01443	0.8656	0.05904		0.3713	0.4259	7.427e-09	0.7886	0.04114		1.29466	0.19544
3	rs35480566	71583177	G	A		0.3909	0.4331	0.01553	0.8673	0.05883		0.3808	0.4331	3.652e-08	0.7986	0.04091		1.15168	0.24945
3	rs62244884	71583383	A	G		0.3829	0.4257	0.01403	0.8651	0.05902		0.3713	0.4257	7.329e-09	0.7885	0.04114		1.28869	0.19751
3	rs13076312	188089254	T	C		0.5181	0.4504	2.95e-06	1.306	0.0576		0.5108	0.4504	4.394e-11	1.301	0.03988		0.05475	0.95634
3	rs139785987	188093707	C	G		0.5123	0.4461	3.359e-06	1.303	0.05743		0.5063	0.4461	8.973e-11	1.295	0.0398		0.08814	0.92977
3	rs146059085	188093948	C	G		0.5101	0.4462	8.313e-06	1.289	0.05745		0.5052	0.4462	1.607e-10	1.29	0.0398		-0.0111	0.99115
3	rs11505019	188094327	G	T		0.466	0.405	1.34e-05	1.283	0.05761		0.4585	0.405	6.396e-09	1.262	0.04002		0.23527	0.814
3	rs145282249	188094855	T	A		0.5159	0.4493	2.449e-06	1.308	0.05743		0.5091	0.4493	9.266e-11	1.295	0.03981		0.14294	0.88634
3	rs9866135	188095287	A	G		0.5152	0.4489	2.927e-06	1.305	0.05743		0.5087	0.4489	9.71e-11	1.294	0.03981		0.12114	0.90358
3	rs1474275	188099420	G	T		0.5527	0.4897	3.198e-06	1.308	0.05788		0.5506	0.4897	2.068e-10	1.288	0.03987		0.21924	0.82647
3	rs2030518	188101670	G	A		0.5462	0.482	1.708e-06	1.317	0.05779		0.5439	0.482	5.691e-11	1.298	0.03982		0.20706	0.83596
3	rs2030517	188101703	C	A		0.5462	0.482	1.708e-06	1.317	0.05779		0.5439	0.482	5.691e-11	1.298	0.03982		0.20706	0.83596
3	rs13079741	188101861	C	G		0.5202	0.4554	3.006e-06	1.305	0.05746		0.5153	0.4554	6.412e-11	1.297	0.0398		0.08797	0.9299
3	rs13080163	188102104	T	G		0.5188	0.4493	9.613e-07	1.322	0.05745		0.5091	0.4493	9.889e-11	1.294	0.03978		0.30636	0.75933
3	rs9848000	188102421	A	T		0.5419	0.4768	2.209e-06	1.313	0.05777		0.5377	0.4768	8.836e-11	1.294	0.03979		0.2078	0.83539
3	rs9848016	188102433	C	T		0.5419	0.4775	2.816e-06	1.309	0.05777		0.538	0.4775	1.238e-10	1.292	0.0398		0.18634	0.85218
3	rs2889896	188102716	T	C		0.5166	0.4517	3.375e-06	1.303	0.05744		0.5112	0.4517	6.865e-11	1.297	0.03978		0.06606	0.94733
3	rs12485704	188109766	T	C		0.5159	0.4512	3.463e-06	1.302	0.05743		0.5108	0.4512	6.176e-11	1.298	0.03979		0.04404	0.96487
3	rs1464510	188112554	A	C		0.5108	0.4469	9.879e-06	1.286	0.05741		0.5056	0.4469	8.104e-11	1.295	0.03977		-0.09986	0.92046
3	rs13091753	188114589	T	G		0.461	0.4037	6.374e-05	1.258	0.05768		0.4568	0.4037	4.866e-09	1.265	0.04		-0.07905	0.93699
3	rs9834115	188115142	C	T		0.4639	0.4049	3.777e-05	1.267	0.05768		0.4585	0.4049	3.241e-09	1.268	0.03997		-0.01124	0.99103
3	rs6790260	188117079	G	C		0.4256	0.4887	5.034e-06	0.768	0.05814		0.44	0.4887	4.816e-08	0.8038	0.04		-0.6456	0.51854
3	rs201706465	188117147	I	D		0.461	0.4025	4.283e-05	1.265	0.05772		0.4543	0.4025	1.044e-08	1.258	0.04		0.07902	0.93702
3	rs59822814	188117151	T	A		0.461	0.403	4.831e-05	1.263	0.05771		0.4561	0.403	4.512e-09	1.265	0.04		-0.02253	0.98202
3	rs6444284	188117317	C	T		0.461	0.4033	5.616e-05	1.261	0.05774		0.4564	0.4033	5.358e-09	1.264	0.03998		-0.03383	0.97301
3	rs2030519	188119901	G	A		0.4249	0.4888	4.184e-06	0.7665	0.05813		0.44	0.4888	3.783e-08	0.8025	0.03999		-0.6505	0.51537
3	rs6785284	188120643	T	C		0.461	0.4037	5.408e-05	1.261	0.05772		0.4568	0.4037	4.987e-09	1.264	0.03999		-0.03384	0.973
3	rs1035766	188120740	A	G		0.461	0.4037	5.339e-05	1.261	0.05772		0.4568	0.4037	4.854e-09	1.264	0.03998		-0.03384	0.973
3	rs1035765	188120783	T	A		0.461	0.4037	5.339e-05	1.261	0.05772		0.4568	0.4037	4.854e-09	1.264	0.03998		-0.03384	0.973
3	rs12634152	188121019	C	T		0.5159	0.4522	9.523e-06	1.288	0.05749		0.5122	0.4522	5.146e-11	1.299	0.03977		-0.12165	0.90317
3	rs2049218	188122978	T	C		0.3931	0.4584	5.449e-07	0.7449	0.05899		0.4073	0.4584	3.532e-08	0.8011	0.04029		-1.0182	0.30859
3	rs1559810	188124354	A	C		0.461	0.403	4.219e-05	1.266	0.05774		0.4568	0.403	3.233e-09	1.268	0.04		-0.02247	0.98207
3	rs11335233	188124992	D	I		0.3923	0.4585	3.926e-07	0.7421	0.05901		0.4073	0.4585	3.561e-08	0.8011	0.0403		-1.07058	0.28436
3	rs13093110	188125120	T	C		0.5123	0.4483	9.984e-06	1.286	0.05744		0.508	0.4483	3.66e-11	1.302	0.03978		-0.17697	0.85953
3	rs202088130	188125560	I	D		0.487	0.427	4.231e-05	1.264	0.05749		0.4878	0.427	1.501e-11	1.309	0.0398		-0.5003	0.61686
3	3:188125561:I	188125561	I	D		0.487	0.427	4.231e-05	1.264	0.05749		0.4878	0.427	1.501e-11	1.309	0.0398		-0.5003	0.61686
3	rs200794374	188125562	I	D		0.487	0.4269	4.231e-05	1.264	0.05749		0.4878	0.4269	1.462e-11	1.309	0.0398		-0.5003	0.61686
3	rs715199	188126536	A	C		0.513	0.4485	7.723e-06	1.29	0.05744		0.508	0.4485	4.219e-11	1.3	0.03978		-0.11052	0.912
3	rs73192661	188128794	T	C		0.3923	0.4585	3.862e-07	0.742	0.059		0.4073	0.4585	3.622e-08	0.8012	0.04029		-1.07442	0.28263
3	rs9860547	188128979	A	G		0.3923	0.4585	3.862e-07	0.742	0.059		0.4073	0.4585	3.622e-08	0.8012	0.04029		-1.07442	0.28263
3	rs6780858	188132110	A	G		0.5462	0.4801	1.069e-06	1.324	0.05785		0.5422	0.4801	8.076e-11	1.295	0.03982		0.31535	0.7525
3	rs13098877	188133163	T	C		0.5087	0.4463	1.828e-05	1.277	0.05745		0.5066	0.4463	2.623e-11	1.304	0.03977		-0.29944	0.7646
3	rs60946162	188133336	T	C		0.3945	0.461	2.426e-07	0.7384	0.05895		0.41	0.461	4.959e-08	0.803	0.04028		-1.17468	0.24012
6	rs1233377	29605387	T	C		0.2736	0.2272	9.547e-06	1.333	0.06526		0.2738	0.227	3.818e-08	1.276	0.04471		0.55244	0.580645
6	rs444189	29605935	G	T		0.2874	0.3685	2.013e-09	0.6847	0.06353		0.3185	0.3627	1.444e-05	0.832	0.04245		-2.55017	0.0107669
6	rs1233375	29608557	T	C		0.2736	0.2271	9.376e-06	1.333	0.06526		0.2734	0.227	4.826e-08	1.274	0.04472		0.57223	0.567165
6	rs1233373	29609063	T	C		0.2736	0.2271	9.376e-06	1.333	0.06526		0.2734	0.227	4.882e-08	1.274	0.04473		0.57219	0.567193
6	rs1233370	29614419	A	C		0.2692	0.2231	9.891e-06	1.334	0.06557		0.27	0.2225	3.287e-08	1.279	0.04493		0.52969	0.596326
6	rs439812	29616607	C	T		0.2743	0.2278	8.906e-06	1.334	0.06521		0.2744	0.2274	3.822e-08	1.276	0.04466		0.56242	0.573832
6	rs2252711	29626321	C	T		0.2736	0.2249	4.363e-06	1.348	0.06532		0.2724	0.225	2.675e-08	1.281	0.04481		0.6436	0.519837
6	rs2857781	29628740	A	C		0.2685	0.2203	4.683e-06	1.349	0.0657		0.2686	0.2204	1.805e-08	1.286	0.04504		0.60042	0.548228
6	rs2256266	29632318	T	C		0.2729	0.2245	5.688e-06	1.344	0.06539		0.2727	0.2246	1.468e-08	1.287	0.04482		0.54665	0.584618
6	rs2857766	29634003	C	G		0.2729	0.2247	6.215e-06	1.342	0.06539		0.2731	0.2248	1.525e-08	1.286	0.04478		0.53782	0.590698
6	rs1318631	29635508	A	G		0.2729	0.2247	6.26e-06	1.342	0.06539		0.2731	0.2248	1.421e-08	1.287	0.04479		0.52798	0.597514
6	rs4713230	29642912	C	G		0.2729	0.2243	4.48e-06	1.348	0.06537		0.2734	0.225	1.348e-08	1.287	0.04477		0.58447	0.558906
6	rs396660	29646165	T	C		0.2402	0.3136	1.659e-08	0.689	0.06658		0.2601	0.3082	4.749e-07	0.7981	0.04495		-1.82979	0.0672813
6	rs445150	29646879	C	T		0.2402	0.3136	1.718e-08	0.6894	0.06657		0.2601	0.3082	4.893e-07	0.7984	0.04495		-1.82743	0.0676348
6	rs17369215	29647715	T	C		0.2729	0.2245	4.86e-06	1.346	0.06537		0.2731	0.2251	1.438e-08	1.287	0.04477		0.56573	0.571579
6	rs17184549	29648120	A	G		0.2612	0.2172	9.153e-06	1.338	0.06612		0.2638	0.218	4.145e-08	1.28	0.04532		0.55284	0.580375
6	rs2747430	29648506	A	G		0.2402	0.3137	1.348e-08	0.6873	0.0666		0.2601	0.3081	5.042e-07	0.7986	0.04495		-1.86795	0.0617686
6	rs17435027	29650131	G	A		0.2729	0.2243	4.438e-06	1.348	0.06537		0.2731	0.2252	1.504e-08	1.286	0.04477		0.59428	0.552326
6	rs4959123	29654570	A	T		0.2779	0.2277	3.03e-06	1.352	0.06494		0.2755	0.2283	2.469e-08	1.281	0.04465		0.68449	0.493665
6	rs2747467	29659124	G	A		0.2453	0.3222	8.171e-09	0.6856	0.06611		0.2673	0.3167	2.483e-07	0.7957	0.04452		-1.86854	0.0616874
6	rs34912326	29665319	T	C		0.2779	0.229	4.474e-06	1.344	0.06484		0.2772	0.2298	3.148e-08	1.278	0.04455		0.64007	0.522129
6	rs12661266	29670443	A	G		0.2794	0.2278	2.141e-06	1.358	0.06485		0.2751	0.2282	3.878e-08	1.277	0.04467		0.78099	0.434811
6	rs34387568	29671093	A	G		0.2794	0.2278	2.074e-06	1.358	0.06484		0.2751	0.2282	4.432e-08	1.275	0.04467		0.80097	0.423147
6	rs9258119	29671300	T	G		0.4811	0.4066	5.981e-08	1.369	0.0581		0.4665	0.4085	2.844e-09	1.265	0.03981		1.12179	0.26195
6	rs35471702	29671770	A	C		0.2794	0.2277	2.055e-06	1.358	0.06484		0.2751	0.2283	4.37e-08	1.275	0.04467		0.80097	0.423147
6	rs4248137	29673818	C	T		0.5377	0.4541	3.74e-09	1.4	0.05762		0.5174	0.4546	2.778e-10	1.283	0.03965		1.24773	0.212131
6	rs4248138	29673929	A	G		0.5377	0.4541	3.586e-09	1.401	0.05763		0.5174	0.4546	2.787e-10	1.283	0.03965		1.25779	0.208469
6	rs6457009	29676537	A	G		0.5377	0.4541	3.74e-09	1.4	0.05762		0.5174	0.4546	2.842e-10	1.283	0.03966		1.24762	0.212169
6	rs7762253	29676823	T	C		0.5566	0.4749	8.033e-09	1.393	0.05788		0.5386	0.4756	4.742e-10	1.279	0.03971		1.21639	0.223838
6	rs3871467	29677249	A	G		0.5363	0.4536	4.221e-09	1.399	0.05762		0.5164	0.4539	2.944e-10	1.282	0.03966		1.24856	0.211827
6	rs5875202	29677361	I	D		0.5377	0.4539	3.69e-09	1.4	0.05762		0.5185	0.4545	1.292e-10	1.289	0.03967		1.18083	0.237671
6	rs3871468	29677641	C	T		0.2794	0.2279	2.598e-06	1.354	0.06482		0.2755	0.2283	3.724e-08	1.277	0.04467		0.74376	0.457023
6	rs7767671	29677787	T	C		0.5544	0.4757	3.41e-08	1.373	0.05783		0.5355	0.4758	2.953e-09	1.265	0.03978		1.16719	0.243134
6	rs2735062	29682889	C	T		0.5377	0.4541	4.091e-09	1.399	0.05763		0.5185	0.4548	1.604e-10	1.287	0.03966		1.19277	0.23296
6	6:29683944	29683944	T	C		0.5377	0.4537	3.118e-09	1.403	0.0576		0.5191	0.4545	8.844e-11	1.292	0.03966		1.17857	0.238569
6	rs2517912	29683944	A	G		0.537	0.4533	4.21e-09	1.399	0.05766		0.5174	0.4541	2.224e-10	1.285	0.03966		1.21457	0.22453
6	rs143621629	29690662	G	A		0.2772	0.2258	2.795e-06	1.353	0.06495		0.2738	0.2266	4.332e-08	1.276	0.04477		0.74278	0.457616
6	rs3998799	29690694	G	C		0.4768	0.4032	5.978e-08	1.368	0.05807		0.4682	0.4053	1.195e-10	1.291	0.03984		0.82264	0.410711
6	rs1362126	29691019	A	G		0.4768	0.4031	5.922e-08	1.368	0.05807		0.4679	0.4052	1.336e-10	1.29	0.03984		0.83365	0.40448
6	rs1362125	29691090	A	T		0.516	0.4478	6.665e-07	1.33	0.05767		0.5082	0.4482	1.574e-09	1.269	0.03963		0.67096	0.502246
6	rs2076179	29691772	C	T		0.5102	0.4463	4.006e-06	1.303	0.05768		0.5065	0.4467	2.245e-09	1.266	0.03963		0.41163	0.680609
6	rs2072895	29691857	G	C		0.516	0.4475	6.687e-07	1.33	0.05767		0.5079	0.4479	1.886e-09	1.267	0.03963		0.6935	0.487995
6	rs2523405	29695305	G	T		0.516	0.4474	6.365e-07	1.33	0.05768		0.5079	0.4478	1.832e-09	1.268	0.03963		0.68215	0.495147
6	rs2735060	29695466	A	T		0.516	0.4474	6.365e-07	1.33	0.05768		0.5079	0.4478	1.832e-09	1.268	0.03963		0.68215	0.495147
6	rs2523404	29695713	T	C		0.516	0.4474	6.486e-07	1.33	0.05768		0.5079	0.4479	2.019e-09	1.267	0.03963		0.69342	0.488047
6	rs2735059	29695854	A	G		0.516	0.4474	6.486e-07	1.33	0.05768		0.5072	0.4479	3.239e-09	1.263	0.03962		0.73866	0.460112
6	rs2735057	29698031	C	G		0.4804	0.4043	3.169e-08	1.377	0.05803		0.4686	0.4064	2.38e-10	1.286	0.0398		0.97163	0.331236
6	rs2523402	29699156	C	T		0.4855	0.4121	5.373e-08	1.369	0.05796		0.4768	0.4158	7.016e-10	1.277	0.03975		0.98984	0.322252
6	rs2743922	29699713	T	G		0.4855	0.4121	5.458e-08	1.368	0.05796		0.4764	0.4158	8.49e-10	1.275	0.03975		1.00174	0.316467
6	rs7754067	29700519	T	C		0.2779	0.2266	3.074e-06	1.352	0.06496		0.2758	0.2264	8.768e-09	1.291	0.04467		0.58561	0.558135
6	rs4084764	29700820	T	G		0.2736	0.2226	2.838e-06	1.354	0.06525		0.272	0.2221	7.315e-09	1.294	0.04487		0.57237	0.567074
6	rs2523397	29700840	T	C		0.5022	0.4305	2.155e-07	1.35	0.05799		0.4904	0.4339	1.753e-08	1.25	0.03973		1.09484	0.273588
6	rs113047112	29700967	I	D		0.4884	0.413	3.554e-08	1.373	0.05787		0.4768	0.4166	8.783e-10	1.275	0.03974		1.05485	0.291492
6	rs200940224	29701139	I	D		0.3208	0.248	5.447e-09	1.44	0.06277		0.298	0.2512	4.365e-07	1.246	0.04371		1.89183	0.0585143
6	rs2523396	29701308	C	T		0.5022	0.4308	2.188e-07	1.349	0.05799		0.4911	0.4343	1.343e-08	1.252	0.03973		1.06155	0.288439
6	rs2735052	29701564	A	G		0.5022	0.4307	2.134e-07	1.35	0.05799		0.4911	0.4343	1.377e-08	1.252	0.03973		1.07209	0.283678
6	rs2523395	29702510	A	G		0.5029	0.4308	2.152e-07	1.35	0.05797		0.4908	0.4338	1.325e-08	1.252	0.03972		1.07243	0.283526
6	rs2394159	29702679	G	A		0.4869	0.4127	4.638e-08	1.37	0.0579		0.4774	0.4163	5.124e-10	1.279	0.03975		0.97865	0.327752
6	rs114099596	29703094	G	A		0.5029	0.431	2.146e-07	1.35	0.05797		0.4915	0.4342	1.053e-08	1.254	0.03973		1.04963	0.293886
6	rs2394160	29703262	G	A		0.5029	0.431	2.146e-07	1.35	0.05797		0.4915	0.4343	1.071e-08	1.254	0.03973		1.04963	0.293886
6	rs2743919	29704259	T	A		0.5029	0.4311	2.184e-07	1.349	0.05797		0.4915	0.4342	1.036e-08	1.254	0.03973		1.03909	0.298763
6	rs2743918	29704921	G	A		0.4869	0.4127	4.571e-08	1.37	0.0579		0.4774	0.4163	5.124e-10	1.279	0.03975		0.97865	0.327752
6	rs2844832	29705219	T	C		0.5022	0.431	2.767e-07	1.346	0.05797		0.4915	0.4342	9.958e-09	1.255	0.03973		0.99607	0.319217
6	rs2743917	29705405	T	C		0.5022	0.431	2.706e-07	1.346	0.05797		0.4915	0.4344	1.291e-08	1.253	0.03973		1.01876	0.308316
6	rs2523393	29705659	G	A		0.5022	0.4309	2.655e-07	1.346	0.05798		0.4915	0.4344	1.291e-08	1.253	0.03973		1.01864	0.308373
6	rs2735051	29705688	A	G		0.4869	0.4123	3.98e-08	1.372	0.05791		0.4774	0.4163	5.228e-10	1.279	0.03976		0.99922	0.317686
6	rs2523391	29706049	C	G		0.5029	0.4309	1.998e-07	1.351	0.05797		0.4915	0.4345	1.363e-08	1.252	0.03973		1.08288	0.278861
6	rs2523389	29706128	C	G		0.5029	0.431	2.009e-07	1.35	0.05797		0.4915	0.4344	1.298e-08	1.253	0.03973		1.06099	0.288696
6	rs2844831	29706277	C	T		0.5029	0.431	2.009e-07	1.35	0.05797		0.4918	0.4344	1.146e-08	1.254	0.03974		1.04955	0.293925
6	rs2844830	29707546	A	G		0.5029	0.4311	2.143e-07	1.349	0.05797		0.4915	0.4343	1.16e-08	1.254	0.03973		1.03909	0.298763
6	rs1736905	29707661	G	A		0.3142	0.3919	1.549e-08	0.7059	0.06206		0.3298	0.3856	5.007e-08	0.7959	0.042		-1.60136	0.109297
6	rs2523388	29707704	A	G		0.5036	0.4311	1.802e-07	1.352	0.05797		0.4915	0.4344	1.226e-08	1.253	0.03973		1.08205	0.27923
6	rs71694693	29707943	D	I		0.3142	0.3919	2.346e-08	0.7093	0.06199		0.3295	0.3859	2.831e-08	0.7923	0.04202		-1.47766	0.139498
6	rs2523387	29708090	A	G		0.5029	0.4309	1.981e-07	1.351	0.05797		0.4915	0.4343	1.18e-08	1.253	0.03973		1.07152	0.283935
6	rs199801262	29708623	D	I		0.4964	0.4262	3.837e-07	1.342	0.05806		0.4867	0.4284	4.863e-09	1.261	0.03975		0.88478	0.376277
6	rs5875205	29708947	D	I		0.5029	0.431	2.101e-07	1.35	0.05797		0.4911	0.4342	1.303e-08	1.253	0.03973		1.06099	0.288696
6	rs2743951	29709234	T	C		0.5087	0.4344	8.594e-08	1.363	0.058		0.4932	0.438	3.632e-08	1.244	0.03971		1.29968	0.193712
6	rs2517939	29709734	T	C		0.4877	0.4122	2.766e-08	1.377	0.0579		0.4774	0.4161	4.209e-10	1.281	0.03975		1.02897	0.303494
6	rs2076176	29710833	C	G		0.4877	0.4123	2.918e-08	1.376	0.0579		0.4774	0.4161	4.186e-10	1.281	0.03975		1.01863	0.30838
6	rs2743949	29711124	T	C		0.4877	0.4123	2.918e-08	1.376	0.0579		0.4774	0.4161	4.288e-10	1.28	0.03975		1.02975	0.303129
6	rs2743948	29711191	C	T		0.4877	0.4123	2.918e-08	1.376	0.0579		0.4774	0.4161	4.288e-10	1.28	0.03975		1.02975	0.303129
6	rs1610741	29711524	G	A		0.3295	0.4106	4.324e-09	0.7007	0.06114		0.3435	0.4039	2.26e-09	0.7804	0.04159		-1.45685	0.145156
6	rs144349710	29711858	A	C		0.4528	0.384	3.177e-07	1.346	0.0583		0.4436	0.3872	8.767e-09	1.259	0.04006		0.94462	0.344852
6	rs2844846	29712036	T	A		0.4869	0.4124	4.02e-08	1.372	0.05791		0.4774	0.4161	4.234e-10	1.281	0.03975		0.97706	0.328539
6	rs4713244	29721146	A	G		0.2874	0.2357	3.743e-06	1.343	0.06424		0.284	0.2357	3.433e-08	1.275	0.04424		0.66615	0.505313
6	rs9391630	29722515	G	A		0.27	0.2207	2.431e-06	1.359	0.06552		0.2676	0.2196	2.204e-08	1.286	0.04514		0.69394	0.487723
6	rs16867712	29727954	C	T		0.2866	0.2357	4.237e-06	1.341	0.06428		0.2837	0.2357	4.235e-08	1.273	0.04426		0.66679	0.504904
6	rs7759474	29731635	T	C		0.2903	0.2371	2.593e-06	1.348	0.06405		0.2854	0.2372	4.141e-08	1.272	0.04415		0.74598	0.455678
6	rs7759482	29731687	G	A		0.2903	0.2371	2.593e-06	1.348	0.06405		0.2854	0.2372	4.251e-08	1.272	0.04416		0.74593	0.455711
6	rs7755928	29732243	C	T		0.2874	0.2363	4.12e-06	1.341	0.06421		0.2843	0.2361	3.213e-08	1.275	0.04423		0.6473	0.517439
6	rs201722193	29732406	I	D		0.2866	0.236	5.092e-06	1.337	0.0642		0.2837	0.2355	3.413e-08	1.275	0.04425		0.60896	0.542551
6	rs4544940	29732407	C	G		0.2874	0.2362	3.99e-06	1.342	0.06421		0.2843	0.236	2.873e-08	1.276	0.04423		0.6468	0.517759
6	rs2523420	29732813	T	G		0.3244	0.2656	1.095e-06	1.352	0.06213		0.3195	0.2684	2.206e-08	1.269	0.04274		0.84014	0.400831
6	rs2735049	29733390	T	C		0.4398	0.3552	1.164e-10	1.452	0.05844		0.4357	0.3572	3.858e-16	1.385	0.04021		0.66597	0.505432
6	rs2735048	29733701	A	G		0.434	0.3474	5.536e-11	1.463	0.05858		0.4296	0.3489	4.959e-17	1.4	0.0403		0.61905	0.535881
6	rs2517931	29733838	A	T		0.4398	0.3553	1.194e-10	1.452	0.05844		0.4357	0.3572	3.891e-16	1.385	0.04021		0.66597	0.505432
6	rs2735046	29734098	A	G		0.463	0.3842	5.059e-09	1.402	0.05815		0.4621	0.3878	8.406e-14	1.346	0.03995		0.57778	0.563416
6	rs2523754	29734477	G	A		0.463	0.3842	4.343e-09	1.404	0.05815		0.4621	0.3879	9.019e-14	1.345	0.03994		0.60856	0.542813
6	rs2523753	29734727	G	A		0.463	0.3843	4.464e-09	1.404	0.05815		0.4621	0.388	1.002e-13	1.345	0.03994		0.60856	0.542813
6	rs2844844	29735533	C	T		0.4332	0.3472	7.688e-11	1.459	0.0586		0.4296	0.3487	5.092e-17	1.4	0.04031		0.58037	0.561667
6	rs3094560	29736163	G	A		0.4492	0.3656	2.594e-10	1.44	0.05821		0.4477	0.3698	1.473e-15	1.375	0.04004		0.65377	0.513263
6	rs11310284	29736169	D	I		0.4615	0.3833	6.748e-09	1.398	0.05816		0.4617	0.387	6.895e-14	1.347	0.03994		0.52673	0.59838
6	rs2735043	29737074	T	C		0.4332	0.3471	7.748e-11	1.459	0.05861		0.4296	0.3484	3.173e-17	1.403	0.04031		0.55021	0.582176
6	rs2247422	29737162	A	G		0.4332	0.3471	7.748e-11	1.459	0.05861		0.4296	0.3483	2.853e-17	1.404	0.04031		0.54019	0.589064
6	rs2844843	29737677	C	T		0.4332	0.3472	8.194e-11	1.458	0.05859		0.4296	0.3484	3.288e-17	1.403	0.04031		0.5407	0.588718
6	rs2844841	29740166	C	A		0.3948	0.3134	1.342e-10	1.459	0.05944		0.3927	0.3117	2.597e-18	1.427	0.04096		0.30722	0.758677
6	rs2743945	29742257	G	T		0.394	0.3132	1.694e-10	1.456	0.05944		0.3923	0.3115	2.75e-18	1.426	0.04096		0.28842	0.773028
6	rs2975038	29744623	A	T		0.394	0.313	1.486e-10	1.458	0.05945		0.392	0.3114	3.588e-18	1.425	0.04097		0.31709	0.751176
6	rs2517930	29745075	T	G		0.394	0.3131	1.662e-10	1.456	0.05944		0.392	0.3116	4.416e-18	1.423	0.04096		0.31759	0.750796
6	rs2517929	29745175	G	A		0.394	0.3131	1.662e-10	1.456	0.05944		0.392	0.3116	4.416e-18	1.423	0.04096		0.31759	0.750796
6	rs2517928	29745350	T	C		0.394	0.3131	1.662e-10	1.456	0.05944		0.392	0.3116	4.416e-18	1.423	0.04096		0.31759	0.750796
6	rs138533333	29749063	A	C		0.3882	0.3058	7.294e-11	1.47	0.05969		0.3859	0.304	5.659e-19	1.438	0.04111		0.30367	0.761379
6	rs144041389	29749118	A	G		0.3933	0.3132	2.137e-10	1.454	0.0595		0.3923	0.3121	5.039e-18	1.423	0.04096		0.29834	0.76544
6	rs150529393	29749503	T	G		0.4354	0.351	2.964e-10	1.442	0.0586		0.433	0.3529	9.926e-17	1.395	0.04026		0.46607	0.641162
6	rs144018888	29750992	G	T		0.1604	0.2262	1.934e-08	0.6474	0.07795		0.1832	0.218	0.0004348	0.8366	0.05079		-2.75571	0.00585657
6	rs9258375	29752808	G	A		0.0566	0.1045	7.813e-09	0.4992	0.1228		0.08407	0.09808	0.1165	0.8962	0.07033		-4.13498	3.54984e-05
6	rs2743940	29755760	C	T		0.3948	0.3133	1.032e-10	1.462	0.05942		0.3923	0.312	4.204e-18	1.423	0.04095		0.37468	0.707902
6	rs2844835	29755990	G	A		0.3904	0.3062	2.524e-11	1.482	0.05962		0.3862	0.304	3.738e-19	1.441	0.0411		0.38743	0.698438
6	rs2735035	29757715	T	C		0.3933	0.3132	2.036e-10	1.453	0.05944		0.392	0.3117	4.572e-18	1.423	0.04096		0.28902	0.772568
6	rs9357085	29762303	T	C		0.3933	0.3132	2.166e-10	1.453	0.05946		0.392	0.3115	3.891e-18	1.424	0.04097		0.2792	0.780091
6	rs28724922	29762389	D	I		0.3926	0.313	2.901e-10	1.45	0.05949		0.3923	0.3115	3.277e-18	1.425	0.04096		0.24079	0.809716
6	rs28721577	29763557	C	T		0.09652	0.07626	0.0164	1.265	0.09871		0.1039	0.07476	4.261e-08	1.442	0.06676		-1.09896	0.271785
6	rs114446745	29764342	G	A		0.4695	0.4044	4.468e-06	1.301	0.05782		0.4754	0.4082	2.027e-11	1.304	0.03979		-0.03282	0.973822
6	rs9366749	29765271	A	G		0.3882	0.3063	8.903e-11	1.466	0.05965		0.3862	0.3036	2.561e-19	1.444	0.04111		0.20872	0.834667
6	rs6457042	29766021	T	C		0.3527	0.2798	4.858e-09	1.423	0.06088		0.3476	0.2791	4.767e-14	1.369	0.04192		0.52338	0.600707
6	rs9380139	29767127	T	C		0.3875	0.3061	1.109e-10	1.463	0.05965		0.3862	0.3035	2.119e-19	1.445	0.0411		0.1709	0.864302
6	rs1611185	29768344	C	T		0.4695	0.4043	4.403e-06	1.301	0.05782		0.4747	0.4082	3.338e-11	1.3	0.03979		0.01096	0.991259
6	rs1610649	29768917	C	T		0.3142	0.3964	2.643e-09	0.6923	0.06207		0.3322	0.3924	1.624e-08	0.7893	0.04199		-1.74979	0.0801553
6	rs1611190	29771298	T	A		0.4318	0.3469	1.511e-10	1.45	0.05859		0.4289	0.3482	5.171e-17	1.4	0.04032		0.49339	0.621738
6	rs2394688	29772098	T	C		0.3933	0.3135	2.516e-10	1.451	0.05946		0.3927	0.3119	2.836e-18	1.426	0.04095		0.24073	0.809768
6	rs2394173	29773158	T	C		0.3926	0.3133	3.282e-10	1.447	0.05945		0.3927	0.3117	2.382e-18	1.427	0.04095		0.1928	0.847114
6	rs2523409	29775662	G	A		0.4405	0.3568	3.535e-10	1.438	0.05839		0.4416	0.3607	1.032e-16	1.393	0.04011		0.44881	0.653567
6	rs2735030	29775950	C	A		0.4318	0.347	1.594e-10	1.45	0.05859		0.4296	0.3486	3.932e-17	1.401	0.04031		0.48339	0.62882
6	rs9380141	29777676	C	T		0.3875	0.306	1.111e-10	1.463	0.05965		0.3865	0.3038	2.152e-19	1.444	0.04109		0.18047	0.856782
6	rs28986792	29777684	I	D		0.3911	0.3128	5.177e-10	1.442	0.05951		0.3923	0.3113	3.259e-18	1.425	0.04096		0.16416	0.869609
6	rs9357086	29778029	C	G		0.3004	0.2371	1.948e-08	1.424	0.06356		0.2925	0.2366	6.646e-11	1.33	0.04393		0.88386	0.376769
6	rs1611173	29778240	C	T		0.4318	0.347	1.553e-10	1.45	0.05859		0.4296	0.3487	5.105e-17	1.4	0.0403		0.49347	0.621682
6	rs17178896	29779163	A	T		0.08708	0.06848	0.01891	1.272	0.1035		0.09398	0.06655	3.53e-08	1.471	0.06999		-1.16334	0.24469
6	rs2743936	29781011	A	T		0.4311	0.3464	1.653e-10	1.449	0.05861		0.4296	0.348	1.863e-17	1.406	0.04032		0.42346	0.671958
6	rs1610705	29782010	T	G		0.3556	0.4307	1.447e-07	0.7288	0.0604		0.3612	0.426	2.984e-10	0.7727	0.04114		-0.80038	0.423491
6	rs1610706	29782027	T	C		0.3556	0.432	1.055e-07	0.7263	0.06039		0.3643	0.4276	9.231e-10	0.7785	0.04108		-0.95027	0.341974
6	rs1736956	29782690	A	G		0.3563	0.4308	1.867e-07	0.7308	0.06039		0.3619	0.4263	3.767e-10	0.7739	0.04112		-0.78432	0.432851
6	rs1633108	29783305	A	C		0.2903	0.3646	2.469e-08	0.7018	0.06368		0.3028	0.3611	3.357e-08	0.7893	0.04297		-1.52949	0.126143
6	rs1633105	29783382	G	A		0.3563	0.4307	1.94e-07	0.7311	0.06039		0.3619	0.4263	3.879e-10	0.774	0.04112		-0.78047	0.435112
6	rs1077997	29783822	G	T		0.3563	0.4307	1.94e-07	0.7311	0.06039		0.3619	0.4263	3.879e-10	0.774	0.04112		-0.78047	0.435112
6	rs1633097	29784192	G	C		0.3737	0.452	5.613e-08	0.7239	0.05979		0.377	0.4453	2.898e-11	0.7633	0.0408		-0.73217	0.464062
6	rs6457057	29784503	G	A		0.3926	0.3127	2.361e-10	1.452	0.05945		0.3927	0.3115	1.459e-18	1.431	0.04096		0.20179	0.840077
6	rs1625361	29784514	T	C		0.561	0.4874	1.099e-07	1.361	0.05835		0.5482	0.491	1.962e-08	1.251	0.03993		1.19195	0.233279
6	rs1633095	29784640	G	A		0.3716	0.4481	1.121e-07	0.7291	0.05983		0.3735	0.4417	3.562e-11	0.7639	0.04087		-0.6435	0.519899
6	rs6457058	29784693	T	C		0.3911	0.3117	4.133e-10	1.444	0.05948		0.391	0.3095	1.625e-18	1.43	0.041		0.13486	0.892722
6	rs146136199	29784873	T	A		0.5864	0.4892	5.31e-12	1.495	0.05881		0.5748	0.4932	1.754e-15	1.375	0.04017		1.17485	0.240055
6	rs4993665	29784876	C	T		0.5617	0.488	9.84e-08	1.362	0.05838		0.5482	0.4913	2.285e-08	1.249	0.03993		1.22454	0.220748
6	rs143586360	29784902	G	C		0.336	0.4227	4.1e-10	0.6835	0.06117		0.352	0.4193	1.962e-10	0.7678	0.04153		-1.57302	0.115714
6	rs144624075	29784906	A	T		0.5849	0.487	3.773e-12	1.498	0.05874		0.5711	0.4917	9.281e-15	1.363	0.04012		1.32768	0.184284
6	rs144827250	29784919	T	A		0.5849	0.487	3.773e-12	1.498	0.05874		0.5711	0.4917	9.281e-15	1.363	0.04012		1.32768	0.184284
6	rs2517937	29785030	A	G		0.561	0.4875	1.099e-07	1.361	0.05835		0.5482	0.491	1.815e-08	1.251	0.03993		1.19195	0.233279
6	rs7776026	29785101	A	G		0.3926	0.3132	3.316e-10	1.447	0.05943		0.3927	0.3117	2.068e-18	1.428	0.04096		0.18313	0.8547
6	rs1620202	29785138	G	A		0.561	0.4875	1.099e-07	1.361	0.05835		0.5482	0.491	1.815e-08	1.251	0.03993		1.19195	0.233279
6	rs1619379	29785235	T	C		0.3367	0.4236	4.202e-10	0.6837	0.06115		0.3527	0.4203	1.302e-10	0.7658	0.04153		-1.53413	0.124998
6	rs1633078	29785384	T	A		0.3367	0.4236	4.202e-10	0.6837	0.06115		0.3527	0.4203	1.425e-10	0.7663	0.04152		-1.54308	0.122812
6	rs1633077	29785513	A	G		0.561	0.4874	1.073e-07	1.361	0.05835		0.5482	0.491	1.962e-08	1.251	0.03993		1.19195	0.233279
6	rs2735027	29785594	A	G		0.561	0.4873	1.063e-07	1.361	0.05835		0.5482	0.491	1.815e-08	1.251	0.03993		1.19195	0.233279
6	rs1633075	29785893	A	G		0.3745	0.4535	5.081e-08	0.7233	0.05975		0.3794	0.447	5.224e-11	0.7659	0.04078		-0.79109	0.428891
6	rs1736947	29786432	C	T		0.561	0.4872	1.034e-07	1.362	0.05836		0.5482	0.4911	2.085e-08	1.25	0.03993		1.21351	0.224935
6	rs1633053	29786487	A	G		0.561	0.4872	1.034e-07	1.362	0.05836		0.5482	0.4911	2.063e-08	1.25	0.03993		1.21351	0.224935
6	rs1736944	29787174	C	T		0.561	0.4872	1.017e-07	1.362	0.05836		0.5482	0.4909	1.869e-08	1.251	0.03993		1.2022	0.229286
6	rs6911139	29787202	A	G		0.3926	0.3127	2.717e-10	1.45	0.05944		0.3923	0.3115	2.664e-18	1.427	0.04097		0.22148	0.824717
6	rs1633040	29787258	A	G		0.561	0.4872	1.017e-07	1.362	0.05836		0.5482	0.4912	2.234e-08	1.249	0.03993		1.22483	0.22064
6	rs1736943	29787903	T	C		0.561	0.4872	1.017e-07	1.362	0.05836		0.5482	0.4912	2.234e-08	1.249	0.03993		1.22483	0.22064
6	rs2743930	29787976	G	T		0.4318	0.3466	1.394e-10	1.452	0.05861		0.4296	0.3484	2.841e-17	1.404	0.04032		0.47254	0.636538
6	rs1610676	29788997	C	T		0.5617	0.487	7.08e-08	1.367	0.05838		0.5482	0.4911	2.171e-08	1.25	0.03993		1.26504	0.205859
6	rs1610677	29789171	C	T		0.3853	0.4753	1.497e-10	0.6852	0.05945		0.3927	0.4686	2.535e-13	0.7444	0.04054		-1.15163	0.249473
6	rs1610678	29789190	T	C		0.5624	0.487	5.201e-08	1.372	0.05841		0.5482	0.4911	2.075e-08	1.25	0.03993		1.31619	0.188109
6	rs1611149	29789999	C	T		0.5631	0.4877	5.121e-08	1.372	0.0584		0.5482	0.4914	2.903e-08	1.247	0.03993		1.35031	0.176916
6	6:29790337:D	29790337	D	I		0.3062	0.3856	5.84e-09	0.6959	0.06257		0.3195	0.3806	9.86e-09	0.7842	0.04243		-1.58014	0.114075
6	rs1611154	29790878	A	C		0.5631	0.4877	5.121e-08	1.372	0.0584		0.5482	0.4914	2.886e-08	1.247	0.03993		1.35031	0.176916
6	rs1611156	29790905	A	G		0.4332	0.347	8.223e-11	1.458	0.05859		0.4296	0.3487	4.768e-17	1.4	0.04031		0.57079	0.568139
6	rs6934957	29791033	T	C		0.3933	0.3134	2.604e-10	1.45	0.05941		0.393	0.3121	2.659e-18	1.427	0.04095		0.22159	0.824631
6	rs28721581	29791117	A	G		0.08781	0.0687	0.01446	1.283	0.1031		0.09398	0.06661	4.083e-08	1.468	0.06997		-1.08105	0.279675
6	rs1611157	29791220	T	C		0.3832	0.4745	7.223e-11	0.6806	0.0595		0.3927	0.4682	3.719e-13	0.7459	0.04054		-1.27249	0.2032
6	rs1610679	29791256	T	C		0.3846	0.4748	1.28e-10	0.6842	0.05946		0.3927	0.4686	2.8e-13	0.7448	0.04053		-1.17935	0.238259
6	rs1610680	29791493	A	G		0.3832	0.4745	7.223e-11	0.6806	0.0595		0.3927	0.4682	3.719e-13	0.7459	0.04054		-1.27249	0.2032
6	rs1611160	29791736	T	C		0.3832	0.4745	7.223e-11	0.6806	0.0595		0.3927	0.4682	3.682e-13	0.7459	0.04054		-1.27249	0.2032
6	rs1611161	29791859	D	I		0.3062	0.3853	6.215e-09	0.6963	0.06259		0.3199	0.3804	1.609e-08	0.787	0.04243		-1.61933	0.105376
6	rs1611163	29792008	T	C		0.3062	0.3868	3.445e-09	0.6923	0.06256		0.3202	0.3815	8.758e-09	0.7837	0.0424		-1.64086	0.100827
6	rs1611164	29792011	T	C		0.5631	0.4877	5.121e-08	1.372	0.0584		0.5482	0.4914	2.886e-08	1.247	0.03993		1.35031	0.176916
6	rs1611165	29792114	T	C		0.5624	0.4877	6.827e-08	1.368	0.05837		0.5482	0.4914	2.778e-08	1.248	0.03993		1.29817	0.194231
6	rs1611166	29792269	T	C		0.3062	0.3868	3.445e-09	0.6923	0.06256		0.3202	0.3815	8.758e-09	0.7837	0.0424		-1.64086	0.100827
6	rs201396663	29792343	D	I		0.3012	0.3803	5.251e-09	0.6937	0.06291		0.312	0.3753	2.248e-09	0.7746	0.04272		-1.45057	0.146899
6	rs2735024	29792488	C	T		0.307	0.3869	4.748e-09	0.6948	0.06251		0.3202	0.3815	8.758e-09	0.7837	0.0424		-1.59403	0.110929
6	rs2249571	29792575	G	A		0.3578	0.4436	4.77e-10	0.6908	0.06004		0.363	0.4392	1.91e-13	0.7397	0.04119		-0.93934	0.347555
6	rs1632951	29792958	G	T		0.3839	0.4745	1.013e-10	0.6828	0.05947		0.3927	0.4683	3.591e-13	0.7458	0.04054		-1.22622	0.220115
6	rs1632950	29792996	T	C		0.307	0.3869	4.56e-09	0.6945	0.06251		0.3202	0.3816	8.255e-09	0.7833	0.0424		-1.59299	0.111162
6	rs150027597	29793310	G	A		0.3817	0.4737	4.674e-11	0.6778	0.05955		0.3903	0.4673	1.112e-13	0.741	0.04056		-1.2373	0.215976
6	rs1736940	29793362	G	A		0.5624	0.4877	6.827e-08	1.368	0.05837		0.5482	0.4914	2.796e-08	1.248	0.03993		1.29817	0.194231
6	rs1736939	29793385	A	G		0.307	0.3869	4.56e-09	0.6945	0.06251		0.3202	0.3816	8.255e-09	0.7833	0.0424		-1.59299	0.111162
6	rs1736938	29793590	G	A		0.3832	0.4732	1.077e-10	0.6831	0.05949		0.3903	0.4666	1.738e-13	0.7429	0.04056		-1.16554	0.243801
6	rs1632949	29793724	C	T		0.307	0.3869	4.538e-09	0.6945	0.0625		0.3202	0.3817	8.102e-09	0.7832	0.0424		-1.59147	0.111503
6	rs1736937	29793876	A	C		0.307	0.3869	4.538e-09	0.6945	0.0625		0.3202	0.3817	8.102e-09	0.7832	0.0424		-1.59147	0.111503
6	rs1632948	29794049	T	C		0.5624	0.4877	6.83e-08	1.367	0.05837		0.5482	0.4913	2.717e-08	1.248	0.03993		1.28782	0.197807
6	rs1736936	29794317	A	G		0.3839	0.4733	1.495e-10	0.6852	0.05946		0.3903	0.4668	1.571e-13	0.7424	0.04056		-1.11394	0.265305
6	rs1736935	29794443	A	G		0.5617	0.4877	9.112e-08	1.363	0.05835		0.5482	0.4913	2.713e-08	1.248	0.03993		1.24668	0.212515
6	rs1736934	29794482	T	A		0.307	0.3869	4.59e-09	0.6946	0.0625		0.3199	0.3817	6.487e-09	0.7819	0.04242		-1.56734	0.117035
6	rs1632947	29794658	A	G		0.3832	0.4747	6.892e-11	0.6804	0.05949		0.3927	0.4683	3.651e-13	0.7458	0.04054		-1.27485	0.202361
6	rs1632946	29794860	T	C		0.3832	0.4747	6.892e-11	0.6804	0.05949		0.3927	0.4683	3.651e-13	0.7458	0.04054		-1.27485	0.202361
6	rs2249863	29794906	G	T		0.3832	0.4747	6.892e-11	0.6804	0.05949		0.3927	0.4683	3.633e-13	0.7458	0.04054		-1.27485	0.202361
6	rs2735022	29794933	G	A		0.3832	0.4746	7.12e-11	0.6805	0.0595		0.3927	0.4683	3.633e-13	0.7458	0.04054		-1.27267	0.203137
6	rs35674592	29794956	T	G		0.3832	0.4747	6.892e-11	0.6804	0.05949		0.3927	0.4683	3.633e-13	0.7458	0.04054		-1.27485	0.202361
6	rs1632944	29794989	A	G		0.3839	0.4747	1.002e-10	0.6827	0.05947		0.3927	0.4683	3.607e-13	0.7458	0.04054		-1.22826	0.21935
6	rs1736933	29795136	C	A		0.3839	0.4753	8.454e-11	0.6816	0.05948		0.3937	0.4694	3.887e-13	0.746	0.04053		-1.25434	0.209717
6	rs1736932	29795145	C	G		0.5631	0.4874	4.716e-08	1.373	0.0584		0.5472	0.4905	3.208e-08	1.246	0.03994		1.37184	0.170113
6	rs1632943	29795253	C	A		0.5631	0.4874	4.693e-08	1.373	0.0584		0.5472	0.4906	3.374e-08	1.246	0.03994		1.37184	0.170113
6	rs1233333	29795421	A	G		0.3839	0.4746	1.025e-10	0.6828	0.05948		0.3923	0.4682	2.98e-13	0.745	0.04054		-1.21117	0.225829
6	rs1630223	29795636	A	G		0.3839	0.4747	1.016e-10	0.6827	0.05948		0.3923	0.4682	2.933e-13	0.7449	0.04054		-1.21134	0.225764
6	rs1630185	29795657	A	G		0.3839	0.4747	1.016e-10	0.6827	0.05948		0.3923	0.4683	2.862e-13	0.7448	0.04054		-1.20948	0.22648
6	rs6932888	29795747	C	G		0.3948	0.3123	7.741e-11	1.465	0.05939		0.392	0.3109	1.671e-18	1.43	0.04098		0.33512	0.737537
6	rs6932596	29795751	T	C		0.3948	0.3123	7.741e-11	1.465	0.05939		0.392	0.3109	1.671e-18	1.43	0.04098		0.33512	0.737537
6	rs1629329	29795768	T	C		0.5631	0.4879	5.322e-08	1.371	0.0584		0.5485	0.4915	2.45e-08	1.249	0.03993		1.31735	0.18772
6	rs1628628	29795809	T	C		0.3447	0.417	4.671e-07	0.7368	0.06085		0.3465	0.408	4.317e-09	0.785	0.04143		-0.86079	0.389352
6	rs1130355	29795993	A	G		0.3839	0.4747	1.016e-10	0.6827	0.05948		0.3923	0.4682	2.923e-13	0.7449	0.04054		-1.21134	0.225764
6	rs1626038	29796103	T	C		0.5617	0.487	7.175e-08	1.367	0.05837		0.5485	0.4909	1.673e-08	1.252	0.03993		1.24258	0.214024
6	rs1736927	29796115	A	C		0.5617	0.487	7.175e-08	1.367	0.05837		0.5485	0.4909	1.673e-08	1.252	0.03993		1.24258	0.214024
6	rs3215482	29796126	I	D		0.3861	0.4757	1.754e-10	0.6862	0.05943		0.3927	0.4693	1.796e-13	0.743	0.04053		-1.10554	0.268925
6	rs1625907	29796152	C	G		0.3853	0.4757	1.278e-10	0.6842	0.05945		0.3923	0.4692	1.654e-13	0.7427	0.04054		-1.14015	0.254222
6	rs9278333	29796234	D	I		0.3839	0.4746	1.019e-10	0.6828	0.05947		0.3927	0.4683	3.33e-13	0.7455	0.04054		-1.22063	0.222225
6	rs1625035	29796257	C	T		0.5631	0.4877	5.104e-08	1.372	0.0584		0.5485	0.4914	2.532e-08	1.248	0.03993		1.33898	0.180577
6	rs1624337	29796306	A	G		0.3846	0.4747	1.223e-10	0.6839	0.05945		0.3923	0.4683	2.846e-13	0.7448	0.04054		-1.18549	0.235825
6	rs1632942	29796640	T	C		0.5631	0.4879	5.322e-08	1.371	0.0584		0.5485	0.4915	2.41e-08	1.249	0.03993		1.31735	0.18772
6	rs1632941	29796685	C	T		0.3839	0.4746	1.025e-10	0.6828	0.05948		0.3923	0.4682	3.027e-13	0.7451	0.04054		-1.21304	0.225116
6	rs1736923	29796838	G	A		0.3839	0.4747	1.016e-10	0.6827	0.05948		0.3923	0.4683	2.862e-13	0.7448	0.04054		-1.20948	0.22648
6	rs1632939	29796935	A	G		0.3839	0.4747	1.016e-10	0.6827	0.05948		0.3923	0.4683	2.862e-13	0.7448	0.04054		-1.20948	0.22648
6	rs1632938	29796986	A	G		0.3839	0.4747	1.016e-10	0.6827	0.05948		0.3923	0.4683	2.862e-13	0.7448	0.04054		-1.20948	0.22648
6	rs1736920	29797173	A	G		0.5631	0.4879	5.322e-08	1.371	0.0584		0.5485	0.4915	2.41e-08	1.249	0.03993		1.31735	0.18772
6	rs1632937	29797553	C	G		0.3839	0.4747	1.016e-10	0.6827	0.05948		0.3923	0.4683	2.862e-13	0.7448	0.04054		-1.20948	0.22648
6	rs1130363	29797696	A	G		0.5631	0.4879	5.322e-08	1.371	0.0584		0.5485	0.4915	2.41e-08	1.249	0.03993		1.31735	0.18772
6	rs1611627	29797782	C	T		0.3447	0.417	4.671e-07	0.7368	0.06085		0.3465	0.4082	4.083e-09	0.7847	0.04143		-0.8556	0.392219
6	rs1632934	29797899	C	T		0.3839	0.4747	1.016e-10	0.6827	0.05948		0.3923	0.4683	2.862e-13	0.7448	0.04054		-1.20948	0.22648
6	rs1632933	29797933	T	C		0.3839	0.4746	1.048e-10	0.6829	0.05948		0.3923	0.4683	2.862e-13	0.7448	0.04054		-1.20541	0.228046
6	rs1736912	29797951	G	A		0.3839	0.4747	1.016e-10	0.6827	0.05948		0.3923	0.4683	2.862e-13	0.7448	0.04054		-1.20948	0.22648
6	rs1632932	29798039	A	G		0.3839	0.4747	1.016e-10	0.6827	0.05948		0.3923	0.4683	2.862e-13	0.7448	0.04054		-1.20948	0.22648
6	rs915667	29798140	G	A		0.3665	0.4534	4.478e-10	0.6891	0.06005		0.3773	0.4494	4.656e-12	0.7553	0.04079		-1.26359	0.206377
6	rs915669	29798425	G	T		0.5631	0.4879	5.322e-08	1.371	0.0584		0.5485	0.4915	2.41e-08	1.249	0.03993		1.31735	0.18772
6	rs915668	29798459	C	G		0.5631	0.4879	5.322e-08	1.371	0.0584		0.5485	0.4915	2.41e-08	1.249	0.03993		1.31735	0.18772
6	rs1710	29798617	G	C		0.5631	0.4883	6.526e-08	1.368	0.0584		0.5492	0.492	2.361e-08	1.249	0.03995		1.28618	0.198379
6	rs1063320	29798749	C	G		0.5631	0.4879	5.361e-08	1.371	0.0584		0.5485	0.4914	2.232e-08	1.249	0.03993		1.31735	0.18772
6	rs9380142	29798794	G	A		0.3832	0.308	2.151e-09	1.427	0.05984		0.3896	0.3058	7.88e-20	1.45	0.04104		-0.22036	0.825594
6	rs1611141	29799269	A	G		0.5552	0.4843	2.515e-07	1.349	0.05838		0.5461	0.4872	7.743e-09	1.258	0.03991		0.98759	0.323353
6	rs143955915	29799306	C	T		0.3091	0.3872	1.153e-08	0.7015	0.0624		0.3195	0.3815	5.593e-09	0.781	0.04244		-1.42258	0.154859
6	rs1611144	29799354	G	A		0.3926	0.4774	1.363e-09	0.6995	0.05932		0.3944	0.4721	4.038e-14	0.7371	0.04054		-0.72871	0.466176
6	rs2517898	29799746	G	C		0.2373	0.2772	0.001776	0.8099	0.06774		0.2324	0.2782	3.06e-08	0.7724	0.04682		0.57572	0.564803
6	rs9280716	29800192	I	D		0.2431	0.2908	0.0002124	0.7801	0.06722		0.2427	0.2916	2.105e-09	0.7589	0.04623		0.33772	0.735574
6	rs2517894	29800829	G	A		0.2431	0.2913	0.0001847	0.7784	0.06719		0.2427	0.292	1.508e-09	0.7571	0.04622		0.34021	0.733696
6	rs2517892	29801474	C	T		0.2431	0.2909	0.0002098	0.78	0.06721		0.2427	0.2916	1.784e-09	0.7579	0.04623		0.35235	0.724579
6	rs2743944	29801958	C	T		0.2431	0.2909	0.0002098	0.78	0.06721		0.2427	0.2916	1.784e-09	0.7579	0.04623		0.35235	0.724579
6	rs9380143	29802045	T	C		0.3592	0.2812	4.94e-10	1.453	0.06065		0.3664	0.2795	1.592e-22	1.497	0.04163		-0.40554	0.68508
6	rs9393976	29802221	A	G		0.2104	0.1715	5.51e-05	1.328	0.0711		0.2191	0.1722	4.528e-11	1.374	0.04851		-0.39562	0.692383
6	rs9393977	29802233	C	T		0.2054	0.1677	7.019e-05	1.328	0.07186		0.2129	0.1697	6.4e-10	1.353	0.04909		-0.2143	0.830309
6	rs41315714	29802532	G	C		0.2409	0.1978	1.815e-05	1.334	0.06788		0.2505	0.1996	5.227e-11	1.353	0.04627		-0.17215	0.863317
6	rs2523792	29802551	C	T		0.2431	0.2909	0.0002098	0.78	0.06721		0.2427	0.2916	1.784e-09	0.7579	0.04623		0.35235	0.724579
6	rs9380145	29802690	C	G		0.3592	0.2806	3.547e-10	1.458	0.06066		0.3664	0.2791	1.178e-22	1.499	0.04163		-0.37695	0.706211
6	rs199784709	29802733	D	I		0.2431	0.2894	0.0002816	0.7838	0.06724		0.2416	0.2905	2.108e-09	0.7586	0.04629		0.40032	0.688922
6	rs77350728	29802736	D	I		0.2431	0.2897	0.0002633	0.783	0.06723		0.2416	0.2907	1.706e-09	0.7574	0.0463		0.40721	0.68385
6	rs2517889	29803388	G	A		0.2431	0.2909	0.0002098	0.78	0.06721		0.2427	0.2917	1.78e-09	0.7579	0.04623		0.35235	0.724579
6	rs2523791	29803505	T	C		0.2431	0.2909	0.0002098	0.78	0.06721		0.2427	0.2917	1.78e-09	0.7579	0.04623		0.35235	0.724579
6	rs4713250	29803526	T	G		0.3592	0.2806	3.547e-10	1.458	0.06066		0.3664	0.2791	1.203e-22	1.499	0.04163		-0.37695	0.706211
6	rs2523790	29803650	G	T		0.2431	0.2909	0.0002098	0.78	0.06721		0.2427	0.2917	1.748e-09	0.7578	0.04624		0.35394	0.723384
6	rs9295821	29803880	G	A		0.3643	0.2879	1.063e-09	1.44	0.06041		0.3725	0.2875	2.945e-21	1.476	0.04144		-0.33707	0.736067
6	rs9404952	29804165	A	G		0.4811	0.4194	4.923e-06	1.301	0.05782		0.4819	0.421	2.489e-09	1.268	0.03988		0.36578	0.714527
6	rs2523789	29804778	C	T		0.2431	0.2909	0.0002098	0.78	0.06721		0.243	0.2917	2.197e-09	0.7593	0.04621		0.32977	0.741575
6	rs2523786	29805149	C	T		0.2431	0.2909	0.0002098	0.78	0.06721		0.243	0.2917	2.206e-09	0.7593	0.04621		0.32977	0.741575
6	rs2394179	29805166	T	C		0.2431	0.2909	0.0002098	0.78	0.06721		0.243	0.2917	2.206e-09	0.7593	0.04621		0.32977	0.741575
6	rs2394181	29805456	G	A		0.2431	0.2908	0.0002215	0.7806	0.06722		0.2427	0.2917	1.967e-09	0.7585	0.04622		0.35206	0.724793
6	rs2253955	29805464	A	G		0.2431	0.2908	0.0002215	0.7806	0.06722		0.2427	0.2917	1.967e-09	0.7585	0.04622		0.35206	0.724793
6	rs2394182	29805551	G	A		0.2431	0.2907	0.0002246	0.7809	0.06721		0.2427	0.2917	1.967e-09	0.7585	0.04622		0.35681	0.721237
6	rs2735015	29805741	A	T		0.2431	0.2908	0.0002215	0.7806	0.06722		0.2427	0.2917	1.967e-09	0.7585	0.04622		0.35206	0.724793
6	rs2253981	29805922	A	G		0.2431	0.2908	0.0002215	0.7806	0.06722		0.2427	0.2917	1.967e-09	0.7585	0.04622		0.35206	0.724793
6	rs2254071	29806062	C	T		0.2431	0.2908	0.0002182	0.7804	0.06722		0.2427	0.2917	1.879e-09	0.7583	0.04622		0.35215	0.724724
6	rs2254077	29806194	C	T		0.2431	0.2908	0.0002215	0.7806	0.06722		0.2427	0.2917	1.967e-09	0.7585	0.04622		0.35206	0.724793
6	rs2523780	29806331	G	A		0.2431	0.2908	0.0002215	0.7806	0.06722		0.2427	0.2917	1.967e-09	0.7585	0.04622		0.35206	0.724793
6	rs148465275	29806786	T	A		0.402	0.3189	5.317e-10	1.441	0.05934		0.406	0.321	1.289e-19	1.443	0.04075		-0.01927	0.984628
6	rs2523778	29807860	C	T		0.2431	0.2908	0.0002215	0.7806	0.06722		0.243	0.2917	2.503e-09	0.76	0.0462		0.32789	0.742996
6	rs2735005	29808464	A	G		0.2424	0.2908	0.0001726	0.7774	0.06725		0.243	0.2916	2.645e-09	0.7603	0.0462		0.2726	0.785157
6	rs2735002	29808718	G	A		0.2431	0.2908	0.0002195	0.7805	0.06722		0.243	0.2916	2.645e-09	0.7603	0.0462		0.32148	0.747848
6	rs2734997	29809645	A	G		0.2431	0.2908	0.0002254	0.7809	0.06722		0.2433	0.2916	3.457e-09	0.762	0.04617		0.30044	0.763841
6	rs34800369	29810655	D	I		0.2431	0.2909	0.0002105	0.78	0.06722		0.2427	0.2916	2.118e-09	0.7589	0.04623		0.33615	0.736759
6	rs2523769	29811022	C	A		0.2431	0.2909	0.0002158	0.7803	0.06723		0.2427	0.2916	2.149e-09	0.759	0.04623		0.33921	0.73445
6	rs9380146	29817244	A	G		0.2395	0.1977	3.192e-05	1.323	0.06798		0.2509	0.1996	4.081e-11	1.355	0.04628		-0.29061	0.771347
6	rs2523764	29817617	G	A		0.2424	0.323	7.621e-10	0.666	0.06678		0.2567	0.3172	2.264e-10	0.7534	0.04496		-1.53167	0.125603
6	rs201624552	29817830	I	D		0.2431	0.3231	1.11e-09	0.6688	0.06671		0.2567	0.3175	2.05e-10	0.7529	0.04496		-1.47238	0.140919
6	rs2734988	29817995	A	G		0.1575	0.2335	1.108e-10	0.609	0.07788		0.1842	0.2278	1.684e-06	0.7854	0.05069		-2.73747	0.00619144
6	rs2523763	29818123	A	G		0.4028	0.3217	1.114e-09	1.431	0.05928		0.4105	0.3244	4.417e-20	1.449	0.04066		-0.17389	0.86195
6	rs4711200	29818159	T	C		0.3628	0.288	2.032e-09	1.432	0.06047		0.3732	0.2876	1.794e-21	1.48	0.04145		-0.44972	0.652913
6	rs2734987	29818229	G	C		0.4028	0.3215	1.063e-09	1.432	0.05928		0.4101	0.3241	5.093e-20	1.448	0.04066		-0.15457	0.87716
6	rs2734985	29818662	C	T		0.1604	0.2366	1.643e-10	0.6134	0.07736		0.1887	0.2345	5.858e-07	0.7774	0.05047		-2.56516	0.0103129
6	rs10650064	29818699	D	I		0.1604	0.2366	1.713e-10	0.6137	0.07736		0.1887	0.2346	5.823e-07	0.7774	0.05046		-2.56002	0.0104667
6	rs2523762	29818716	G	A		0.1604	0.2362	2.063e-10	0.6149	0.07737		0.1883	0.2339	6.777e-07	0.7784	0.05051		-2.5518	0.0107169
6	rs2517870	29818744	A	C		0.1604	0.2363	1.961e-10	0.6145	0.07738		0.1883	0.2341	6.099e-07	0.7775	0.05051		-2.54609	0.0108937
6	rs2523760	29818841	A	G		0.1626	0.2369	4.743e-10	0.6225	0.07697		0.1887	0.2348	5.188e-07	0.7765	0.05046		-2.40181	0.016314
6	rs2247504	29819077	A	G		0.3345	0.4272	1.48e-10	0.6776	0.0612		0.3476	0.4216	9.71e-14	0.7339	0.04166		-1.0781	0.28099
6	rs2523759	29819093	G	A		0.1626	0.2381	3.637e-10	0.6212	0.07685		0.191	0.2362	1.086e-06	0.7829	0.05025		-2.51961	0.0117484
6	rs2523758	29819198	G	A		0.1567	0.231	3.052e-10	0.6153	0.07805		0.1808	0.2263	5.027e-07	0.7741	0.05113		-2.46062	0.0138699
6	rs2975035	29819202	G	C		0.3578	0.2805	6.718e-10	1.449	0.06072		0.3671	0.2789	4.204e-23	1.506	0.04164		-0.52405	0.600247
6	rs2517869	29819325	T	C		0.156	0.2304	3.272e-10	0.6163	0.07804		0.1815	0.226	1.045e-06	0.7799	0.05106		-2.52448	0.0115871
6	rs2517868	29819338	A	C		0.1546	0.2291	2.105e-10	0.6112	0.07847		0.1791	0.2244	5.143e-07	0.7736	0.05131		-2.51322	0.0119634
6	rs114818681	29819431	G	A		0.1597	0.233	1.06e-09	0.6273	0.07737		0.1839	0.2291	1.21e-06	0.7817	0.05085		-2.37671	0.0174677
6	rs7451408	29819541	A	C		0.156	0.2302	3.598e-10	0.6169	0.07804		0.1815	0.2262	9.8e-07	0.7794	0.05106		-2.50717	0.0121704
6	rs1317834	29819554	C	T		0.156	0.2302	3.503e-10	0.6167	0.07805		0.1815	0.2262	9.714e-07	0.7793	0.05106		-2.50904	0.0121059
6	rs9258593	29819599	C	T		0.1509	0.223	6.844e-10	0.6163	0.07934		0.1726	0.2184	2.853e-07	0.7663	0.05204		-2.29585	0.0216844
6	rs116628930	29819601	A	G		0.1502	0.2225	1.12e-09	0.6219	0.07901		0.1763	0.2184	4.491e-06	0.7895	0.05163		-2.5282	0.0114648
6	rs114088589	29819602	T	C		0.1502	0.2225	1.12e-09	0.6219	0.07901		0.1763	0.2184	4.491e-06	0.7895	0.05163		-2.5282	0.0114648
6	rs3880454	29819648	T	C		0.3592	0.434	1.22e-07	0.728	0.06029		0.3571	0.4279	1.042e-12	0.7456	0.04133		-0.32681	0.743815
6	rs115176824	29819694	T	C		0.4543	0.3822	1.642e-07	1.357	0.05837		0.4627	0.3867	2.072e-15	1.371	0.03995		-0.14511	0.884623
6	rs7451468	29819695	C	G		0.156	0.2303	3.373e-10	0.6165	0.07804		0.1815	0.2262	9.714e-07	0.7793	0.05106		-2.51275	0.0119796
6	rs3892860	29819741	G	A		0.156	0.2303	3.373e-10	0.6165	0.07804		0.1815	0.2262	9.714e-07	0.7793	0.05106		-2.51275	0.0119796
6	rs2428509	29819813	A	G		0.156	0.2303	3.373e-10	0.6165	0.07804		0.1815	0.2263	9.525e-07	0.7792	0.05106		-2.51137	0.0120264
6	rs2508053	29819909	T	C		0.3628	0.4394	9.337e-08	0.7264	0.06015		0.3636	0.435	9.001e-13	0.7456	0.04121		-0.3578	0.720491
6	rs9280725	29819918	I	D		0.1626	0.238	3.805e-10	0.6216	0.07683		0.191	0.2365	9.976e-07	0.7822	0.05024		-2.50347	0.0122983
6	rs2508051	29820034	C	T		0.1618	0.238	2.759e-10	0.6188	0.07696		0.191	0.2364	1.013e-06	0.7823	0.05025		-2.55086	0.0107456
6	rs9258606	29820170	C	G		0.1618	0.2379	2.759e-10	0.6188	0.07696		0.1904	0.2362	7.223e-07	0.7795	0.05032		-2.51081	0.0120456
6	rs115212109	29820178	C	G		0.1626	0.2376	4.447e-10	0.6227	0.07684		0.191	0.2361	1.225e-06	0.7838	0.05024		-2.50624	0.0122024
6	rs200602919	29820217	I	D		0.156	0.2327	1.396e-10	0.6097	0.07805		0.1869	0.2314	1.166e-06	0.7821	0.05062		-2.67678	0.00743325
6	rs9258610	29820253	A	G		0.1618	0.2379	2.759e-10	0.6188	0.07696		0.191	0.2363	1.053e-06	0.7826	0.05025		-2.55503	0.0106177
6	rs3115627	29820278	G	A		0.4035	0.322	8.941e-10	1.434	0.05928		0.4105	0.324	2.708e-20	1.452	0.04066		-0.17353	0.862234
6	rs5013087	29820329	G	C		0.1618	0.2379	2.759e-10	0.6188	0.07696		0.191	0.2364	1.045e-06	0.7826	0.05025		-2.55503	0.0106177
6	rs5013088	29820389	C	T		0.1618	0.238	2.759e-10	0.6188	0.07696		0.191	0.2364	1.019e-06	0.7824	0.05025		-2.55225	0.0107028
6	rs5013091	29820487	C	G		0.1618	0.238	2.759e-10	0.6188	0.07696		0.191	0.2364	1.019e-06	0.7824	0.05025		-2.55225	0.0107028
6	rs5013092	29820494	A	T		0.1618	0.238	2.759e-10	0.6188	0.07696		0.191	0.2364	1.019e-06	0.7824	0.05025		-2.55225	0.0107028
6	rs5013093	29820586	T	C		0.1626	0.2381	3.719e-10	0.6214	0.07684		0.191	0.2365	9.897e-07	0.7822	0.05024		-2.50674	0.0121849
6	rs5013094	29820587	G	A		0.1626	0.2381	3.719e-10	0.6214	0.07684		0.191	0.2365	9.952e-07	0.7822	0.05024		-2.50674	0.0121849
6	rs9258621	29820638	C	A		0.1626	0.238	3.805e-10	0.6216	0.07683		0.191	0.2364	1.002e-06	0.7823	0.05024		-2.50486	0.01225
6	rs3128910	29820670	C	T		0.1626	0.238	3.805e-10	0.6216	0.07683		0.191	0.2365	9.968e-07	0.7822	0.05024		-2.50347	0.0122983
6	rs2523756	29820717	G	A		0.3643	0.4395	1.313e-07	0.7293	0.06011		0.364	0.4352	1.04e-12	0.7462	0.04121		-0.31433	0.753269
6	rs2734984	29820831	C	T		0.1626	0.238	3.805e-10	0.6216	0.07683		0.191	0.2365	9.976e-07	0.7822	0.05024		-2.50347	0.0122983
6	rs2517864	29821204	C	T		0.3643	0.4396	1.282e-07	0.7291	0.0601		0.364	0.4352	1.103e-12	0.7464	0.04122		-0.32178	0.747616
6	rs3094643	29821268	A	G		0.402	0.3215	1.457e-09	1.428	0.05932		0.4101	0.3234	2.329e-20	1.453	0.04066		-0.24133	0.809302
6	rs3094177	29821269	C	G		0.3643	0.4396	1.282e-07	0.7291	0.0601		0.364	0.4352	1.103e-12	0.7464	0.04122		-0.32178	0.747616
6	rs2247719	29821384	T	A		0.1626	0.238	3.805e-10	0.6216	0.07683		0.191	0.2364	1.007e-06	0.7823	0.05024		-2.50486	0.01225
6	rs2247720	29821402	A	G		0.3643	0.4396	1.282e-07	0.7291	0.0601		0.364	0.4352	1.086e-12	0.7463	0.04122		-0.31995	0.74901
6	rs2734982	29821567	T	G		0.3628	0.2879	2.089e-09	1.432	0.0605		0.3732	0.2869	7.56e-22	1.485	0.04145		-0.49556	0.620208
6	rs2734981	29821692	A	G		0.1626	0.2381	3.769e-10	0.6215	0.07684		0.191	0.2364	1.024e-06	0.7825	0.05024		-2.50917	0.0121016
6	rs35201814	29821828	D	I		0.1626	0.238	3.805e-10	0.6216	0.07683		0.191	0.2365	9.976e-07	0.7822	0.05024		-2.50347	0.0122983
6	rs2734980	29821896	A	G		0.1626	0.238	3.805e-10	0.6216	0.07683		0.191	0.2364	1.029e-06	0.7825	0.05024		-2.50764	0.0121539
6	rs2517861	29821982	T	C		0.1633	0.2384	5.114e-10	0.6241	0.07673		0.1914	0.2371	8.98e-07	0.7817	0.0502		-2.4556	0.0140649
6	rs116649925	29822045	T	A		0.3643	0.4397	1.275e-07	0.729	0.06011		0.364	0.435	1.205e-12	0.7468	0.04121		-0.33101	0.74064
6	rs9258645	29822131	G	A		0.1626	0.2377	4.254e-10	0.6223	0.07685		0.1904	0.236	8.162e-07	0.7803	0.05033		-2.46294	0.0137802
6	rs2975034	29822139	A	G		0.3628	0.288	2.265e-09	1.431	0.06049		0.3732	0.2869	8.21e-22	1.484	0.04145		-0.49595	0.619928
6	rs9258646	29822189	T	A		0.3643	0.4392	1.443e-07	0.73	0.06011		0.3633	0.4347	8.878e-13	0.7453	0.04124		-0.28454	0.775994
6	rs114425494	29822215	C	T		0.3737	0.4544	2.552e-08	0.7176	0.05985		0.377	0.4489	9.069e-13	0.7477	0.04085		-0.56705	0.570681
6	rs9258648	29822241	T	C		0.3643	0.4383	1.967e-07	0.7326	0.0601		0.3633	0.4343	1.183e-12	0.7466	0.04123		-0.25973	0.795074
6	rs9258649	29822242	G	A		0.3643	0.4384	1.956e-07	0.7326	0.0601		0.3633	0.4343	1.158e-12	0.7466	0.04123		-0.25973	0.795074
6	rs2975033	29822261	A	G		0.3628	0.288	2.265e-09	1.431	0.06049		0.3732	0.287	9.409e-22	1.484	0.04145		-0.49595	0.619928
6	rs9258650	29822301	G	A		0.3643	0.4393	1.395e-07	0.7297	0.06011		0.3633	0.435	6.747e-13	0.7442	0.04123		-0.26994	0.787206
6	rs9258651	29822355	T	C		0.3643	0.4394	1.365e-07	0.7296	0.06011		0.3633	0.4351	6.56e-13	0.7441	0.04123		-0.26998	0.787177
6	rs2905756	29822413	C	A		0.3628	0.288	2.155e-09	1.432	0.0605		0.3732	0.2869	7.894e-22	1.485	0.04145		-0.49556	0.620208
6	rs2517860	29822521	G	A		0.1626	0.238	3.805e-10	0.6216	0.07683		0.191	0.2365	9.995e-07	0.7822	0.05025		-2.50332	0.0123035
6	rs2517859	29822571	A	G		0.1626	0.238	3.805e-10	0.6216	0.07683		0.191	0.2365	9.995e-07	0.7822	0.05025		-2.50332	0.0123035
6	rs3094175	29822923	T	A		0.3643	0.4396	1.3e-07	0.7292	0.06011		0.364	0.4353	1.056e-12	0.7462	0.04122		-0.31619	0.751859
6	rs3094174	29822954	T	C		0.3643	0.4396	1.3e-07	0.7292	0.06011		0.364	0.4353	1.056e-12	0.7462	0.04122		-0.31619	0.751859
6	rs3094173	29822955	A	G		0.1626	0.2379	3.947e-10	0.6219	0.07684		0.191	0.2363	1.056e-06	0.7827	0.05025		-2.50479	0.0122523
6	rs2428510	29823027	A	G		0.3636	0.4397	1.046e-07	0.7274	0.06013		0.364	0.4351	1.143e-12	0.7465	0.04122		-0.35553	0.72219
6	rs2734979	29823161	G	A		0.3643	0.4395	1.518e-07	0.7305	0.0601		0.364	0.4352	1.056e-12	0.7462	0.04122		-0.29178	0.770452
6	rs2517854	29823296	C	G		0.3643	0.4396	1.3e-07	0.7292	0.06011		0.364	0.4353	1.107e-12	0.7464	0.04122		-0.31987	0.74907
6	rs2844826	29823319	G	A		0.3643	0.4397	1.243e-07	0.7288	0.06011		0.364	0.4353	9.518e-13	0.7458	0.04121		-0.31639	0.75171
6	rs2517852	29823729	A	G		0.3643	0.4397	1.243e-07	0.7288	0.06011		0.364	0.4353	9.518e-13	0.7458	0.04121		-0.31639	0.75171
6	rs2517851	29823782	T	C		0.3643	0.4397	1.243e-07	0.7288	0.06011		0.364	0.4353	9.518e-13	0.7458	0.04121		-0.31639	0.75171
6	rs2517850	29823800	T	G		0.1626	0.2379	3.81e-10	0.6216	0.07684		0.191	0.2363	1.021e-06	0.7824	0.05024		-2.50602	0.0122098
6	rs2517849	29823819	A	G		0.3643	0.4397	1.243e-07	0.7288	0.06011		0.364	0.4353	9.518e-13	0.7458	0.04121		-0.31639	0.75171
6	rs6919513	29823994	T	C		0.3643	0.4396	1.249e-07	0.7289	0.06011		0.364	0.4353	9.518e-13	0.7458	0.04121		-0.3145	0.753139
6	rs9258679	29824059	G	A		0.3643	0.4396	1.249e-07	0.7289	0.06011		0.364	0.4353	9.617e-13	0.7458	0.04121		-0.3145	0.753139
6	rs9258680	29824092	C	T		0.3621	0.4344	3.274e-07	0.7364	0.06018		0.3606	0.4301	4.512e-12	0.7523	0.04126		-0.29276	0.769703
6	rs9258681	29824096	T	G		0.3614	0.4336	3.327e-07	0.7366	0.06017		0.3606	0.4297	5.987e-12	0.7535	0.04127		-0.3109	0.755879
6	rs9258682	29824160	T	C		0.3556	0.4338	6.696e-08	0.7223	0.06052		0.3551	0.4289	1.101e-13	0.7356	0.04145		-0.24874	0.803563
6	rs115042093	29824168	T	G		0.3643	0.4396	1.296e-07	0.7292	0.06011		0.364	0.4353	1.057e-12	0.7462	0.04121		-0.31621	0.75184
6	rs116578019	29824188	T	A		0.3643	0.4396	1.296e-07	0.7292	0.06011		0.364	0.4353	1.057e-12	0.7462	0.04121		-0.31621	0.75184
6	rs9258689	29824287	G	C		0.3643	0.4396	1.274e-07	0.729	0.06011		0.364	0.4353	9.518e-13	0.7458	0.04121		-0.31262	0.754569
6	rs9258690	29824340	C	G		0.1626	0.238	3.674e-10	0.6214	0.07684		0.191	0.2363	1.021e-06	0.7824	0.05024		-2.50953	0.0120893
6	rs9258692	29824497	T	C		0.3643	0.4396	1.274e-07	0.729	0.06011		0.364	0.4353	9.556e-13	0.7458	0.04121		-0.31262	0.754569
6	rs145152332	29824563	G	A		0.3215	0.3913	2.501e-07	0.7263	0.06212		0.3233	0.389	2.48e-11	0.7545	0.04231		-0.50681	0.612286
6	rs147605077	29824573	T	G		0.3215	0.3913	2.501e-07	0.7263	0.06212		0.3233	0.389	2.48e-11	0.7545	0.04231		-0.50681	0.612286
6	rs139449561	29824610	A	C		0.5428	0.4769	1.973e-06	1.318	0.05819		0.5373	0.4811	6.153e-09	1.261	0.03992		0.6265	0.530985
6	rs146269240	29824720	G	A		0.3592	0.4358	5.696e-08	0.7217	0.06035		0.3606	0.4316	1.343e-12	0.7466	0.0413		-0.46384	0.642762
6	rs9258702	29824742	G	A		0.3643	0.4396	1.274e-07	0.729	0.06011		0.364	0.4353	9.518e-13	0.7458	0.04121		-0.31262	0.754569
6	rs199881529	29824844	D	I		0.1836	0.2609	1.249e-09	0.6455	0.07298		0.2078	0.2559	1.137e-07	0.7719	0.0488		-2.03696	0.041654
6	rs116543818	29824845	A	T		0.3643	0.4396	1.296e-07	0.7292	0.06011		0.364	0.4353	1.057e-12	0.7462	0.04121		-0.31621	0.75184
6	rs1611667	29824904	A	G		0.3643	0.4396	1.274e-07	0.729	0.06011		0.364	0.4353	9.518e-13	0.7458	0.04121		-0.31262	0.754569
6	rs1611668	29825109	A	G		0.3643	0.4396	1.274e-07	0.729	0.06011		0.364	0.4354	9.196e-13	0.7456	0.04122		-0.30892	0.757385
6	rs1611670	29825239	T	C		0.3643	0.4395	1.332e-07	0.7293	0.06011		0.364	0.4353	1.007e-12	0.746	0.04121		-0.31065	0.756064
6	rs2517847	29825275	T	A		0.3643	0.4395	1.332e-07	0.7293	0.06011		0.364	0.4353	1.007e-12	0.746	0.04121		-0.31065	0.756064
6	rs1611671	29825284	G	A		0.3643	0.4395	1.332e-07	0.7293	0.06011		0.364	0.4353	1.007e-12	0.746	0.04121		-0.31065	0.756064
6	rs1611672	29825414	C	T		0.3643	0.4391	1.461e-07	0.7301	0.06011		0.364	0.4345	1.78e-12	0.7484	0.04122		-0.33966	0.734115
6	rs1611674	29825434	G	A		0.3258	0.3809	0.0002157	0.7961	0.06166		0.3172	0.3743	1.028e-08	0.7847	0.04247		0.19264	0.847239
6	rs115148193	29825463	A	G		0.3643	0.4395	1.313e-07	0.7292	0.06011		0.3636	0.4351	8.972e-13	0.7455	0.04122		-0.30331	0.761652
6	rs9258716	29825489	C	T		0.3512	0.4231	2.504e-07	0.7318	0.06075		0.3483	0.4188	1.062e-12	0.7434	0.04171		-0.21342	0.831
6	rs114027972	29825499	A	C		0.3643	0.4395	1.313e-07	0.7292	0.06011		0.3636	0.435	9.029e-13	0.7455	0.04122		-0.30331	0.761652
6	rs1611679	29825551	A	G		0.3643	0.4395	1.332e-07	0.7293	0.06011		0.364	0.4353	1.007e-12	0.746	0.04121		-0.31065	0.756064
6	rs1611680	29825566	G	A		0.4028	0.3221	1.277e-09	1.429	0.0593		0.4105	0.3242	3.473e-20	1.45	0.04066		-0.2029	0.839213
6	rs202025743	29825635	I	D		0.3585	0.4367	3.697e-08	0.7184	0.06037		0.3612	0.4316	2.156e-12	0.749	0.04126		-0.57045	0.568376
6	rs201295767	29825636	I	D		0.3585	0.4367	3.697e-08	0.7184	0.06037		0.3612	0.4313	2.629e-12	0.7499	0.04126		-0.58687	0.557292
6	rs201875552	29825638	I	D		0.3585	0.4366	4.087e-08	0.7192	0.06035		0.3612	0.4313	2.629e-12	0.7499	0.04126		-0.57178	0.567473
6	rs77242791	29825729	D	I		0.2605	0.3306	1.967e-07	0.7138	0.06532		0.2717	0.3276	2.617e-08	0.7802	0.04457		-1.12482	0.260665
6	rs1611683	29825737	T	C		0.2627	0.3313	3.357e-07	0.719	0.06514		0.2734	0.3284	4.767e-08	0.784	0.04452		-1.09693	0.272674
6	rs1611684	29825846	A	G		0.3643	0.4395	1.332e-07	0.7293	0.06011		0.364	0.4353	1.007e-12	0.746	0.04121		-0.31065	0.756064
6	rs1611685	29826011	A	G		0.3643	0.4396	1.3e-07	0.7292	0.06011		0.364	0.4353	1.007e-12	0.746	0.04121		-0.31254	0.754633
6	rs1611686	29826066	T	C		0.3643	0.4395	1.332e-07	0.7293	0.06011		0.364	0.4353	1.007e-12	0.746	0.04121		-0.31065	0.756064
6	rs2517840	29826092	T	C		0.3628	0.2879	2.061e-09	1.432	0.0605		0.3732	0.287	8.316e-22	1.484	0.04145		-0.48637	0.626704
6	rs1611687	29826488	T	G		0.3643	0.4395	1.332e-07	0.7293	0.06011		0.364	0.4353	1.007e-12	0.746	0.04121		-0.31065	0.756064
6	rs1611690	29826810	A	G		0.3643	0.4395	1.332e-07	0.7293	0.06011		0.364	0.4353	1.007e-12	0.746	0.04121		-0.31065	0.756064
6	rs1611692	29826962	C	T		0.3643	0.4395	1.332e-07	0.7293	0.06011		0.364	0.4353	1.007e-12	0.746	0.04121		-0.31065	0.756064
6	rs1611699	29827753	A	T		0.3636	0.4395	1.014e-07	0.7271	0.06014		0.364	0.4353	1.037e-12	0.7461	0.04122		-0.3538	0.723489
6	rs1611700	29827788	T	C		0.3636	0.4395	1.014e-07	0.7271	0.06014		0.364	0.4353	1.037e-12	0.7461	0.04122		-0.3538	0.723489
6	rs1611702	29828051	G	A		0.4028	0.3215	1.136e-09	1.431	0.05931		0.4101	0.3235	2.588e-20	1.452	0.04067		-0.20258	0.839464
6	rs1611704	29828467	T	C		0.4028	0.3216	1.146e-09	1.431	0.05931		0.4098	0.3235	3.718e-20	1.45	0.04067		-0.18341	0.854474
6	rs1611705	29828493	G	T		0.3636	0.4395	1.014e-07	0.7271	0.06014		0.364	0.4353	1.037e-12	0.7461	0.04122		-0.3538	0.723489
6	rs2523822	29828660	G	A		0.3636	0.2879	1.567e-09	1.436	0.06047		0.3732	0.287	8.294e-22	1.484	0.04145		-0.44849	0.653802
6	rs1611707	29828669	A	G		0.3636	0.4395	1.014e-07	0.7271	0.06014		0.364	0.4353	1.037e-12	0.7461	0.04122		-0.3538	0.723489
6	rs1611708	29828744	G	A		0.3636	0.4395	1.014e-07	0.7271	0.06014		0.364	0.4353	1.037e-12	0.7461	0.04122		-0.3538	0.723489
6	rs1611709	29828886	C	T		0.3636	0.4396	9.831e-08	0.7269	0.06014		0.364	0.4353	1.004e-12	0.746	0.04122		-0.35573	0.72204
6	rs1611710	29828916	T	C		0.3636	0.4396	9.831e-08	0.7269	0.06014		0.364	0.4353	1.004e-12	0.746	0.04122		-0.35573	0.72204
6	rs1611711	29829108	A	G		0.3643	0.4396	1.294e-07	0.729	0.06013		0.364	0.4353	1.028e-12	0.7461	0.04122		-0.31804	0.750453
6	rs1611715	29829482	C	A		0.4028	0.3221	1.716e-09	1.425	0.05928		0.4105	0.324	2.839e-20	1.451	0.04065		-0.25155	0.801388
6	rs2517830	29829566	G	T		0.111	0.07938	0.0001561	1.42	0.09373		0.1094	0.07647	1.598e-09	1.479	0.06522		-0.35651	0.721458
6	rs1611717	29829577	C	T		0.365	0.4395	1.709e-07	0.7313	0.0601		0.364	0.4352	1.099e-12	0.7464	0.04122		-0.28044	0.779138
6	rs1611720	29829994	G	C		0.365	0.4396	1.696e-07	0.7313	0.0601		0.364	0.4351	1.209e-12	0.7468	0.04122		-0.28779	0.773504
6	rs34858374	29830246	I	D		0.3643	0.4395	1.29e-07	0.729	0.06013		0.364	0.4352	1.096e-12	0.7464	0.04122		-0.32356	0.746274
6	rs1611723	29830505	G	A		0.3287	0.4013	1.428e-07	0.7237	0.06166		0.3329	0.4003	2.394e-11	0.7562	0.04196		-0.589	0.555864
6	rs1611724	29830570	A	G		0.3643	0.4396	1.263e-07	0.7288	0.06013		0.364	0.4353	1.046e-12	0.7462	0.04122		-0.32364	0.746207
6	rs9258772	29830660	C	G		0.3643	0.4396	1.263e-07	0.7288	0.06013		0.364	0.4353	1.046e-12	0.7462	0.04122		-0.32364	0.746207
6	rs1611726	29830706	G	A		0.4536	0.3793	6.349e-08	1.37	0.05839		0.4593	0.3825	5.104e-16	1.381	0.03997		-0.11302	0.910017
6	rs13195617	29830732	T	A		0.2395	0.1979	4.444e-05	1.316	0.06792		0.2512	0.1993	2.28e-11	1.359	0.04622		-0.39136	0.695529
6	rs9258777	29830768	C	G		0.3643	0.4396	1.263e-07	0.7288	0.06013		0.364	0.4353	1.046e-12	0.7462	0.04122		-0.32364	0.746207
6	rs1611728	29830800	C	T		0.3643	0.4396	1.263e-07	0.7288	0.06013		0.364	0.4353	1.046e-12	0.7462	0.04122		-0.32364	0.746207
6	rs1611729	29830823	T	C		0.3643	0.4396	1.263e-07	0.7288	0.06013		0.364	0.4353	1.046e-12	0.7462	0.04122		-0.32364	0.746207
6	rs1611732	29831008	T	C		0.3643	0.4396	1.255e-07	0.7288	0.06013		0.364	0.4353	1.046e-12	0.7462	0.04122		-0.32364	0.746207
6	rs765649	29831058	A	T		0.3643	0.4396	1.268e-07	0.7288	0.06013		0.364	0.4353	1.036e-12	0.7461	0.04122		-0.32181	0.7476
6	rs1362091	29831351	G	A		0.3643	0.4396	1.258e-07	0.7288	0.06013		0.364	0.4352	1.114e-12	0.7464	0.04122		-0.32732	0.743426
6	rs1611737	29831571	G	C		0.365	0.4396	1.708e-07	0.7315	0.06008		0.3643	0.4352	1.302e-12	0.7471	0.04121		-0.28964	0.772091
6	rs1611739	29831798	G	T		0.3643	0.4395	1.48e-07	0.7301	0.06012		0.3643	0.4351	1.531e-12	0.7478	0.0412		-0.32867	0.742408
6	rs1611741	29831983	A	C		0.4492	0.3723	2.183e-08	1.386	0.05851		0.4535	0.3748	5.298e-17	1.396	0.04003		-0.10141	0.919227
6	rs1611742	29832043	C	A		0.3643	0.4391	1.698e-07	0.7313	0.06011		0.3636	0.435	1.013e-12	0.7461	0.04121		-0.27492	0.783381
6	rs1611743	29832046	T	C		0.3643	0.4393	1.592e-07	0.7307	0.06012		0.364	0.4351	1.277e-12	0.7471	0.04121		-0.30452	0.76073
6	rs1611747	29832695	C	T		0.3222	0.3921	3.042e-07	0.7287	0.06198		0.3226	0.389	4.016e-11	0.7576	0.04219		-0.51874	0.603942
6	rs114052534	29832724	T	C		0.3643	0.2881	1.228e-09	1.439	0.06045		0.3732	0.2872	1.27e-21	1.482	0.04145		-0.40171	0.687894
6	rs2844825	29833198	G	T		0.4528	0.3795	8.648e-08	1.366	0.0584		0.4593	0.3824	4.317e-16	1.382	0.03997		-0.16455	0.869298
6	rs2734975	29833253	A	C		0.553	0.4728	1.052e-08	1.391	0.058		0.542	0.4745	3.212e-12	1.317	0.03976		0.7774	0.436923
6	rs2844824	29833664	A	T		0.4478	0.4752	0.02191	0.8766	0.05777		0.431	0.4787	2.488e-08	0.8014	0.03993		1.27716	0.201546
6	rs2523818	29833840	G	T		0.3708	0.2986	9.488e-09	1.408	0.06009		0.3841	0.2993	9.093e-21	1.465	0.04113		-0.54499	0.585762
6	rs2734972	29834199	C	T		0.3636	0.2888	2.841e-09	1.427	0.06042		0.3735	0.2874	7.611e-22	1.485	0.04143		-0.54382	0.586563
6	rs2734971	29834449	A	G		0.5392	0.462	5.227e-08	1.371	0.05824		0.5431	0.4608	5.757e-16	1.38	0.03997		-0.09263	0.926197
6	rs2734968	29835026	A	G		0.3708	0.2981	7.936e-09	1.411	0.06014		0.3848	0.2988	2.788e-21	1.472	0.04113		-0.58089	0.561314
6	rs2844821	29838642	C	T		0.3563	0.2791	8.53e-10	1.446	0.06073		0.363	0.2758	1.78e-22	1.498	0.04173		-0.47947	0.631606
6	rs112175163	29839429	G	A		0.4499	0.4773	0.02358	0.8779	0.05779		0.434	0.4809	3.355e-08	0.8033	0.0399		1.26455	0.206032
6	rs79387962	29839485	A	G		0.2286	0.1832	1.289e-05	1.349	0.0693		0.2348	0.184	1.946e-11	1.373	0.04737		-0.21008	0.833607
6	rs2523815	29840243	G	A		0.4224	0.3559	2.828e-07	1.351	0.05884		0.434	0.358	1.474e-16	1.392	0.04025		-0.41937	0.674948
6	rs2844820	29841280	C	T		0.3716	0.2987	7.547e-09	1.411	0.06008		0.3848	0.2994	4.828e-21	1.469	0.04113		-0.55327	0.580082
6	rs2734966	29841990	G	T		0.3708	0.2979	7.558e-09	1.411	0.06013		0.3848	0.2989	2.857e-21	1.472	0.04113		-0.58096	0.56127
6	rs2523812	29842409	C	T		0.3708	0.298	7.833e-09	1.411	0.06014		0.3848	0.2989	2.653e-21	1.473	0.04113		-0.59021	0.555049
6	rs1611657	29842444	G	A		0.447	0.476	0.0182	0.873	0.0578		0.4316	0.4797	2.299e-08	0.801	0.03992		1.22534	0.220448
6	rs2734960	29849674	C	T		0.3643	0.2887	1.96e-09	1.432	0.06043		0.3729	0.287	9.058e-22	1.484	0.04146		-0.48672	0.62646
6	rs2734959	29849687	G	C		0.4478	0.4775	0.01436	0.8687	0.05779		0.4344	0.4816	3.297e-08	0.8031	0.0399		1.11808	0.263531
6	rs74211709	29850335	T	C		0.3672	0.2954	1.526e-08	1.402	0.06018		0.3688	0.2937	3.545e-16	1.401	0.04153		0.00976	0.992214
6	rs2734957	29850684	G	A		0.4224	0.3545	1.574e-07	1.36	0.05885		0.4316	0.3566	2.805e-16	1.389	0.04029		-0.29584	0.767353
6	rs115952249	29850823	C	A		0.5348	0.4656	6.966e-07	1.331	0.05775		0.529	0.4703	2.469e-09	1.268	0.03981		0.69131	0.489372
6	rs111517229	29852537	A	G		0.1197	0.1804	4.263e-08	0.623	0.08736		0.1394	0.1739	8.934e-05	0.8024	0.05647		-2.43276	0.0149844
6	rs138135036	29852752	C	A		0.1183	0.1792	3.993e-08	0.6211	0.08774		0.1381	0.1724	7.847e-05	0.8004	0.05668		-2.42802	0.0151816
6	rs112346412	29853438	T	C		0.4753	0.4047	5.043e-08	1.374	0.05829		0.4761	0.4057	3.198e-13	1.336	0.03989		0.39707	0.691315
6	rs111948173	29853750	T	G		0.1197	0.1804	4.263e-08	0.623	0.08736		0.1394	0.1739	8.934e-05	0.8024	0.05647		-2.43276	0.0149844
6	rs111500411	29854569	T	C		0.3062	0.3738	2.297e-07	0.7252	0.06254		0.3151	0.3725	9.968e-09	0.7842	0.04258		-1.0338	0.301229
6	rs148517878	29854631	D	I		0.1197	0.1804	4.263e-08	0.623	0.08736		0.1394	0.1739	9.327e-05	0.8029	0.05646		-2.43887	0.0147332
6	rs1054175	29854795	C	G		0.3846	0.3103	1.11e-08	1.403	0.05978		0.3878	0.3091	5.187e-17	1.409	0.04114		-0.05881	0.953107
6	rs112828656	29855401	G	C		0.4753	0.4046	5.188e-08	1.373	0.05825		0.4771	0.4061	2.405e-13	1.338	0.03989		0.36576	0.714547
6	rs111345510	29855849	C	A		0.4681	0.4013	3.279e-07	1.346	0.05827		0.4723	0.4025	8.222e-13	1.33	0.03993		0.16929	0.86557
6	rs113423976	29856022	A	G		0.4906	0.4355	3.002e-05	1.275	0.05818		0.4935	0.4357	5.506e-09	1.261	0.03979		0.15664	0.875525
6	rs114310933	29856194	C	G		0.1183	0.1792	3.993e-08	0.6211	0.08774		0.1384	0.1726	9.17e-05	0.8023	0.05663		-2.45135	0.0142321
6	rs115886169	29856303	T	C		0.1183	0.1792	3.993e-08	0.6211	0.08774		0.1384	0.1726	9.17e-05	0.8023	0.05663		-2.45135	0.0142321
6	rs2428512	29856330	A	G		0.3911	0.3194	3.086e-08	1.388	0.0596		0.3981	0.3206	1.945e-16	1.398	0.0409		-0.09931	0.920889
6	rs116574456	29856427	A	G		0.3904	0.3137	1.809e-09	1.428	0.05963		0.3941	0.3118	3.363e-19	1.44	0.04094		-0.11569	0.907896
6	rs115169625	29856439	G	T		0.225	0.2965	1.69e-08	0.6805	0.06878		0.243	0.295	2.063e-07	0.7877	0.04602		-1.76772	0.0771071
6	rs115864237	29856445	T	C		0.225	0.2965	1.69e-08	0.6805	0.06878		0.243	0.295	2.063e-07	0.7877	0.04602		-1.76772	0.0771071
6	rs112877082	29856693	T	C		0.4731	0.402	4.785e-08	1.374	0.05828		0.474	0.4034	2.162e-13	1.339	0.0399		0.36533	0.714866
6	rs111701921	29859039	G	C		0.4739	0.4037	1.24e-07	1.36	0.0582		0.4744	0.4052	7.751e-13	1.33	0.0399		0.31611	0.751921
6	rs113913806	29859054	G	C		0.4739	0.4039	1.319e-07	1.359	0.0582		0.4747	0.4052	5.839e-13	1.332	0.0399		0.28439	0.776112
6	rs113753150	29859906	C	T		0.4013	0.3296	2.591e-08	1.388	0.05923		0.4101	0.3286	4.183e-18	1.419	0.0406		-0.3076	0.758386
6	rs115990552	29862227	A	G		0.4049	0.334	4.098e-08	1.381	0.05918		0.4132	0.3339	6.036e-17	1.401	0.04053		-0.20046	0.841124
6	rs9348834	29864497	T	C		0.2598	0.2176	0.0001116	1.289	0.06617		0.2659	0.2175	7.698e-09	1.297	0.04528		-0.07717	0.938491
6	rs2517811	29865718	A	C		0.3832	0.3099	1.667e-08	1.398	0.05984		0.3875	0.3082	2.36e-17	1.415	0.04115		-0.16643	0.867817
6	rs114935107	29866971	A	G		0.4129	0.3327	1.002e-09	1.43	0.05899		0.4132	0.3328	8.471e-18	1.414	0.04054		0.1572	0.875088
6	rs116076753	29867797	T	C		0.4826	0.4061	1.142e-08	1.392	0.05815		0.4764	0.408	1.224e-12	1.326	0.03985		0.68906	0.490787
6	rs116722566	29868463	C	A		0.1139	0.1764	1.965e-08	0.6114	0.08882		0.136	0.1701	7.351e-05	0.799	0.05697		-2.53609	0.0112098
6	rs114821478	29869450	C	G		0.4819	0.4059	2.275e-08	1.383	0.05816		0.4744	0.4069	2.041e-12	1.322	0.03984		0.63988	0.522253
6	rs201302991	29869453	I	D		0.4833	0.4078	2.564e-08	1.382	0.05817		0.4768	0.4081	1.077e-12	1.326	0.03982		0.58679	0.557347
6	rs113414993	29870053	A	G		0.4129	0.3332	1.909e-09	1.422	0.05902		0.4111	0.3321	1.742e-17	1.409	0.04057		0.12824	0.897963
6	rs111498369	29870615	G	A		0.4035	0.3234	1.684e-09	1.426	0.05928		0.4002	0.32	4.011e-18	1.422	0.04079		0.03904	0.968861
6	rs200934679	29871172	I	D		0.3367	0.265	2.425e-08	1.41	0.06186		0.3332	0.2604	1.075e-17	1.438	0.04259		-0.26182	0.793461
6	rs114854761	29871671	A	G		0.4071	0.3325	1.491e-08	1.395	0.05911		0.4108	0.331	8.976e-18	1.414	0.04058		-0.18868	0.850344
6	rs114044692	29872512	G	T		0.4071	0.3325	1.491e-08	1.395	0.05911		0.4108	0.331	9.219e-18	1.414	0.04058		-0.18868	0.850344
6	rs2517828	29872774	G	A		0.394	0.3215	3.005e-08	1.387	0.05948		0.4012	0.3231	2.745e-16	1.395	0.04084		-0.07971	0.936467
6	rs114617388	29873366	T	C		0.4071	0.3326	1.647e-08	1.394	0.05912		0.4108	0.3312	1.049e-17	1.413	0.04058		-0.18879	0.850255
6	rs115585913	29874490	T	C		0.3962	0.3201	6.202e-09	1.409	0.05936		0.4002	0.3186	5.959e-19	1.434	0.04077		-0.24423	0.807054
6	rs2517813	29874974	T	G		0.3824	0.3094	2.273e-08	1.393	0.0598		0.3892	0.3089	8.165e-18	1.422	0.04109		-0.28398	0.776425
6	rs115790694	29875992	A	G		0.1248	0.1879	4.342e-08	0.6281	0.08581		0.148	0.1824	8.747e-05	0.8071	0.055		-2.46017	0.0138873
6	rs116323936	29877483	C	T		0.2896	0.3596	1.22e-06	0.7334	0.06386		0.2984	0.3576	4.197e-08	0.7898	0.04315		-0.9613	0.336404
6	rs114182356	29877572	G	A		0.2896	0.3596	1.22e-06	0.7334	0.06386		0.2984	0.3576	4.152e-08	0.7897	0.04315		-0.95965	0.33723
6	rs115600389	29878055	C	T		0.328	0.4196	1.143e-10	0.6727	0.06171		0.3489	0.4194	3.461e-11	0.7602	0.04154		-1.64382	0.100213
6	rs115144335	29878230	C	A		0.394	0.3186	7.011e-09	1.408	0.05943		0.3995	0.3174	2.795e-19	1.439	0.0408		-0.30211	0.762569
6	rs116342699	29878461	T	C		0.3273	0.4192	1.005e-10	0.6716	0.06176		0.3486	0.4188	3.794e-11	0.7604	0.04155		-1.6683	0.0952554
6	rs116670683	29878483	T	C		0.3273	0.4192	1.005e-10	0.6716	0.06176		0.3486	0.4188	3.794e-11	0.7604	0.04155		-1.6683	0.0952554
6	rs34939551	29878500	D	I		0.4427	0.3623	1.251e-08	1.392	0.05839		0.446	0.3655	1.247e-16	1.393	0.04016		-0.01013	0.991915
6	rs115887291	29878558	T	C		0.4318	0.3564	1.107e-07	1.363	0.05858		0.4364	0.3583	1.244e-15	1.379	0.04026		-0.16419	0.869585
6	rs115269867	29878559	A	G		0.3832	0.3128	7.027e-08	1.378	0.05976		0.3903	0.3103	2.587e-18	1.428	0.041		-0.4918	0.622863
6	rs116355087	29878585	A	G		0.394	0.3186	7.011e-09	1.408	0.05943		0.3995	0.3174	2.795e-19	1.439	0.0408		-0.30211	0.762569
6	rs115575067	29882457	T	C		0.2823	0.228	1.993e-06	1.357	0.0646		0.282	0.2256	6.667e-12	1.356	0.04453		0.0094	0.992503
6	rs114739187	29883163	A	C		0.394	0.3178	6.368e-09	1.409	0.05941		0.3992	0.3164	1.127e-19	1.445	0.0408		-0.35006	0.726294
6	rs143095966	29884243	G	A		0.5261	0.4624	1.29e-05	1.282	0.0575		0.5226	0.4677	4.252e-08	1.241	0.03962		0.46548	0.641586
6	rs114848146	29884815	A	G		0.3962	0.3187	2.801e-09	1.42	0.05937		0.4012	0.3176	4.91e-20	1.45	0.04078		-0.29026	0.771614
6	rs34031084	29886784	D	I		0.3933	0.3176	6.091e-09	1.41	0.05947		0.3995	0.3156	1.771e-20	1.457	0.04085		-0.45448	0.649486
6	rs115601370	29887067	T	G		0.1176	0.178	4.924e-08	0.622	0.08801		0.1381	0.1721	9.071e-05	0.8022	0.05667		-2.43051	0.0150777
6	rs116422027	29887481	T	C		0.1176	0.1783	4.438e-08	0.6209	0.08805		0.1381	0.1722	8.521e-05	0.8015	0.05667		-2.43829	0.0147568
6	rs145691284	29889140	D	I		0.3853	0.3067	1.405e-09	1.432	0.05973		0.3886	0.3033	3.404e-21	1.471	0.04107		-0.37069	0.710868
6	rs150527325	29889514	C	T		0.5247	0.4605	6.153e-06	1.294	0.05746		0.5222	0.4646	4.749e-09	1.259	0.03956		0.39306	0.694275
6	rs146604092	29889630	G	A		0.5247	0.4606	6.204e-06	1.293	0.05746		0.5222	0.4646	4.749e-09	1.259	0.03956		0.38198	0.702477
6	rs139867651	29889767	C	A		0.1176	0.178	4.874e-08	0.6219	0.08802		0.1381	0.1721	8.989e-05	0.8021	0.05667		-2.43066	0.0150715
6	rs114237028	29890076	C	T		0.1829	0.2588	7.923e-09	0.6567	0.07348		0.2016	0.248	5.784e-07	0.7838	0.04894		-2.00401	0.0450685
6	rs115226693	29890145	C	T		0.1176	0.178	4.874e-08	0.6219	0.08802		0.1381	0.1721	8.989e-05	0.8021	0.05667		-2.43066	0.0150715
6	rs200776710	29890145	D	I		0.1176	0.1779	4.973e-08	0.6221	0.08802		0.1381	0.172	9.265e-05	0.8024	0.05667		-2.43116	0.0150507
6	rs114308747	29890230	C	T		0.1176	0.178	4.874e-08	0.6219	0.08802		0.1381	0.1721	8.989e-05	0.8021	0.05667		-2.43066	0.0150715
6	rs147774404	29890345	C	T		0.1176	0.178	4.874e-08	0.6219	0.08802		0.1381	0.1721	8.989e-05	0.8021	0.05667		-2.43066	0.0150715
6	rs115717234	29890577	G	A		0.1865	0.257	1.643e-08	0.6626	0.07331		0.2102	0.2518	9.324e-06	0.8095	0.04805		-2.28451	0.0223418
6	rs116040859	29890615	A	C		0.5261	0.4611	5.638e-06	1.295	0.05746		0.5232	0.4653	4.527e-09	1.259	0.03956		0.40413	0.686114
6	rs115335546	29890749	C	T		0.1865	0.257	1.643e-08	0.6626	0.07331		0.2102	0.2518	9.324e-06	0.8095	0.04805		-2.28451	0.0223418
6	rs143103344	29890809	G	C		0.5239	0.4595	6.959e-06	1.291	0.05741		0.5202	0.463	7.472e-09	1.255	0.03957		0.40561	0.685029
6	rs115330798	29890869	T	G		0.5261	0.4611	5.638e-06	1.295	0.05746		0.5232	0.4653	4.527e-09	1.259	0.03956		0.40413	0.686114
6	rs114715595	29891150	C	A		0.5298	0.4609	1.665e-06	1.314	0.05747		0.5215	0.4642	6.373e-09	1.257	0.03956		0.63564	0.525014
6	rs114262302	29891203	C	G		0.5232	0.4581	4.98e-06	1.296	0.05742		0.5195	0.4618	5.496e-09	1.258	0.03955		0.42683	0.669506
6	rs116403795	29891206	A	C		0.5225	0.4577	5.601e-06	1.294	0.05739		0.5195	0.4608	3.182e-09	1.262	0.03954		0.3593	0.719371
6	rs117014261	29891242	A	T		0.5138	0.4541	2.769e-05	1.269	0.05735		0.5178	0.4569	7.39e-10	1.274	0.03958		-0.05643	0.954997
6	rs147873873	29891278	C	G		0.5131	0.4551	4.54e-05	1.261	0.05733		0.5191	0.4581	6.987e-10	1.275	0.0396		-0.15846	0.874093
6	rs68042301	29891292	D	I		0.5138	0.4556	4.798e-05	1.26	0.05736		0.5195	0.4588	8.404e-10	1.273	0.0396		-0.14726	0.882923
6	rs114538140	29891455	C	T		0.5247	0.4598	5.514e-06	1.295	0.05742		0.5226	0.464	3.515e-09	1.261	0.03956		0.38156	0.702787
6	rs116493987	29891483	G	A		0.5247	0.4598	5.514e-06	1.295	0.05742		0.5226	0.4641	3.546e-09	1.261	0.03956		0.38156	0.702787
6	rs116082518	29891493	A	G		0.5247	0.4598	5.514e-06	1.295	0.05742		0.5226	0.4641	3.546e-09	1.261	0.03956		0.38156	0.702787
6	rs116040240	29891520	C	T		0.1176	0.178	4.874e-08	0.6219	0.08802		0.1381	0.1721	8.989e-05	0.8021	0.05667		-2.43066	0.0150715
6	rs144845291	29891617	A	G		0.5261	0.4626	8.738e-06	1.288	0.05742		0.5243	0.4667	6.927e-09	1.256	0.03956		0.36081	0.718243
6	rs115756241	29891825	T	C		0.5283	0.4646	1.053e-05	1.285	0.05742		0.5267	0.4682	3.774e-09	1.261	0.03959		0.27032	0.786913
6	rs112908236	29891984	T	G		0.1865	0.257	1.643e-08	0.6626	0.07331		0.2102	0.2518	9.324e-06	0.8095	0.04805		-2.28451	0.0223418
6	rs114085854	29892104	A	G		0.5276	0.4631	6.526e-06	1.293	0.05745		0.5246	0.4673	7.362e-09	1.255	0.03957		0.42761	0.668935
6	rs115129649	29892107	T	C		0.1865	0.257	1.643e-08	0.6626	0.07331		0.2102	0.2518	9.324e-06	0.8095	0.04805		-2.28451	0.0223418
6	rs114405626	29892196	T	A		0.5276	0.4635	6.801e-06	1.292	0.05745		0.5246	0.468	1.237e-08	1.251	0.03956		0.46232	0.643853
6	rs1611426	29892447	D	I		0.1865	0.257	1.643e-08	0.6626	0.07331		0.2102	0.2518	9.324e-06	0.8095	0.04805		-2.28451	0.0223418
6	rs115073930	29892478	G	A		0.1176	0.178	4.874e-08	0.6219	0.08802		0.1381	0.1721	8.989e-05	0.8021	0.05667		-2.43066	0.0150715
6	rs115004531	29892543	C	A		0.5196	0.471	0.0005016	1.222	0.05781		0.5263	0.4701	1.442e-08	1.251	0.0397		-0.33445	0.738043
6	rs115863944	29892615	T	C		0.479	0.4307	0.0006853	1.216	0.05771		0.4928	0.4327	6.496e-10	1.276	0.03966		-0.68781	0.491571
6	rs114304213	29892709	G	A		0.479	0.4307	0.0006853	1.216	0.05771		0.4928	0.4327	6.496e-10	1.276	0.03966		-0.68781	0.491571
6	rs116392604	29892732	A	G		0.1865	0.2551	2.919e-08	0.6672	0.07334		0.2092	0.2497	1.417e-05	0.8126	0.04816		-2.24699	0.0246404
6	rs115853905	29892815	G	A		0.1176	0.178	4.874e-08	0.6219	0.08802		0.1381	0.1721	8.989e-05	0.8021	0.05667		-2.43066	0.0150715
6	rs115539241	29893139	A	G		0.1865	0.257	1.643e-08	0.6626	0.07331		0.2102	0.2518	9.324e-06	0.8095	0.04805		-2.28451	0.0223418
6	rs114428925	29893154	T	A		0.4354	0.3667	2.83e-07	1.345	0.05823		0.4419	0.3673	8.998e-16	1.377	0.04003		-0.33276	0.739319
6	rs114796902	29893235	T	C		0.4354	0.3666	2.743e-07	1.346	0.05822		0.4419	0.3673	8.889e-16	1.377	0.04003		-0.32228	0.747244
6	rs116096850	29893293	A	G		0.5131	0.4643	0.0004806	1.222	0.05771		0.5202	0.4644	1.581e-08	1.25	0.03967		-0.3235	0.746316
6	rs1632908	29893403	G	C		0.1176	0.178	4.874e-08	0.6219	0.08802		0.1381	0.1721	8.989e-05	0.8021	0.05667		-2.43066	0.0150715
6	rs1610753	29893462	G	T		0.2271	0.318	2.613e-12	0.623	0.06829		0.2621	0.3141	5.927e-08	0.7865	0.04463		-2.85664	0.00428145
6	rs149511950	29893549	D	I		0.1865	0.257	1.638e-08	0.6625	0.07331		0.2102	0.252	9.107e-06	0.8093	0.04806		-2.28327	0.0224147
6	rs9259819	29893575	T	G		0.5196	0.4709	0.0004974	1.222	0.05781		0.5263	0.47	1.418e-08	1.251	0.0397		-0.33445	0.738043
6	rs9259820	29893578	A	G		0.5196	0.4709	0.0004974	1.222	0.05781		0.5263	0.47	1.418e-08	1.251	0.0397		-0.33445	0.738043
6	rs201002659	29893620	D	I		0.4739	0.4063	3.741e-07	1.341	0.05799		0.474	0.4043	2.554e-13	1.336	0.0398		0.05311	0.957643
6	rs74295240	29893665	G	C		0.4753	0.4067	2.785e-07	1.344	0.05795		0.4747	0.4041	1.424e-13	1.34	0.03979		0.0424	0.966179
6	rs2517778	29893837	G	A		0.5203	0.4713	0.0004685	1.223	0.05784		0.5267	0.4703	1.387e-08	1.252	0.0397		-0.33406	0.738336
6	rs2517776	29893922	T	A		0.1851	0.2538	3.546e-08	0.6684	0.07353		0.2081	0.2491	8.997e-06	0.8087	0.04822		-2.16694	0.0302391
6	rs116067641	29894007	T	A		0.1865	0.257	1.643e-08	0.6626	0.07331		0.2102	0.2518	9.324e-06	0.8095	0.04805		-2.28451	0.0223418
6	rs114217175	29894205	C	T		0.4354	0.367	3.306e-07	1.343	0.05822		0.4419	0.3674	9.853e-16	1.376	0.04003		-0.34357	0.731167
6	rs115472837	29894211	T	C		0.1865	0.257	1.643e-08	0.6626	0.07331		0.2102	0.2518	9.324e-06	0.8095	0.04805		-2.28451	0.0223418
6	rs2074487	29894226	T	G		0.4325	0.363	2.893e-07	1.348	0.05852		0.4378	0.3655	1.587e-13	1.343	0.04015		0.05236	0.95824
6	rs2074486	29894243	T	C		0.3853	0.3116	1.415e-08	1.4	0.05977		0.394	0.3128	5.253e-18	1.423	0.04099		-0.22484	0.822106
6	rs115581364	29894389	C	A		0.3331	0.411	8.923e-09	0.705	0.06114		0.3486	0.4104	1.785e-09	0.78	0.04148		-1.36833	0.171209
6	rs115559990	29894410	T	C		0.4383	0.3826	7.075e-05	1.259	0.05824		0.4525	0.3831	8.129e-13	1.331	0.04002		-0.787	0.431285
6	rs116818702	29894584	A	C		0.1176	0.178	4.874e-08	0.6219	0.08802		0.1381	0.1721	8.989e-05	0.8021	0.05667		-2.43066	0.0150715
6	rs115783196	29894798	C	T		0.4354	0.3667	2.799e-07	1.345	0.05822		0.4419	0.3673	8.998e-16	1.377	0.04003		-0.33279	0.73929
6	rs115261202	29894991	C	T		0.3955	0.3188	3.728e-09	1.416	0.05937		0.4016	0.3181	6.38e-20	1.448	0.04078		-0.31027	0.756359
6	rs114429818	29895002	C	G		0.3955	0.3189	3.773e-09	1.415	0.05937		0.4016	0.3182	6.9e-20	1.448	0.04078		-0.32007	0.748912
6	rs116547947	29895032	C	G		0.1176	0.178	4.874e-08	0.6219	0.08802		0.1381	0.1721	8.989e-05	0.8021	0.05667		-2.43066	0.0150715
6	rs116034303	29895099	A	C		0.1176	0.178	4.874e-08	0.6219	0.08802		0.1381	0.1721	8.989e-05	0.8021	0.05667		-2.43066	0.0150715
6	rs114150124	29895469	A	G		0.1176	0.178	4.874e-08	0.6219	0.08802		0.1381	0.1721	8.989e-05	0.8021	0.05667		-2.43066	0.0150715
6	rs114839807	29895498	T	C		0.1829	0.2511	4.892e-08	0.6712	0.07356		0.2071	0.2468	1.939e-05	0.8148	0.04831		-2.203	0.0275948
6	rs116638294	29895499	G	A		0.1829	0.2511	4.892e-08	0.6712	0.07356		0.2071	0.2468	1.939e-05	0.8148	0.04831		-2.203	0.0275948
6	rs114149640	29895541	C	T		0.1865	0.257	1.643e-08	0.6626	0.07331		0.2102	0.2518	9.324e-06	0.8095	0.04805		-2.28451	0.0223418
6	rs113016190	29895604	G	C		0.4354	0.3667	2.799e-07	1.345	0.05822		0.4419	0.3673	8.889e-16	1.377	0.04003		-0.33279	0.73929
6	rs113090702	29895626	A	T		0.1176	0.178	4.874e-08	0.6219	0.08802		0.1381	0.1721	8.989e-05	0.8021	0.05667		-2.43066	0.0150715
6	rs111546368	29895697	C	T		0.479	0.4307	0.0007004	1.215	0.0577		0.4925	0.4325	6.698e-10	1.276	0.03967		-0.69959	0.484185
6	rs112342628	29895701	C	T		0.1865	0.257	1.643e-08	0.6626	0.07331		0.2102	0.2518	9.324e-06	0.8095	0.04805		-2.28451	0.0223418
6	rs199991601	29895827	I	D		0.4833	0.4183	9.62e-07	1.326	0.05795		0.4826	0.4166	9.387e-12	1.31	0.03977		0.17272	0.862868
6	rs9280766	29895829	I	D		0.5298	0.4756	3.235e-05	1.272	0.05803		0.5284	0.4752	1.591e-08	1.251	0.03973		0.23671	0.812882
6	rs112341684	29895913	A	G		0.4354	0.3667	2.799e-07	1.345	0.05822		0.4419	0.3673	8.889e-16	1.377	0.04003		-0.33279	0.73929
6	rs114798136	29895929	G	C		0.4753	0.4068	3.092e-07	1.343	0.05795		0.4733	0.4042	4.536e-13	1.332	0.0398		0.11699	0.90687
6	rs113665363	29895944	A	G		0.4354	0.367	3.272e-07	1.343	0.05822		0.4419	0.3673	9.423e-16	1.377	0.04003		-0.35386	0.723447
6	rs112893925	29896001	A	C		0.1865	0.257	1.643e-08	0.6626	0.07331		0.2102	0.2518	9.324e-06	0.8095	0.04805		-2.28451	0.0223418
6	rs34608439	29896045	D	I		0.4354	0.367	3.306e-07	1.343	0.05822		0.4416	0.3674	1.111e-15	1.375	0.04003		-0.33328	0.73892
6	rs114911904	29896084	G	A		0.4702	0.4056	1.422e-06	1.32	0.05796		0.4737	0.4029	1.414e-13	1.34	0.0398		-0.21388	0.830639
6	rs115923124	29896105	A	G		0.1865	0.257	1.643e-08	0.6626	0.07331		0.2102	0.2518	9.324e-06	0.8095	0.04805		-2.28451	0.0223418
6	rs116263687	29896108	T	A		0.1176	0.178	4.874e-08	0.6219	0.08802		0.1381	0.1721	8.989e-05	0.8021	0.05667		-2.43066	0.0150715
6	rs114646049	29896112	T	C		0.1176	0.178	4.874e-08	0.6219	0.08802		0.1381	0.1721	8.989e-05	0.8021	0.05667		-2.43066	0.0150715
6	rs115291756	29896114	A	G		0.4753	0.4068	2.886e-07	1.344	0.05795		0.4747	0.4043	1.558e-13	1.34	0.0398		0.0424	0.966181
6	rs114233927	29896120	T	G		0.4753	0.4068	2.886e-07	1.344	0.05795		0.4747	0.4043	1.558e-13	1.34	0.0398		0.0424	0.966181
6	rs116811069	29896275	A	G		0.4702	0.4054	9.408e-07	1.326	0.05793		0.472	0.4029	4.498e-13	1.333	0.03983		-0.07489	0.940299
6	rs2571424	29896484	C	G		0.3716	0.2978	8.799e-09	1.409	0.06021		0.3793	0.2961	1.287e-19	1.451	0.04134		-0.40217	0.68756
6	rs146099567	29896523	C	A		0.418	0.3547	7.64e-07	1.333	0.05864		0.4279	0.3531	3.942e-16	1.385	0.0402		-0.53826	0.5904
6	rs2517755	29896659	T	C		0.4318	0.3631	3.6e-07	1.344	0.05849		0.4388	0.3658	1.01e-13	1.346	0.04014		-0.02096	0.983276
6	rs3056636	29896724	I	D		0.1176	0.178	4.874e-08	0.6219	0.08802		0.1381	0.1721	8.989e-05	0.8021	0.05667		-2.43066	0.0150715
6	rs116183653	29896925	G	C		0.3723	0.4499	2.692e-08	0.7203	0.05947		0.3807	0.4474	5.782e-11	0.7665	0.04079		-0.86206	0.388656
6	rs114768225	29896967	T	C		0.148	0.2206	2.938e-09	0.6243	0.08		0.1705	0.2129	3.175e-06	0.7862	0.05198		-2.41688	0.0156541
6	rs114084305	29897017	A	C		0.2134	0.2991	2.563e-11	0.6285	0.0702		0.2423	0.2967	4.822e-08	0.7772	0.0462		-2.52696	0.0115056
6	rs116702232	29897259	A	T		0.4354	0.3666	2.743e-07	1.346	0.05822		0.4419	0.3673	8.634e-16	1.377	0.04002		-0.3223	0.747225
6	rs114321819	29897350	T	C		0.434	0.366	2.92e-07	1.345	0.05828		0.4409	0.3665	8.451e-16	1.377	0.04004		-0.33253	0.739485
6	rs115551694	29897379	C	G		0.5196	0.471	0.0005016	1.222	0.05781		0.5263	0.4702	1.581e-08	1.251	0.0397		-0.33445	0.738043
6	rs115332803	29897412	C	G		0.2446	0.32	2.445e-08	0.6887	0.06705		0.2649	0.3167	5.253e-07	0.8003	0.04462		-1.86468	0.0622261
6	rs116493830	29897438	A	G		0.1176	0.178	4.874e-08	0.6219	0.08802		0.1381	0.1721	8.989e-05	0.8021	0.05667		-2.43066	0.0150715
6	rs112918977	29897694	A	G		0.4354	0.3666	2.743e-07	1.346	0.05822		0.4419	0.3673	8.711e-16	1.377	0.04002		-0.3223	0.747225
6	rs113852659	29897770	A	G		0.2446	0.3196	2.809e-08	0.6898	0.06705		0.2642	0.3162	4.807e-07	0.7996	0.04465		-1.83362	0.0667101
6	rs147097402	29897860	A	C		0.1176	0.178	4.874e-08	0.6219	0.08802		0.1381	0.1721	8.989e-05	0.8021	0.05667		-2.43066	0.0150715
6	rs112639200	29898162	G	A		0.1865	0.257	1.643e-08	0.6626	0.07331		0.2102	0.2518	9.324e-06	0.8095	0.04805		-2.28451	0.0223418
6	rs34785841	29898249	D	I		0.1176	0.178	4.874e-08	0.6219	0.08802		0.1381	0.1721	8.989e-05	0.8021	0.05667		-2.43066	0.0150715
6	rs9278446	29898271	D	I		0.4753	0.4067	2.809e-07	1.344	0.05795		0.4747	0.4044	1.638e-13	1.339	0.03979		0.05302	0.957715
6	rs141175814	29898314	G	A		0.328	0.4217	3.131e-11	0.6688	0.06115		0.3489	0.4168	3.019e-11	0.7601	0.04149		-1.73167	0.0833323
6	rs145126716	29898468	T	C		0.143	0.2176	8.614e-10	0.6119	0.0809		0.1681	0.2103	2.936e-06	0.7847	0.05226		-2.58258	0.00980638
6	rs112054907	29898472	A	G		0.2213	0.3009	1.972e-09	0.6615	0.06918		0.2468	0.2982	1.782e-07	0.7891	0.04563		-2.12835	0.0333082
6	rs112792396	29898507	G	A		0.4746	0.4067	3.608e-07	1.341	0.05795		0.474	0.404	2.344e-13	1.337	0.03979		0.0425	0.966103
6	rs112284007	29898640	C	T		0.3853	0.3074	1.815e-09	1.428	0.05971		0.3886	0.304	6.469e-21	1.466	0.04106		-0.36242	0.717039
6	rs111951645	29898660	T	G		0.5102	0.4277	1.016e-09	1.418	0.05777		0.4952	0.427	2.398e-12	1.318	0.03962		1.04398	0.296492
6	rs111517286	29898679	G	A		0.328	0.4206	4.482e-11	0.671	0.06115		0.3483	0.4163	2.47e-11	0.7591	0.0415		-1.66929	0.0950606
6	rs113001901	29898751	T	C		0.2446	0.3195	2.936e-08	0.6902	0.06705		0.2638	0.316	4.227e-07	0.7986	0.04467		-1.81064	0.0701963
6	rs113510692	29898766	T	A		0.3962	0.3202	4.096e-09	1.414	0.05934		0.4019	0.3188	8.767e-20	1.446	0.04076		-0.31085	0.755911
6	rs116390743	29898916	G	A		0.479	0.4107	3.846e-07	1.339	0.05786		0.4805	0.4092	1.725e-13	1.339	0.03979		0	1
6	rs115729734	29899015	G	T		0.1176	0.178	4.874e-08	0.6219	0.08802		0.1381	0.1721	8.989e-05	0.8021	0.05667		-2.43066	0.0150715
6	rs2394704	29899147	A	G		0.4753	0.4092	8.503e-07	1.331	0.05827		0.4771	0.4095	7.111e-11	1.296	0.03986		0.37746	0.705835
6	rs111779062	29899207	C	T		0.2431	0.3171	3.069e-08	0.6901	0.06718		0.2628	0.3136	1.197e-06	0.8056	0.04473		-1.9174	0.0551878
6	rs115891709	29899208	A	G		0.1851	0.2546	1.729e-08	0.6622	0.07354		0.2088	0.2494	1.973e-05	0.8153	0.04819		-2.36558	0.0180017
6	rs112047208	29899461	G	A		0.2446	0.3195	2.918e-08	0.6902	0.06705		0.2642	0.3161	4.988e-07	0.7998	0.04465		-1.82953	0.0673202
6	rs112531981	29899485	A	G		0.479	0.4104	3.444e-07	1.341	0.05787		0.4805	0.4088	1.196e-13	1.341	0.03979		0	1
6	rs2471863	29899627	T	C		0.4347	0.3636	1.729e-07	1.355	0.0585		0.4391	0.3667	1.245e-13	1.345	0.04014		0.10441	0.916845
6	rs2524005	29899677	A	G		0.1444	0.2137	1.107e-08	0.6321	0.08082		0.1678	0.2037	7.821e-05	0.8138	0.05246		-2.6223	0.00873379
6	rs2734907	29901640	A	C		0.3868	0.3103	5.458e-09	1.413	0.05965		0.393	0.3069	2.841e-21	1.47	0.04097		-0.5465	0.584723
6	rs115236513	29901783	T	A		0.4042	0.3285	1.441e-08	1.395	0.05909		0.4118	0.3278	9.698e-20	1.444	0.0406		-0.48153	0.63014
6	rs111246209	29901806	T	C		0.1865	0.262	1.295e-08	0.662	0.073		0.2044	0.2527	2.664e-07	0.7791	0.04871		-1.85592	0.0634651
6	rs115252489	29901898	G	C		0.4369	0.3676	2.246e-07	1.348	0.05819		0.4426	0.3678	2.116e-15	1.371	0.04002		-0.23956	0.810673
6	rs144495990	29902040	G	A		0.2758	0.3588	3.259e-09	0.6828	0.06462		0.2946	0.3552	9.13e-09	0.7806	0.04328		-1.72114	0.0852261
6	rs76656755	29902050	T	C		0.4028	0.3284	2.046e-08	1.39	0.0591		0.4118	0.3277	8.123e-20	1.445	0.0406		-0.54121	0.588365
6	rs201542561	29902061	D	I		0.5036	0.444	5.752e-06	1.299	0.05782		0.5041	0.4402	4.386e-11	1.299	0.0398		0	1
6	rs199970483	29902064	I	D		0.463	0.4034	5.294e-06	1.3	0.0579		0.4692	0.4009	4.59e-13	1.333	0.0399		-0.3565	0.721467
6	rs185010975	29902130	A	G		0.2881	0.3615	2.253e-07	0.7203	0.06358		0.2994	0.3569	3.014e-08	0.7885	0.04306		-1.17809	0.238761
6	rs9259928	29902279	G	C		0.1168	0.178	3.168e-08	0.6168	0.08829		0.1374	0.1718	7.301e-05	0.7997	0.05672		-2.47468	0.0133354
6	rs112997069	29902327	T	G		0.4724	0.4198	5.267e-05	1.262	0.05778		0.4829	0.417	6.333e-12	1.313	0.03981		-0.56461	0.572339
6	rs200881913	29902573	D	I		0.5479	0.4891	1.989e-05	1.281	0.05817		0.5516	0.4887	6.539e-10	1.281	0.04006		0	1
6	rs143717922	29902640	G	C		0.1589	0.2395	1.66e-11	0.5967	0.07771		0.189	0.2351	3.55e-07	0.7754	0.05019		-2.83178	0.00462898
6	rs137931788	29902714	G	T		0.4311	0.3635	4.074e-07	1.34	0.05822		0.4395	0.3641	1.029e-15	1.376	0.04005		-0.37517	0.707538
6	rs148728842	29902844	A	C		0.4093	0.3504	5.745e-06	1.302	0.05869		0.4221	0.3516	2.911e-14	1.356	0.04027		-0.57094	0.568043
6	rs116685826	29902893	A	C		0.3824	0.3062	6.878e-09	1.411	0.0598		0.3893	0.3027	2.333e-21	1.472	0.04105		-0.5835	0.559558
6	rs114611139	29902899	C	T		0.4289	0.3623	8.451e-07	1.329	0.05825		0.4398	0.3623	2.961e-16	1.385	0.04006		-0.58382	0.559343
6	rs115036449	29903011	C	T		0.4165	0.3509	4.81e-07	1.341	0.05869		0.4262	0.3507	5.76e-16	1.382	0.04024		-0.42322	0.672138
6	rs114451182	29903012	A	G		0.4165	0.3509	4.81e-07	1.341	0.05869		0.4262	0.3507	5.76e-16	1.382	0.04024		-0.42322	0.672138
6	rs11312290	29903013	D	I		0.4253	0.3584	4.019e-07	1.341	0.05838		0.4354	0.3581	1.141e-16	1.392	0.04016		-0.52676	0.59836
6	rs116565759	29903236	C	A		0.4289	0.3626	7.265e-07	1.332	0.05829		0.4392	0.3625	5.427e-16	1.381	0.04007		-0.51073	0.609538
6	rs114708530	29903267	A	G		0.4361	0.4986	5.642e-06	0.7678	0.05837		0.4398	0.4988	3.819e-09	0.7896	0.04008		-0.39541	0.692542
6	rs144735400	29903306	G	A		0.4318	0.3646	3.993e-07	1.34	0.05823		0.4398	0.3649	1.419e-15	1.374	0.04006		-0.35451	0.722955
6	rs115172777	29903404	T	C		0.471	0.4022	4.442e-07	1.334	0.05752		0.4757	0.4019	1.355e-14	1.355	0.03971		-0.22347	0.823171
6	rs142192643	29903459	C	T		0.4318	0.3643	4.963e-07	1.337	0.05823		0.4398	0.3643	9.864e-16	1.377	0.04006		-0.41708	0.676619
6	rs9259946	29903709	T	C		0.4833	0.4248	1.434e-05	1.283	0.05773		0.4884	0.4257	7.499e-11	1.292	0.0396		-0.09985	0.920461
6	rs79892789	29903888	A	T		0.4194	0.3439	1.346e-08	1.391	0.05856		0.4207	0.3423	2.884e-17	1.405	0.04041		-0.14075	0.888066
6	rs116445568	29903961	T	C		0.1589	0.239	2.336e-11	0.599	0.07771		0.1893	0.2349	5.56e-07	0.7786	0.05019		-2.83471	0.0045867
6	rs28749104	29903968	A	G		0.3984	0.3269	3.068e-08	1.387	0.05936		0.4081	0.3236	1.27e-19	1.444	0.04072		-0.55948	0.575833
6	rs143548829	29903979	C	T		0.1589	0.239	2.336e-11	0.599	0.07771		0.1893	0.2349	5.56e-07	0.7786	0.05019		-2.83471	0.0045867
6	rs9259970	29903991	A	G		0.1662	0.2431	4.224e-10	0.6252	0.07619		0.1893	0.2382	1.062e-07	0.7664	0.05025		-2.23113	0.0256723
6	rs144304366	29903993	C	T		0.1589	0.239	2.336e-11	0.599	0.07771		0.1893	0.2349	5.56e-07	0.7786	0.05019		-2.83471	0.0045867
6	rs112583566	29904096	G	A		0.4311	0.3643	4.029e-07	1.34	0.05823		0.4361	0.3632	7.696e-15	1.364	0.04012		-0.25104	0.801782
6	rs148092841	29904202	C	T		0.4311	0.3653	9.966e-07	1.326	0.05819		0.4398	0.3645	2.362e-15	1.371	0.04006		-0.4724	0.636639
6	rs148614889	29904298	A	G		0.394	0.3187	7.701e-09	1.406	0.0594		0.3995	0.3171	5.453e-19	1.435	0.04081		-0.28329	0.776956
6	rs138894776	29904325	T	C		0.2714	0.3606	7.036e-11	0.6606	0.06424		0.296	0.3555	1.884e-09	0.7735	0.04307		-2.03999	0.0413513
6	rs150590574	29904326	A	G		0.4964	0.4337	4.625e-06	1.301	0.05766		0.4986	0.4356	5.303e-11	1.295	0.0396		0.06608	0.947311
6	rs201910265	29904355	I	D		0.4347	0.3723	3.48e-06	1.307	0.05811		0.4429	0.3709	2.639e-14	1.354	0.04002		-0.50071	0.616577
6	rs116631958	29904408	G	C		0.3882	0.3105	2.008e-09	1.426	0.05962		0.391	0.3069	1.994e-20	1.458	0.041		-0.30671	0.759068
6	rs114498345	29904411	A	G		0.434	0.3669	4.474e-07	1.338	0.05814		0.4412	0.3664	1.89e-15	1.372	0.04004		-0.35547	0.722241
6	rs116651088	29904492	T	A		0.397	0.3209	3.915e-09	1.415	0.05932		0.4012	0.3195	4.376e-19	1.436	0.04077		-0.20467	0.837831
6	rs111272556	29904769	A	G		0.4405	0.5005	9.965e-06	0.7739	0.05823		0.4412	0.5022	1.597e-09	0.7852	0.04006		-0.20509	0.837499
6	rs2734905	29904929	C	A		0.4325	0.364	3.992e-07	1.342	0.05846		0.4391	0.3663	9.507e-14	1.347	0.04013		-0.05245	0.958173
6	rs114380903	29904982	A	G		0.434	0.3649	2.155e-07	1.348	0.05814		0.4364	0.3647	2.087e-14	1.356	0.04009		-0.08379	0.933226
6	rs116757403	29905040	C	T		0.4274	0.3596	1.801e-07	1.352	0.05833		0.4296	0.3598	1.015e-13	1.346	0.04019		0.06279	0.949934
6	rs115747467	29905119	C	T		0.3759	0.4547	1.505e-08	0.7168	0.05933		0.3872	0.4524	2.859e-10	0.7749	0.04063		-1.08384	0.278437
6	rs115231443	29905224	A	T		0.418	0.4799	1.773e-05	0.7778	0.05862		0.4176	0.4758	7.269e-09	0.7935	0.04014		-0.28128	0.778492
6	rs115922280	29905380	C	G		0.4238	0.3587	5.638e-07	1.337	0.05843		0.4289	0.3584	4.917e-14	1.351	0.04019		-0.14689	0.883222
6	rs115214710	29905451	A	C		0.4282	0.3617	6.18e-07	1.334	0.05827		0.4334	0.3609	1.164e-14	1.361	0.04014		-0.28319	0.777031
6	rs115298464	29905452	G	A		0.4282	0.3617	6.18e-07	1.334	0.05827		0.4334	0.3609	1.164e-14	1.361	0.04014		-0.28319	0.777031
6	rs147284420	29905710	C	T		0.434	0.365	2.197e-07	1.348	0.05814		0.4371	0.3648	1.539e-14	1.358	0.04009		-0.10466	0.916649
6	rs150766316	29905727	T	C		0.397	0.3193	1.92e-09	1.424	0.05931		0.3978	0.318	2.853e-18	1.425	0.04083		-0.00975	0.992221
6	rs145635271	29905773	T	C		0.4078	0.3459	4.124e-06	1.308	0.05875		0.4118	0.344	5.558e-13	1.336	0.04039		-0.29709	0.766399
6	rs147753620	29905777	A	G		0.4078	0.3459	4.124e-06	1.308	0.05875		0.4118	0.344	5.558e-13	1.336	0.04039		-0.29709	0.766399
6	rs141036417	29905782	G	A		0.4078	0.3459	4.124e-06	1.308	0.05875		0.4118	0.344	5.558e-13	1.336	0.04039		-0.29709	0.766399
6	rs143164074	29905861	G	A		0.4253	0.3573	2.012e-07	1.351	0.05839		0.4323	0.3574	1.502e-15	1.374	0.04012		-0.23828	0.811662
6	rs138836622	29905910	G	T		0.4136	0.3464	1.962e-07	1.354	0.05874		0.4211	0.346	2.843e-16	1.388	0.04031		-0.34812	0.727747
6	rs139967946	29905936	G	A		0.4136	0.346	1.684e-07	1.356	0.05873		0.4204	0.3457	3.241e-16	1.387	0.04033		-0.31727	0.751035
6	rs138999967	29905979	A	C		0.4057	0.3352	7.689e-08	1.368	0.05888		0.4118	0.336	1.879e-16	1.392	0.04047		-0.24342	0.807679
6	rs142618413	29905989	C	T		0.4057	0.3352	7.689e-08	1.368	0.05888		0.4118	0.336	1.879e-16	1.392	0.04047		-0.24342	0.807679
6	rs2517730	29906109	A	T		0.402	0.3316	5.166e-08	1.374	0.05898		0.4122	0.3324	3.876e-18	1.417	0.04046		-0.43085	0.66658
6	rs2517729	29906380	G	A		0.3999	0.3301	6.448e-08	1.372	0.05905		0.4094	0.3303	6.707e-18	1.414	0.0405		-0.42111	0.673677
6	rs2904760	29906724	G	A		0.4042	0.3334	5.203e-08	1.374	0.05894		0.4149	0.3345	2.77e-18	1.418	0.0404		-0.44112	0.659124
6	rs9368614	29906783	T	C		0.4042	0.3334	5.203e-08	1.374	0.05894		0.4149	0.3345	2.858e-18	1.418	0.0404		-0.44112	0.659124
6	rs9368615	29906813	T	G		0.4042	0.3334	5.203e-08	1.374	0.05894		0.4149	0.3345	2.858e-18	1.418	0.0404		-0.44112	0.659124
6	rs13198419	29906981	C	G		0.4042	0.3334	5.203e-08	1.374	0.05894		0.4149	0.3345	2.858e-18	1.418	0.0404		-0.44112	0.659124
6	rs114964435	29907159	G	A		0.4049	0.3344	8.049e-08	1.368	0.05892		0.4118	0.3354	1.071e-16	1.396	0.04046		-0.28348	0.776813
6	rs116331140	29907164	T	G		0.4049	0.3344	8.049e-08	1.368	0.05892		0.4118	0.3354	1.071e-16	1.396	0.04046		-0.28348	0.776813
6	rs115892753	29907201	T	C		0.4049	0.3344	8.049e-08	1.368	0.05892		0.4118	0.3354	1.071e-16	1.396	0.04046		-0.28348	0.776813
6	rs116770607	29907217	A	G		0.4536	0.3882	1.189e-06	1.324	0.05812		0.459	0.3911	1.511e-13	1.34	0.03984		-0.17047	0.864639
6	rs28749120	29907313	A	G		0.4042	0.3334	5.203e-08	1.374	0.05894		0.4149	0.3347	3.133e-18	1.418	0.0404		-0.44112	0.659124
6	rs3132690	29907331	T	C		0.1531	0.2276	1.928e-10	0.609	0.07883		0.177	0.2234	2.487e-07	0.7673	0.05154		-2.45329	0.0141556
6	rs116200709	29907565	T	C		0.4057	0.3346	6.268e-08	1.371	0.0589		0.4118	0.3356	1.236e-16	1.395	0.04047		-0.24284	0.808131
6	rs116375200	29907644	T	C		0.4057	0.3346	6.268e-08	1.371	0.0589		0.4118	0.3356	1.213e-16	1.395	0.04047		-0.24284	0.808131
6	rs9260043	29907740	G	A		0.455	0.3906	1.15e-06	1.325	0.0581		0.4638	0.3932	2.259e-14	1.352	0.0398		-0.28644	0.774541
6	rs114260450	29907835	A	T		0.3708	0.2922	8.071e-10	1.442	0.06017		0.377	0.2926	8.525e-21	1.468	0.04131		-0.24484	0.80658
6	rs28749131	29907895	A	G		0.4042	0.3333	5.034e-08	1.375	0.05894		0.4149	0.3346	3.072e-18	1.418	0.0404		-0.43094	0.666511
6	rs28993375	29907950	D	I		0.4057	0.3346	6.268e-08	1.371	0.0589		0.4118	0.3355	1.21e-16	1.395	0.04047		-0.24284	0.808131
6	rs141759030	29907976	A	G		0.4057	0.3346	6.268e-08	1.371	0.0589		0.4118	0.3356	1.236e-16	1.395	0.04047		-0.24284	0.808131
6	rs28749133	29908093	A	G		0.4042	0.3334	5.203e-08	1.374	0.05894		0.4149	0.3347	3.133e-18	1.418	0.0404		-0.44112	0.659124
6	rs147800250	29908158	T	C		0.4035	0.333	5.857e-08	1.373	0.05901		0.4091	0.3338	3.419e-16	1.389	0.04051		-0.16187	0.87141
6	rs145674886	29908179	T	C		0.4035	0.333	5.857e-08	1.373	0.05901		0.4087	0.3337	4.088e-16	1.388	0.04053		-0.15178	0.879359
6	rs147087204	29908189	T	C		0.1538	0.2281	2.347e-10	0.6109	0.0787		0.1784	0.2246	3.43e-07	0.7701	0.05142		-2.46345	0.0137605
6	rs114085565	29908239	T	C		0.3665	0.2879	4.81e-10	1.451	0.06039		0.3718	0.2878	3.404e-21	1.477	0.04149		-0.24239	0.808475
6	rs116731873	29908252	A	G		0.4361	0.368	1.946e-07	1.353	0.05849		0.4412	0.3656	1.326e-15	1.376	0.04014		-0.23762	0.812177
6	rs115409988	29908262	T	C		0.3665	0.2883	5.567e-10	1.449	0.06038		0.3718	0.288	3.943e-21	1.476	0.04149		-0.252	0.801038
6	rs143413790	29908308	T	C		0.4035	0.3319	4.64e-08	1.376	0.05897		0.4098	0.3328	4.703e-17	1.402	0.04049		-0.26169	0.793564
6	rs116458960	29908426	T	C		0.4028	0.3317	5.662e-08	1.373	0.05897		0.4087	0.3324	9.147e-17	1.397	0.04051		-0.24221	0.808614
6	rs12202296	29908469	C	T		0.4042	0.3332	5.028e-08	1.375	0.05894		0.4149	0.3346	2.963e-18	1.418	0.0404		-0.43094	0.666511
6	rs28994656	29908500	I	D		0.3643	0.2848	2.012e-10	1.464	0.06051		0.3698	0.285	2.119e-21	1.479	0.04149		-0.13894	0.889498
6	rs116063171	29908511	C	A		0.4376	0.3845	0.0001201	1.249	0.05815		0.4504	0.3879	6.459e-11	1.296	0.03989		-0.52384	0.600392
6	rs116541788	29908525	C	T		0.3657	0.2846	6.321e-11	1.479	0.06049		0.3694	0.2851	2.227e-21	1.479	0.04151		0	1
6	rs13203830	29908804	A	G		0.4042	0.3332	5.028e-08	1.375	0.05894		0.4146	0.3346	4.327e-18	1.416	0.0404		-0.41119	0.680934
6	rs13207054	29908967	A	G		0.4042	0.3333	5.104e-08	1.375	0.05894		0.4146	0.3346	4.221e-18	1.416	0.0404		-0.41119	0.680934
6	rs28749141	29909044	C	G		0.402	0.3323	6.534e-08	1.372	0.059		0.4135	0.3334	2.163e-18	1.42	0.04043		-0.48079	0.630669
6	rs9260080	29909071	A	G		0.1531	0.2276	1.928e-10	0.609	0.07883		0.177	0.2234	2.487e-07	0.7673	0.05154		-2.45329	0.0141556
6	rs115643148	29909205	T	C		0.1538	0.227	2.546e-10	0.6108	0.07887		0.1774	0.2241	2.167e-07	0.7665	0.0515		-2.41058	0.0159271
6	rs112120352	29909339	A	G		0.5457	0.4852	4.777e-06	1.301	0.05782		0.5396	0.4868	4.378e-08	1.243	0.03987		0.64934	0.51612
6	rs9260101	29909559	A	G		0.5472	0.4894	1.71e-05	1.279	0.05767		0.5444	0.4902	3.473e-08	1.245	0.03987		0.38429	0.70076
6	rs3129022	29909797	T	C		0.1531	0.2275	2e-10	0.6092	0.07884		0.177	0.2234	2.597e-07	0.7677	0.05154		-2.45512	0.0140838
6	rs2734904	29909840	G	A		0.4419	0.5013	1.25e-05	0.7786	0.05771		0.4457	0.4998	3.396e-08	0.8027	0.03993		-0.43438	0.664012
6	rs2735114	29910034	A	G		0.4688	0.3975	1.536e-07	1.351	0.05771		0.4692	0.3968	5.481e-13	1.334	0.04001		0.18033	0.856895
6	rs41560714	29910276	T	G		0.4434	0.4979	6.117e-05	0.7916	0.05836		0.4371	0.4974	7.102e-10	0.7819	0.04002		0.17423	0.861682
6	rs41546314	29910378	T	C		0.3628	0.2873	1.533e-09	1.436	0.06049		0.3756	0.2873	6.055e-23	1.5	0.04139		-0.59491	0.551907
6	rs115859046	29910437	T	C		0.4507	0.385	6.722e-07	1.333	0.05814		0.4535	0.3871	4.762e-13	1.332	0.03988		0.01064	0.991507
6	SNP_A_30018416	29910437	T	C		0.4543	0.3902	1.319e-06	1.323	0.05811		0.4624	0.393	4.801e-14	1.347	0.03979		-0.25527	0.798514
6	rs114351765	29910450	C	G		0.3578	0.2815	9.292e-10	1.444	0.06063		0.366	0.2817	9.792e-22	1.486	0.0416		-0.38992	0.696592
6	SNP_A_30018429	29910450	C	G		0.3665	0.2895	9.975e-10	1.441	0.06034		0.3776	0.2902	2.338e-22	1.49	0.04131		-0.45728	0.647473
6	rs114230461	29910527	T	C		0.4623	0.3896	3.248e-08	1.373	0.05784		0.4569	0.3884	5.712e-12	1.317	0.04007		0.59181	0.553981
6	SNP_A_30018506	29910527	T	C		0.4681	0.3974	1.51e-07	1.352	0.05778		0.4679	0.3969	1.64e-12	1.326	0.04001		0.27629	0.782322
6	rs1136657	29910538	T	C		0.3592	0.2843	2.401e-09	1.432	0.06064		0.3712	0.2842	1.25e-22	1.496	0.04146		-0.5952	0.551707
6	AA_A_9_30018537_F	29910558	P	A		0.3403	0.3722	0.008293	0.8513	0.06113		0.3288	0.3802	1.396e-08	0.786	0.04246		1.07226	0.283602
6	SNP_A_30018537_T	29910558	I	D		0.3403	0.3722	0.008262	0.8512	0.06113		0.3288	0.3802	1.424e-08	0.7862	0.04246		1.06727	0.285852
6	rs113699656	29910604	A	C		0.4035	0.3152	6.681e-12	1.491	0.05895		0.3968	0.3179	7.988e-18	1.417	0.04079		0.71011	0.477637
6	SNP_A_30018583	29910604	A	C		0.4035	0.3114	1.704e-12	1.508	0.05899		0.4029	0.3141	5.386e-22	1.476	0.04071		0.29925	0.764747
6	rs112310091	29910700	T	G		0.344	0.2639	7.262e-11	1.486	0.06136		0.3387	0.2629	5.036e-18	1.44	0.04237		0.4217	0.673246
6	SNP_A_30018679	29910700	T	G		0.3665	0.2896	1.067e-09	1.44	0.06035		0.3776	0.2902	2.429e-22	1.49	0.04131		-0.46672	0.640703
6	SNP_A_30018695	29910716	G	C		0.4681	0.3978	1.788e-07	1.349	0.05778		0.4679	0.3972	1.996e-12	1.325	0.04001		0.25542	0.798398
6	AA_A_62_30018696_G	29910717	P	A		0.3665	0.2896	1.067e-09	1.44	0.06035		0.3776	0.2902	2.429e-22	1.49	0.04131		-0.46672	0.640703
6	AA_A_62_30018696_GE	29910717	P	A		0.4681	0.3978	1.788e-07	1.349	0.05778		0.4679	0.3972	1.997e-12	1.325	0.04001		0.25542	0.798398
6	AA_A_62_30018696_GL	29910717	P	A		0.4049	0.3235	1.412e-09	1.428	0.05925		0.4149	0.3271	7.47e-21	1.459	0.04056		-0.2991	0.764862
6	AA_A_62_30018696_GR	29910717	P	A		0.4615	0.4018	4.222e-06	1.304	0.05796		0.4716	0.4047	3.792e-13	1.333	0.03979		-0.31287	0.754383
6	AA_A_62_30018696_QE	29910717	P	A		0.5	0.4357	2.936e-06	1.309	0.05778		0.5089	0.4416	9.691e-13	1.326	0.03971		-0.18405	0.853978
6	AA_A_62_30018696_QR	29910717	P	A		0.5065	0.4317	1.206e-07	1.356	0.05774		0.5051	0.4341	5.137e-12	1.317	0.03991		0.41576	0.677582
6	SNP_A_30018696_A	29910717	P	A		0.5	0.4357	2.936e-06	1.309	0.05778		0.5089	0.4416	9.691e-13	1.326	0.03971		-0.18405	0.853978
6	SNP_A_30018696_G	29910717	P	A		0.4615	0.4018	4.222e-06	1.304	0.05796		0.4716	0.4047	3.818e-13	1.333	0.03979		-0.31287	0.754383
6	AA_A_66_30018708	29910729	K	N		0.4681	0.3975	1.557e-07	1.351	0.05778		0.4679	0.397	1.777e-12	1.325	0.04001		0.2765	0.782163
6	rs112599652	29910730	A	T		0.4601	0.3869	4.299e-08	1.37	0.05783		0.4522	0.3856	3.629e-11	1.304	0.04011		0.70155	0.482957
6	SNP_A_30018709	29910730	A	T		0.4681	0.3975	1.557e-07	1.351	0.05778		0.4679	0.3969	1.736e-12	1.326	0.04001		0.26577	0.790419
6	6:29910752	29910752	C	G		0.3737	0.2966	9.661e-10	1.439	0.06005		0.3773	0.2942	8.321e-21	1.468	0.04128		-0.27381	0.784231
6	SNP_A_30018731_C	29910752	P	A		0.3665	0.289	8.988e-10	1.443	0.06036		0.377	0.2895	2.818e-22	1.489	0.04133		-0.42896	0.667949
6	SNP_A_30018731_G	29910752	P	A		0.3665	0.2893	1.078e-09	1.44	0.06035		0.377	0.2897	3.365e-22	1.488	0.04133		-0.44828	0.65395
6	AA_A_74_30018732_D	29910753	P	A		0.3665	0.2893	1.078e-09	1.44	0.06035		0.377	0.2897	3.365e-22	1.488	0.04133		-0.44828	0.65395
6	AA_A_74_30018732_H	29910753	P	A		0.3665	0.289	8.988e-10	1.443	0.06036		0.377	0.2895	2.818e-22	1.489	0.04133		-0.42896	0.667949
6	AA_A_76_30018738_V	29910759	P	A		0.3418	0.4119	1.826e-06	0.7482	0.0609		0.3414	0.4066	6.536e-11	0.764	0.04151		-0.28354	0.776761
6	SNP_A_30018738_T	29910759	P	A		0.3418	0.4119	1.826e-06	0.7482	0.0609		0.3414	0.4066	6.669e-11	0.7641	0.04151		-0.28532	0.7754
6	6:29910761	29910761	A	G		0.3026	0.3723	1.132e-06	0.738	0.06259		0.3096	0.3703	6.706e-10	0.7703	0.04257		-0.56591	0.571457
6	SNP_A_30018740	29910761	A	G		0.3418	0.4119	1.826e-06	0.7482	0.0609		0.3414	0.4065	6.783e-11	0.7642	0.04151		-0.28709	0.77404
6	AA_A_77_30018741_D	29910762	P	A		0.3418	0.4119	1.826e-06	0.7482	0.0609		0.3414	0.4065	6.783e-11	0.7642	0.04151		-0.28709	0.77404
6	AA_A_77_30018741_N	29910762	P	A		0.2954	0.3484	0.0001264	0.7836	0.06351		0.2953	0.3485	3.953e-08	0.7911	0.04299		-0.12421	0.901151
6	AA_A_90_30018780	29910801	D	A		0.2061	0.286	2.726e-10	0.641	0.07089		0.229	0.2834	4.476e-08	0.7733	0.04707		-2.20506	0.0274496
6	rs1136692	29910801	A	C		0.2061	0.2864	2.332e-10	0.6396	0.07095		0.2286	0.2837	2.402e-08	0.7693	0.04711		-2.16798	0.0301604
6	rs111983691	29910839	T	C		0.4695	0.3981	2.397e-07	1.352	0.05842		0.4757	0.3963	1.73e-15	1.373	0.03995		-0.21778	0.8276
6	SNP_A_30018818	29910839	T	C		0.4724	0.4021	2.937e-07	1.348	0.05835		0.4778	0.4007	9.633e-15	1.362	0.03996		-0.1461	0.883845
6	rs9260145	29910892	G	A		0.4499	0.3867	1.36e-06	1.322	0.05817		0.4576	0.3888	7.736e-14	1.344	0.03985		-0.23407	0.81493
6	rs112756023	29910986	A	G		0.3621	0.2855	1.025e-09	1.441	0.06046		0.3681	0.2865	5.588e-20	1.459	0.04154		-0.16923	0.865615
6	SNP_A_30018965	29910986	A	G		0.3701	0.2905	3.947e-10	1.453	0.06024		0.3787	0.2915	2.284e-22	1.49	0.04127		-0.34436	0.730573
6	rs112870601	29911019	C	T		0.4427	0.3807	2.451e-06	1.314	0.05821		0.4477	0.3835	2.953e-12	1.32	0.03997		-0.06452	0.948557
6	SNP_A_30018998	29911019	C	T		0.4543	0.39	1.264e-06	1.323	0.05811		0.4624	0.3929	4.324e-14	1.348	0.03979		-0.26581	0.790387
6	rs113013717	29911037	C	G		0.4427	0.3804	2.275e-06	1.315	0.05819		0.4477	0.3833	2.372e-12	1.321	0.03997		-0.06449	0.948584
6	SNP_A_30019016	29911037	C	G		0.4543	0.39	1.264e-06	1.323	0.05811		0.4624	0.3929	4.324e-14	1.348	0.03979		-0.26581	0.790387
6	SNP_A_30019035_A	29911056	P	A		0.4717	0.3984	6.785e-08	1.363	0.05775		0.4689	0.3983	1.613e-12	1.326	0.04		0.39176	0.695234
6	SNP_A_30019035_G	29911056	P	A		0.3628	0.2815	1.452e-10	1.469	0.06055		0.3677	0.2802	5.252e-23	1.504	0.04159		-0.32054	0.748557
6	AA_A_95_30019036_I	29911057	P	A		0.4717	0.3984	6.785e-08	1.363	0.05775		0.4689	0.3983	1.613e-12	1.326	0.04		0.39176	0.695234
6	AA_A_95_30019036_V	29911057	P	A		0.3628	0.2815	1.452e-10	1.469	0.06055		0.3677	0.2803	5.532e-23	1.503	0.04159		-0.31149	0.755429
6	AA_A_97_30019042_IM	29911063	P	A		0.4282	0.3556	4.078e-08	1.38	0.05887		0.4354	0.3586	4.46e-17	1.4	0.04023		-0.2018	0.840076
6	AA_A_97_30019042_R	29911063	P	A		0.4282	0.3556	4.078e-08	1.38	0.05887		0.4354	0.3586	4.46e-17	1.4	0.04023		-0.2018	0.840076
6	rs116162943	29911063	G	T		0.4202	0.347	3.047e-08	1.385	0.05899		0.4234	0.3501	7.363e-16	1.383	0.04039		0.02021	0.983873
6	SNP_A_30019042_G	29911063	P	A		0.4282	0.3556	4.078e-08	1.38	0.05887		0.4354	0.3586	4.46e-17	1.4	0.04023		-0.2018	0.840076
6	SNP_A_30019042_T	29911063	P	A		0.4282	0.3556	4.078e-08	1.38	0.05887		0.4354	0.3586	4.46e-17	1.4	0.04023		-0.2018	0.840076
6	rs111367452	29911086	C	T		0.2496	0.3324	4.91e-10	0.6646	0.06624		0.2697	0.327	1.583e-08	0.7768	0.04473		-1.95172	0.0509712
6	SNP_A_30019065	29911086	C	T		0.2467	0.3315	3.524e-10	0.6613	0.06648		0.2666	0.3261	3.428e-09	0.7674	0.04487		-1.85524	0.0635614
6	AA_A_105_30019066	29911087	P	S		0.2467	0.3315	3.524e-10	0.6613	0.06648		0.2666	0.3261	3.428e-09	0.7674	0.04487		-1.85524	0.0635614
6	rs111686806	29911092	T	G		0.3636	0.2855	6.875e-10	1.446	0.06041		0.3691	0.2867	1.803e-20	1.466	0.0415		-0.18742	0.851329
6	SNP_A_30019071	29911092	T	G		0.3701	0.2905	3.947e-10	1.453	0.06024		0.3787	0.2915	2.251e-22	1.49	0.04127		-0.34436	0.730573
6	AA_A_107_30019072	29911093	W	G		0.3701	0.2905	3.947e-10	1.453	0.06024		0.3787	0.2915	2.301e-22	1.49	0.04127		-0.34436	0.730573
6	AA_A_114_30019093_H	29911114	P	A		0.479	0.4066	1.182e-07	1.354	0.05762		0.4768	0.407	3.316e-12	1.32	0.03994		0.36274	0.716798
6	AA_A_114_30019093_RQ	29911114	P	A		0.516	0.428	2.688e-10	1.434	0.05752		0.5014	0.4306	2.688e-12	1.32	0.03981		1.18417	0.236345
6	rs115176787	29911115	C	G		0.4913	0.4093	3.289e-09	1.401	0.05746		0.4798	0.4113	1.192e-11	1.311	0.03994		0.94882	0.342712
6	SNP_A_30019094_C	29911115	P	A		0.479	0.4066	1.182e-07	1.354	0.05762		0.4768	0.407	3.351e-12	1.32	0.03994		0.36274	0.716798
6	SNP_A_30019094_G	29911115	P	A		0.516	0.428	2.688e-10	1.434	0.05752		0.5017	0.4306	2.066e-12	1.322	0.0398		1.16262	0.244983
6	rs113184014	29911119	T	G		0.4877	0.4072	4.187e-09	1.399	0.05753		0.4764	0.4089	2.737e-11	1.305	0.03997		0.9929	0.320759
6	SNP_A_30019098_G	29911119	P	A		0.516	0.428	2.688e-10	1.434	0.05752		0.5014	0.4306	2.688e-12	1.32	0.03981		1.18417	0.236345
6	SNP_A_30019098_T	29911119	P	A		0.479	0.4066	1.182e-07	1.354	0.05762		0.4768	0.407	3.351e-12	1.32	0.03994		0.36274	0.716798
6	AA_A_116_30019099_D	29911120	P	A		0.516	0.428	2.688e-10	1.434	0.05752		0.5014	0.4306	2.688e-12	1.32	0.03981		1.18417	0.236345
6	AA_A_116_30019099_Y	29911120	P	A		0.479	0.4066	1.182e-07	1.354	0.05762		0.4768	0.407	3.351e-12	1.32	0.03994		0.36274	0.716798
6	AA_A_127_30019132	29911153	K	N		0.5036	0.4402	2.574e-06	1.307	0.05742		0.5027	0.4405	5.477e-10	1.279	0.03977		0.31004	0.756527
6	rs112130472	29911154	A	C		0.4985	0.437	3.177e-06	1.304	0.05736		0.4962	0.4371	3.912e-09	1.264	0.03983		0.44614	0.655496
6	SNP_A_30019133	29911154	A	C		0.5036	0.4402	2.574e-06	1.307	0.05742		0.5027	0.4405	5.477e-10	1.279	0.03977		0.31004	0.756527
6	AA_A_142_30019177	29911198	T	I		0.402	0.3324	7.172e-08	1.37	0.05901		0.4125	0.3338	8.919e-18	1.411	0.04043		-0.41224	0.680166
6	SNP_A_30019177	29911198	C	T		0.402	0.3324	7.172e-08	1.37	0.05901		0.4125	0.3338	8.919e-18	1.411	0.04043		-0.41224	0.680166
6	AA_A_145_30019186	29911207	H	R		0.402	0.3323	7.126e-08	1.37	0.059		0.4129	0.3338	6.29e-18	1.413	0.04043		-0.43209	0.665677
6	rs111965878	29911207	A	G		0.3984	0.3297	7.511e-08	1.37	0.05906		0.4064	0.3311	1.416e-16	1.395	0.04058		-0.25236	0.800761
6	SNP_A_30019186	29911207	A	G		0.402	0.3323	7.126e-08	1.37	0.059		0.4129	0.3338	6.29e-18	1.413	0.04043		-0.43209	0.665677
6	AA_A_152_30019207_A	29911228	P	A		0.1538	0.2283	2.165e-10	0.6106	0.07865		0.1787	0.2242	5.438e-07	0.7738	0.05137		-2.52152	0.0116849
6	AA_A_152_30019207_AR	29911228	P	A		0.1597	0.2361	1.656e-10	0.6133	0.07746		0.1852	0.2328	1.951e-07	0.7692	0.05064		-2.44744	0.0143875
6	SNP_A_30019207_C	29911228	P	A		0.1538	0.2283	2.203e-10	0.6107	0.07865		0.1787	0.2242	5.726e-07	0.7742	0.05137		-2.52528	0.0115606
6	rs116583109	29911239	C	T		0.2518	0.3249	5.304e-08	0.6986	0.06627		0.2611	0.3202	7.26e-10	0.76	0.0448		-1.0531	0.292293
6	SNP_A_30019218	29911239	C	T		0.2431	0.3198	6.925e-09	0.68	0.06706		0.2536	0.3151	9.612e-11	0.7479	0.04517		-1.17714	0.23914
6	AA_A_156_30019219_L	29911240	P	A		0.3338	0.4282	6.895e-11	0.6705	0.06159		0.3486	0.4277	3.229e-14	0.7296	0.04165		-1.13614	0.255899
6	AA_A_156_30019219_RL	29911240	P	A		0.2184	0.2577	0.001872	0.8058	0.06968		0.216	0.2632	2.958e-08	0.7656	0.04827		0.60373	0.546024
6	AA_A_156_30019219_RQ	29911240	P	A		0.2431	0.3195	8.081e-09	0.6812	0.06704		0.2536	0.3149	1.079e-10	0.7485	0.04517		-1.16549	0.243821
6	SNP_A_30019219_T	29911240	P	A		0.3338	0.4282	6.895e-11	0.6705	0.06159		0.3486	0.4277	3.229e-14	0.7296	0.04165		-1.13614	0.255899
6	rs142758351	29911260	C	A		0.2025	0.2803	4.985e-10	0.6438	0.07125		0.2228	0.2759	1.506e-07	0.7794	0.0475		-2.23207	0.0256103
6	SNP_A_30019239_A	29911260	P	A		0.2046	0.2856	2.23e-10	0.6393	0.071		0.228	0.2828	3.899e-08	0.7722	0.04713		-2.21629	0.0266714
6	SNP_A_30019239_C	29911260	P	A		0.2046	0.2853	2.66e-10	0.6405	0.07101		0.228	0.2826	4.28e-08	0.7728	0.04713		-2.20319	0.0275816
6	AA_A_163_30019240_R	29911261	P	A		0.2046	0.2853	2.66e-10	0.6405	0.07101		0.228	0.2826	4.28e-08	0.7728	0.04713		-2.20319	0.0275816
6	AA_A_163_30019240_T	29911261	P	A		0.2046	0.2856	2.23e-10	0.6393	0.071		0.228	0.2828	3.899e-08	0.7722	0.04713		-2.21629	0.0266714
6	rs148589918	29911261	G	C		0.2025	0.2803	4.985e-10	0.6438	0.07125		0.2228	0.276	1.462e-07	0.7792	0.0475		-2.22907	0.025809
6	SNP_A_30019240_C	29911261	P	A		0.2046	0.2856	2.23e-10	0.6393	0.071		0.228	0.2828	3.899e-08	0.7722	0.04713		-2.21629	0.0266714
6	SNP_A_30019240_G	29911261	P	A		0.2046	0.2853	2.66e-10	0.6405	0.07101		0.228	0.2826	4.28e-08	0.7728	0.04713		-2.20319	0.0275816
6	rs112336208	29911356	A	G		0.1502	0.2232	2.093e-10	0.6074	0.07944		0.1712	0.2191	8.061e-08	0.7572	0.05208		-2.32067	0.0203046
6	SNP_A_30019335	29911356	A	G		0.1553	0.2292	2.361e-10	0.6117	0.07848		0.1801	0.2251	6.508e-07	0.7757	0.05123		-2.53437	0.0112649
6	SNP_A_30019567	29911588	A	C		0.402	0.3323	7.126e-08	1.37	0.059		0.4129	0.3338	6.713e-18	1.413	0.04043		-0.43209	0.665677
6	rs114900588	29911684	T	C		0.1589	0.2306	1.245e-09	0.6278	0.07758		0.1791	0.2266	1.666e-07	0.7652	0.05133		-2.12758	0.0333719
6	SNP_A_30019663	29911684	T	C		0.1538	0.2286	1.909e-10	0.6097	0.07865		0.1787	0.2243	5.074e-07	0.7732	0.05137		-2.52897	0.0114399
6	rs142967617	29911685	T	C		0.3585	0.2855	6.923e-09	1.417	0.06067		0.3705	0.2841	5.702e-22	1.487	0.0415		-0.65599	0.511834
6	SNP_A_30019664	29911685	T	C		0.3628	0.2814	1.36e-10	1.47	0.06056		0.3681	0.2802	3.842e-23	1.505	0.04158		-0.32032	0.748729
6	SNP_A_30019707	29911728	T	C		0.4434	0.4987	5.025e-05	0.7895	0.05836		0.4381	0.4978	9.978e-10	0.7837	0.04		0.10422	0.916998
6	SNP_A_30019719	29911740	G	A		0.4434	0.4987	5.025e-05	0.7895	0.05836		0.4381	0.4978	9.978e-10	0.7837	0.04		0.10422	0.916998
6	SNP_A_30019769	29911790	C	T		0.4434	0.4987	5.025e-05	0.7895	0.05836		0.4381	0.4978	9.978e-10	0.7837	0.04		0.10422	0.916998
6	SNP_A_30019782	29911803	A	G		0.4434	0.4987	5.025e-05	0.7895	0.05836		0.4381	0.4978	9.978e-10	0.7837	0.04		0.10422	0.916998
6	SNP_A_30019815	29911836	T	C		0.4434	0.4987	5.025e-05	0.7895	0.05836		0.4381	0.4978	9.978e-10	0.7837	0.04		0.10422	0.916998
6	SNP_A_30019823	29911844	A	T		0.4434	0.4987	5.025e-05	0.7895	0.05836		0.4381	0.4978	9.978e-10	0.7837	0.04		0.10422	0.916998
6	SNP_A_30019858	29911879	G	T		0.4434	0.4987	5.025e-05	0.7895	0.05836		0.4381	0.4978	9.978e-10	0.7837	0.04		0.10422	0.916998
6	SNP_A_30019859	29911880	A	T		0.402	0.3323	7.126e-08	1.37	0.059		0.4129	0.3338	6.713e-18	1.413	0.04043		-0.43209	0.665677
6	SNP_A_30019872	29911893	T	C		0.4434	0.4987	5.025e-05	0.7895	0.05836		0.4381	0.4978	9.978e-10	0.7837	0.04		0.10422	0.916998
6	SNP_A_30019874	29911895	A	T		0.4434	0.4987	5.025e-05	0.7895	0.05836		0.4381	0.4978	9.978e-10	0.7837	0.04		0.10422	0.916998
6	SNP_A_30019880	29911901	G	C		0.5276	0.4618	1.952e-06	1.317	0.05805		0.5308	0.4648	8.421e-12	1.31	0.03974		0.07575	0.939615
6	AA_A_184_30019881_A	29911902	P	A		0.5276	0.4618	1.952e-06	1.317	0.05805		0.5308	0.4648	8.421e-12	1.31	0.03974		0.07575	0.939615
6	AA_A_184_30019881_P	29911902	P	A		0.5276	0.4619	1.999e-06	1.317	0.05806		0.5308	0.4648	8.744e-12	1.31	0.03974		0.07575	0.939622
6	SNP_A_30019888	29911909	A	G		0.402	0.3323	7.126e-08	1.37	0.059		0.4129	0.3338	6.713e-18	1.413	0.04043		-0.43209	0.665677
6	SNP_A_30019891	29911912	G	A		0.4434	0.4987	5.025e-05	0.7895	0.05836		0.4381	0.4978	9.978e-10	0.7837	0.04		0.10422	0.916998
6	SNP_A_30019900	29911921	T	C		0.4434	0.4987	5.025e-05	0.7895	0.05836		0.4381	0.4978	9.978e-10	0.7837	0.04		0.10422	0.916998
6	SNP_A_30019907	29911928	G	C		0.4434	0.4987	5.025e-05	0.7895	0.05836		0.4381	0.4978	9.978e-10	0.7837	0.04		0.10422	0.916998
6	AA_A_193_30019908_A	29911929	P	A		0.4434	0.4987	5.025e-05	0.7895	0.05836		0.4381	0.4978	9.931e-10	0.7837	0.04		0.10422	0.916998
6	AA_A_193_30019908_P	29911929	P	A		0.4434	0.4986	5.128e-05	0.7897	0.05836		0.4381	0.4978	9.978e-10	0.7837	0.04		0.1078	0.914157
6	SNP_A_30019909	29911930	T	C		0.4434	0.4987	5.025e-05	0.7895	0.05836		0.4381	0.4978	9.978e-10	0.7837	0.04		0.10422	0.916998
6	SNP_A_30019910	29911931	G	A		0.4434	0.4986	5.128e-05	0.7897	0.05836		0.4381	0.4978	9.978e-10	0.7837	0.04		0.1078	0.914157
6	AA_A_194_30019911_I	29911932	P	A		0.4434	0.4986	5.128e-05	0.7897	0.05836		0.4381	0.4978	9.978e-10	0.7837	0.04		0.1078	0.914157
6	AA_A_194_30019911_V	29911932	P	A		0.4434	0.4987	5.025e-05	0.7895	0.05836		0.4381	0.4978	9.931e-10	0.7837	0.04		0.10422	0.916998
6	SNP_A_30019949	29911970	A	G		0.4434	0.4983	5.701e-05	0.7909	0.05835		0.4381	0.4976	1.099e-09	0.7841	0.04		0.12206	0.902852
6	AA_A_207_30019950_G	29911971	P	A		0.4434	0.4983	5.701e-05	0.7909	0.05835		0.4381	0.4976	1.099e-09	0.7841	0.04		0.12206	0.902852
6	AA_A_207_30019950_S	29911971	P	A		0.4434	0.4984	5.588e-05	0.7907	0.05835		0.4381	0.4976	1.094e-09	0.7841	0.04		0.11848	0.905684
6	HLA_A_02	29911991	P	A		0.3665	0.2895	1.02e-09	1.441	0.06035		0.378	0.2902	1.51e-22	1.493	0.0413		-0.48476	0.627844
6	HLA_A_0201	29911991	P	A		0.3578	0.2775	1.575e-10	1.469	0.06075		0.363	0.2756	8.692e-23	1.503	0.04177		-0.31036	0.756286
6	SNP_A_30020087_C	29912108	P	A		0.4434	0.4986	4.935e-05	0.7893	0.05835		0.4378	0.4978	7.917e-10	0.7825	0.04		0.12231	0.902655
6	SNP_A_30020087_G	29912108	P	A		0.4434	0.4983	5.488e-05	0.7905	0.05835		0.4378	0.4976	8.768e-10	0.783	0.04001		0.13474	0.892816
6	AA_A_253_30020088_E	29912109	P	A		0.4434	0.4983	5.488e-05	0.7905	0.05835		0.4378	0.4976	8.768e-10	0.783	0.04001		0.13474	0.892816
6	AA_A_253_30020088_EK	29912109	P	A		0.4434	0.4986	4.935e-05	0.7893	0.05835		0.4378	0.4978	7.917e-10	0.7825	0.04		0.12231	0.902655
6	AA_A_253_30020088_EX	29912109	P	A		0.4434	0.4984	5.375e-05	0.7903	0.05835		0.4378	0.4976	8.629e-10	0.7829	0.04001		0.13297	0.894216
6	AA_A_253_30020088_Q	29912109	P	A		0.4434	0.4987	4.833e-05	0.7891	0.05836		0.4381	0.4978	9.822e-10	0.7836	0.04		0.09886	0.921252
6	rs116447243	29912147	T	C		0.402	0.3324	7.199e-08	1.37	0.05901		0.4125	0.3329	3.159e-18	1.418	0.04046		-0.48131	0.6303
6	SNP_A_30020126	29912147	T	C		0.402	0.3325	6.819e-08	1.371	0.059		0.4129	0.3338	6.634e-18	1.413	0.04043		-0.42189	0.673108
6	rs150000145	29912188	C	T		0.4528	0.3894	1.883e-06	1.317	0.05812		0.4617	0.3916	2.551e-14	1.352	0.0398		-0.37235	0.709635
6	SNP_A_30020167	29912188	C	T		0.4543	0.3898	1.161e-06	1.325	0.05812		0.4627	0.3929	3.44e-14	1.349	0.03979		-0.25486	0.798832
6	rs141041382	29912204	C	T		0.4347	0.4931	1.882e-05	0.7797	0.05832		0.4303	0.4926	1.509e-10	0.7743	0.04005		0.09823	0.921746
6	SNP_A_30020183	29912204	T	C		0.4434	0.4987	4.782e-05	0.789	0.05836		0.4378	0.4979	7.463e-10	0.7822	0.04		0.12234	0.90263
6	rs115662401	29912333	C	T		0.4332	0.4926	1.332e-05	0.7762	0.05835		0.4296	0.4919	1.528e-10	0.7743	0.04007		0.03462	0.972379
6	SNP_A_30020312	29912333	T	C		0.4434	0.4987	4.679e-05	0.7887	0.05836		0.4385	0.4981	9.891e-10	0.7836	0.04		0.09169	0.926944
6	AA_A_294_30020313_F	29912334	P	A		0.4441	0.4992	5.175e-05	0.7898	0.05835		0.4392	0.4987	1e-09	0.7837	0.03999		0.10961	0.912721
6	AA_A_294_30020313_L	29912334	P	A		0.4434	0.4986	4.808e-05	0.789	0.05836		0.4381	0.4978	8.815e-10	0.783	0.04		0.10789	0.914081
6	rs114142869	29912398	G	A		0.5515	0.4905	9.294e-06	1.293	0.05808		0.5581	0.4937	3.53e-11	1.301	0.03991		-0.08753	0.930252
6	SNP_A_30020377	29912398	G	A		0.4434	0.4988	4.59e-05	0.7885	0.05836		0.4385	0.498	1.023e-09	0.7838	0.04		0.0845	0.932659
6	rs41557717	29912413	I	D		0.4354	0.4968	8.818e-06	0.7725	0.05828		0.4337	0.4963	1.857e-10	0.7756	0.04001		-0.05665	0.954822
6	rs114377899	29912451	C	A		0.4419	0.5024	1.231e-05	0.7758	0.05824		0.4375	0.5017	4.853e-11	0.7692	0.04001		0.12092	0.903758
6	SNP_A_30020430	29912451	A	C		0.4434	0.4988	4.59e-05	0.7885	0.05836		0.4385	0.498	1.023e-09	0.7838	0.04		0.0845	0.932659
6	rs114731610	29912457	G	C		0.553	0.494	1.717e-05	1.283	0.05812		0.5584	0.4947	6.785e-11	1.297	0.03996		-0.15387	0.877711
6	SNP_A_30020436	29912457	G	C		0.4434	0.4988	4.59e-05	0.7885	0.05836		0.4385	0.498	1.023e-09	0.7838	0.04		0.0845	0.932659
6	rs115842886	29912463	G	A		0.5276	0.4666	1.01e-05	1.291	0.05792		0.5355	0.4668	1.61e-12	1.323	0.03978		-0.34846	0.727492
6	SNP_A_30020442	29912463	G	A		0.4434	0.4988	4.59e-05	0.7885	0.05836		0.4385	0.498	1.023e-09	0.7838	0.04		0.0845	0.932659
6	rs115876310	29912473	C	T		0.5522	0.4941	2.151e-05	1.279	0.0581		0.5591	0.4948	4.331e-11	1.301	0.03998		-0.24182	0.808921
6	SNP_A_30020452	29912473	C	T		0.4434	0.4988	4.59e-05	0.7885	0.05836		0.4385	0.498	1.023e-09	0.7838	0.04		0.0845	0.932659
6	rs116397568	29912477	G	A		0.5522	0.4939	2.049e-05	1.28	0.0581		0.5591	0.4946	3.793e-11	1.302	0.03998		-0.24163	0.809066
6	SNP_A_30020456	29912477	G	A		0.4434	0.4988	4.59e-05	0.7885	0.05836		0.4385	0.498	1.023e-09	0.7838	0.04		0.0845	0.932659
6	SNP_A_30020472_T	29912493	P	A		0.1553	0.2286	3.876e-10	0.616	0.07835		0.1781	0.2243	3.039e-07	0.7691	0.05145		-2.36816	0.0178768
6	SNP_A_30020473	29912494	C	T		0.402	0.3324	6.631e-08	1.372	0.05901		0.4122	0.3337	1.2e-17	1.41	0.04045		-0.38187	0.702557
6	SNP_A_30020481	29912502	T	C		0.4434	0.4988	4.59e-05	0.7885	0.05836		0.4385	0.498	1.023e-09	0.7838	0.04		0.0845	0.932659
6	rs114688017	29912510	G	T		0.2591	0.3414	8.327e-10	0.6704	0.0656		0.27	0.3357	6.625e-12	0.739	0.04432		-1.23059	0.218478
6	SNP_A_30020489	29912510	G	T		0.2562	0.3365	1.46e-09	0.6735	0.06581		0.269	0.3309	7.175e-11	0.7501	0.04436		-1.35726	0.174699
6	rs116303213	29912595	A	G		0.402	0.3324	7.199e-08	1.37	0.05901		0.4125	0.3329	3.159e-18	1.418	0.04046		-0.48131	0.6303
6	SNP_A_30020574	29912595	A	G		0.402	0.3324	6.631e-08	1.372	0.05901		0.4122	0.3337	1.2e-17	1.41	0.04045		-0.38187	0.702557
6	SNP_A_30020636	29912657	T	C		0.4434	0.4987	4.755e-05	0.7889	0.05836		0.4385	0.498	1.116e-09	0.7842	0.04		0.08446	0.932694
6	rs114774267	29912669	A	G		0.4419	0.4996	3.235e-05	0.7858	0.05818		0.4344	0.4991	3.387e-11	0.7675	0.04003		0.33367	0.738631
6	SNP_A_30020648	29912669	G	A		0.4434	0.4987	4.755e-05	0.7889	0.05836		0.4385	0.498	1.116e-09	0.7842	0.04		0.08446	0.932694
6	rs114770141	29912754	A	G		0.5399	0.481	1.37e-05	1.287	0.05808		0.5451	0.4811	3.37e-11	1.301	0.03981		-0.15365	0.877884
6	SNP_A_30020733	29912754	A	G		0.4434	0.4987	4.755e-05	0.7889	0.05836		0.4385	0.498	1.116e-09	0.7842	0.04		0.08446	0.932694
6	rs116713502	29912766	T	A		0.5399	0.4808	1.335e-05	1.287	0.05808		0.5451	0.4808	2.616e-11	1.303	0.03981		-0.17547	0.860712
6	SNP_A_30020745	29912766	T	A		0.4434	0.4987	4.755e-05	0.7889	0.05836		0.4385	0.498	1.116e-09	0.7842	0.04		0.08446	0.932694
6	rs116397005	29912796	A	G		0.402	0.3324	7.199e-08	1.37	0.05901		0.4125	0.3329	3.159e-18	1.418	0.04046		-0.48131	0.6303
6	SNP_A_30020775	29912796	A	G		0.402	0.3324	6.631e-08	1.372	0.05901		0.4122	0.3337	1.173e-17	1.41	0.04045		-0.38187	0.702557
6	rs3823342	29913067	C	T		0.5493	0.4942	4.474e-05	1.269	0.05837		0.553	0.4948	2.788e-09	1.267	0.0399		0.02231	0.982202
6	rs113282585	29913135	C	G		0.402	0.3324	7.199e-08	1.37	0.05901		0.4129	0.3329	2.611e-18	1.42	0.04046		-0.501	0.616368
6	SNP_A_30021114	29913135	C	G		0.402	0.3324	6.347e-08	1.372	0.05901		0.4122	0.3337	1.289e-17	1.409	0.04045		-0.37195	0.709927
6	SNP_A_30021176	29913197	C	T		0.4434	0.4987	4.755e-05	0.7889	0.05836		0.4385	0.498	1.168e-09	0.7844	0.04001		0.08085	0.935565
6	rs112863520	29913430	T	C		0.1524	0.2272	1.47e-10	0.6064	0.07899		0.1767	0.223	2.695e-07	0.7678	0.05158		-2.50149	0.012367
6	rs191396787	29913639	G	A		0.1531	0.2275	1.897e-10	0.609	0.07881		0.1777	0.2236	3.724e-07	0.7705	0.05148		-2.49879	0.0124617
6	rs111727146	29913734	T	C		0.402	0.3325	7.306e-08	1.37	0.059		0.4132	0.3334	3.466e-18	1.418	0.04045		-0.4814	0.630233
6	rs144303011	29913759	A	G		0.389	0.4464	4.02e-05	0.7851	0.05903		0.3893	0.4443	4.831e-08	0.8014	0.04068		-0.28664	0.774388
6	rs2975050	29913817	T	C		0.3984	0.3288	5.909e-08	1.374	0.05913		0.4081	0.329	5.16e-18	1.416	0.04055		-0.41995	0.674521
6	rs9404954	29913881	C	T		0.4013	0.3316	5.992e-08	1.373	0.05904		0.4122	0.3328	3.375e-18	1.418	0.04046		-0.45058	0.652294
6	rs9404955	29913912	T	C		0.402	0.3324	6.923e-08	1.371	0.05901		0.4132	0.3331	2.234e-18	1.42	0.04044		-0.49088	0.623509
6	rs2975048	29914011	T	G		0.402	0.3323	6.875e-08	1.371	0.05901		0.4135	0.3332	1.653e-18	1.422	0.04043		-0.5106	0.609632
6	rs9391669	29914057	G	C		0.402	0.3323	6.875e-08	1.371	0.05901		0.4135	0.3332	1.623e-18	1.422	0.04043		-0.5106	0.609632
6	rs12153924	29914089	A	G		0.3621	0.2816	1.979e-10	1.465	0.06057		0.3688	0.2797	8.204e-24	1.515	0.04158		-0.4568	0.647817
6	rs2916804	29914304	G	A		0.402	0.3324	7.089e-08	1.371	0.059		0.4139	0.3333	1.46e-18	1.423	0.04043		-0.52049	0.602725
6	rs2975047	29914399	A	G		0.402	0.3322	6.564e-08	1.372	0.059		0.4135	0.3332	2.001e-18	1.421	0.04045		-0.49055	0.623745
6	rs3016022	29914412	G	A		0.402	0.3323	6.908e-08	1.371	0.059		0.4139	0.3333	1.483e-18	1.423	0.04044		-0.52045	0.602753
6	rs376253	29914533	A	G		0.1597	0.2354	1.279e-10	0.6095	0.07782		0.1852	0.2318	4.147e-07	0.7741	0.05074		-2.57331	0.010073
6	rs2571385	29914767	C	T		0.1567	0.2302	3.536e-10	0.6163	0.07809		0.1791	0.2263	1.726e-07	0.7652	0.05136		-2.31532	0.0205956
6	rs2735099	29914828	T	G		0.402	0.3321	6.439e-08	1.372	0.059		0.4135	0.3332	1.992e-18	1.421	0.04043		-0.49063	0.62369
6	rs2517724	29915102	A	G		0.1524	0.2272	1.506e-10	0.6067	0.07899		0.1774	0.2232	3.564e-07	0.77	0.05154		-2.52717	0.0114987
6	rs114690614	29915124	A	C		0.402	0.3325	7.53e-08	1.37	0.059		0.4132	0.3338	4.931e-18	1.415	0.04044		-0.45183	0.651393
6	rs2735097	29915301	A	C		0.402	0.3326	7.704e-08	1.369	0.059		0.4139	0.3335	1.769e-18	1.422	0.04043		-0.53107	0.595371
6	rs2517721	29915408	T	G		0.402	0.3326	7.704e-08	1.369	0.059		0.4139	0.3336	1.859e-18	1.421	0.04043		-0.52123	0.602205
6	rs2735096	29915751	G	A		0.4289	0.4963	1.575e-06	0.756	0.05837		0.4388	0.4989	7.587e-09	0.7927	0.04021		-0.66879	0.50363
6	6:29915766	29915766	A	C		0.3948	0.3237	3.796e-08	1.381	0.05924		0.4029	0.3223	7.73e-19	1.43	0.04067		-0.48522	0.627519
6	rs2517719	29916253	C	G		0.402	0.3326	7.945e-08	1.369	0.059		0.4139	0.3334	1.665e-18	1.422	0.04043		-0.53107	0.595371
6	rs1632882	29916368	T	G		0.1524	0.2276	1.223e-10	0.6053	0.07897		0.1774	0.2234	3.412e-07	0.7696	0.05155		-2.54646	0.0108823
6	rs2517718	29916391	C	A		0.5073	0.443	2.825e-06	1.306	0.05742		0.5055	0.4423	2.377e-10	1.286	0.03979		0.22091	0.825165
6	rs114832249	29916468	C	T		0.4441	0.5002	4.143e-05	0.7875	0.05835		0.4402	0.4998	1.223e-09	0.7848	0.03997		0.04856	0.96127
6	rs116151314	29916581	T	C		0.402	0.3324	7.435e-08	1.37	0.059		0.4139	0.3334	1.909e-18	1.421	0.04044		-0.51098	0.609363
6	rs116566795	29916650	A	G		0.4006	0.332	1.1e-07	1.364	0.05902		0.4132	0.3329	1.906e-18	1.421	0.04045		-0.57217	0.567208
6	rs116279737	29916655	A	G		0.4013	0.3328	1.17e-07	1.363	0.05901		0.4152	0.3338	7.885e-19	1.427	0.04042		-0.64153	0.521177
6	rs13215316	29916679	A	G		0.3716	0.305	6.183e-08	1.379	0.05992		0.3794	0.3045	2.706e-16	1.397	0.04108		-0.17851	0.858325
6	rs115980669	29916681	A	G		0.4013	0.3327	1.149e-07	1.364	0.05902		0.4156	0.3339	5.647e-19	1.429	0.04042		-0.65078	0.515185
6	rs13214982	29916686	G	A		0.3708	0.3069	3.56e-07	1.353	0.05987		0.3817	0.3066	1.512e-16	1.4	0.04104		-0.47045	0.638035
6	rs115942957	29916765	A	G		0.4042	0.3378	1.88e-07	1.356	0.05896		0.4187	0.338	1.998e-18	1.421	0.04039		-0.65514	0.512375
6	rs34988116	29916959	D	I		0.402	0.3324	7.295e-08	1.37	0.059		0.4139	0.3334	1.762e-18	1.422	0.04043		-0.52086	0.602465
6	rs114363696	29917077	A	G		0.291	0.3312	0.001072	0.8127	0.06351		0.2813	0.3312	2.793e-09	0.771	0.044		0.68175	0.495398
6	rs2517717	29917168	T	C		0.4761	0.4124	1.518e-06	1.319	0.05785		0.4846	0.413	8.655e-15	1.357	0.03967		-0.40491	0.685543
6	rs2517715	29917439	C	T		0.402	0.3324	7.619e-08	1.37	0.05901		0.4135	0.3333	1.987e-18	1.421	0.04044		-0.51092	0.609404
6	rs2975045	29917496	A	G		0.402	0.3323	7.557e-08	1.37	0.05901		0.4135	0.3332	1.894e-18	1.421	0.04044		-0.51092	0.609404
6	rs2916805	29917503	C	G		0.402	0.3323	7.557e-08	1.37	0.05901		0.4135	0.3333	1.987e-18	1.421	0.04044		-0.51092	0.609404
6	rs2975044	29917673	A	G		0.5261	0.4616	2.239e-06	1.316	0.05808		0.5304	0.4637	4.234e-12	1.316	0.03976		0	1
6	rs2735093	29917800	A	C		0.402	0.3324	7.269e-08	1.37	0.059		0.4135	0.3332	1.99e-18	1.421	0.04044		-0.51098	0.609363
6	rs2517714	29917881	T	C		0.4753	0.4042	1.896e-07	1.352	0.05813		0.4815	0.4049	4.263e-15	1.365	0.03984		-0.13579	0.891987
6	rs1632877	29918072	T	C		0.1524	0.2271	1.548e-10	0.607	0.07897		0.177	0.2231	3.272e-07	0.7691	0.05159		-2.50924	0.012099
6	rs2517712	29918173	C	T		0.4028	0.3326	5.821e-08	1.373	0.05898		0.4135	0.3334	2.728e-18	1.419	0.04045		-0.46078	0.644955
6	rs11421756	29918310	I	D		0.402	0.3323	7.018e-08	1.371	0.059		0.4135	0.3331	1.974e-18	1.421	0.04045		-0.50074	0.616552
6	rs2517708	29919433	T	C		0.4187	0.348	5.51e-08	1.372	0.05864		0.4296	0.3482	5.611e-19	1.426	0.04022		-0.54289	0.587204
6	rs16896724	29919963	T	G		0.3991	0.3292	4.019e-08	1.379	0.05908		0.4094	0.3294	1.39e-18	1.425	0.04054		-0.45796	0.646984
6	rs13201160	29920191	C	A		0.4107	0.342	9.761e-08	1.364	0.05876		0.4228	0.3418	4.729e-19	1.428	0.0403		-0.64354	0.519875
6	rs148426606	29920202	T	C		0.4057	0.3368	7.933e-08	1.369	0.05894		0.4152	0.3369	1.85e-17	1.406	0.04037		-0.3733	0.708928
6	rs28993377	29920400	D	I		0.4028	0.3334	6.25e-08	1.372	0.059		0.4139	0.334	2.675e-18	1.419	0.04043		-0.47094	0.637687
6	rs2975041	29920675	C	T		0.3991	0.3294	4.142e-08	1.378	0.05907		0.4098	0.3296	1.111e-18	1.427	0.04055		-0.48767	0.625782
6	rs112010014	29920951	T	C		0.4405	0.3703	2.421e-07	1.349	0.05831		0.4583	0.3735	9.534e-19	1.422	0.04001		-0.74524	0.456128
6	rs116634235	29920965	C	G		0.1582	0.2348	1.333e-10	0.6098	0.07783		0.1818	0.2304	6.908e-08	0.7604	0.05102		-2.37168	0.0177074
6	rs28749167	29921034	C	T		0.4049	0.3401	5.585e-07	1.339	0.05888		0.4187	0.3388	3.432e-18	1.417	0.04041		-0.79284	0.427873
6	rs114610348	29921100	G	C		0.1582	0.2348	1.333e-10	0.6098	0.07783		0.1818	0.2304	6.908e-08	0.7604	0.05102		-2.37168	0.0177074
6	rs115706781	29921261	C	T		0.4267	0.4779	0.0001529	0.8036	0.05813		0.4217	0.4764	3.922e-08	0.8015	0.04028		0.037	0.970486
6	rs79926773	29921484	G	C		0.4093	0.3429	3.475e-07	1.346	0.05883		0.4272	0.3432	2.525e-19	1.433	0.04031		-0.87825	0.379806
6	rs2517703	29921700	T	C		0.4049	0.3407	6.085e-07	1.338	0.05887		0.419	0.3395	2.972e-18	1.418	0.0404		-0.81334	0.416026
6	rs116382090	29921863	C	T		0.3962	0.3297	3.245e-07	1.351	0.05925		0.4129	0.3309	7.226e-19	1.429	0.04048		-0.78221	0.43409
6	rs28780071	29922667	T	C		0.389	0.3237	3.696e-07	1.348	0.05927		0.404	0.322	4.91e-19	1.433	0.04066		-0.85074	0.394912
6	rs16896742	29922740	G	A		0.4238	0.3674	8.776e-06	1.295	0.05852		0.4388	0.365	4.466e-15	1.368	0.04018		-0.77253	0.439798
6	rs9260603	29922754	T	C		0.5007	0.4424	1.763e-05	1.283	0.05811		0.5103	0.441	5.011e-12	1.316	0.03986		-0.36039	0.718554
6	rs115042454	29922853	C	T		0.4042	0.3322	2.188e-08	1.386	0.05894		0.4132	0.333	1.884e-18	1.422	0.04045		-0.35871	0.719812
6	rs9280816	29922981	I	D		0.537	0.4711	1.258e-06	1.325	0.0582		0.5383	0.4723	5.972e-12	1.313	0.03979		0.12904	0.897322
6	rs111392489	29923116	T	C		0.5029	0.4298	5.47e-08	1.367	0.05785		0.5027	0.4304	2.391e-13	1.336	0.03971		0.32691	0.743736
6	rs111482415	29923140	G	A		0.1531	0.2272	1.954e-10	0.6083	0.07895		0.1777	0.2231	4.354e-07	0.7717	0.0515		-2.52411	0.0115993
6	rs112636621	29923290	T	G		0.1604	0.2341	6.314e-10	0.6223	0.07746		0.1828	0.2293	2.899e-07	0.7708	0.05096		-2.3081	0.0209936
6	rs3115636	29923421	G	T		0.3984	0.3286	3.588e-08	1.38	0.05906		0.4094	0.3288	8.797e-19	1.428	0.04054		-0.4773	0.633149
6	rs2571391	29923838	C	A		0.3999	0.328	1.181e-08	1.395	0.05907		0.4081	0.328	1.448e-18	1.425	0.04058		-0.2969	0.766545
6	rs436003	29923941	A	T		0.1531	0.227	2.827e-10	0.612	0.07879		0.1763	0.2231	1.808e-07	0.7645	0.05166		-2.36149	0.0182016
6	rs2571392	29924220	A	G		0.3839	0.3151	5.649e-08	1.376	0.05945		0.391	0.315	3.19e-17	1.409	0.04088		-0.32848	0.742549
6	rs143009074	29924287	I	D		0.3483	0.2784	5.629e-09	1.422	0.06098		0.3506	0.2827	2.048e-14	1.376	0.04191		0.44441	0.656744
6	rs2735089	29924359	G	A		0.4753	0.4024	1.078e-07	1.36	0.05817		0.4798	0.4036	4.913e-15	1.364	0.03986		-0.04165	0.966779
6	rs2571393	29924386	C	T		0.4746	0.4016	9.609e-08	1.362	0.05816		0.4792	0.4024	4.173e-15	1.365	0.03984		-0.03121	0.975102
6	rs2571394	29924389	G	A		0.3984	0.3266	2.069e-08	1.388	0.05908		0.405	0.3268	9.087e-18	1.413	0.0406		-0.24902	0.803344
6	rs2517702	29924889	A	C		0.3955	0.3243	4.744e-08	1.376	0.05907		0.406	0.3267	8.419e-18	1.413	0.04056		-0.37031	0.711152
6	rs2844809_A	29925127	A	G		0.397	0.3254	4.248e-08	1.377	0.05901		0.406	0.3276	2.069e-17	1.407	0.04054		-0.30104	0.763384
6	rs2517701	29925972	T	A		0.397	0.3257	4.772e-08	1.376	0.059		0.406	0.3277	2.108e-17	1.407	0.04053		-0.31125	0.755613
6	rs1632994	29926597	C	T		0.5443	0.4758	3.582e-06	1.304	0.05773		0.5448	0.4818	7.646e-10	1.275	0.03972		0.32095	0.74825
6	rs2517696	29927611	C	T		0.5435	0.4757	4.444e-06	1.301	0.05772		0.5451	0.4819	6.687e-10	1.276	0.03972		0.27692	0.781839
6	rs2571400	29927722	G	C		0.3911	0.4847	3.351e-11	0.6764	0.05932		0.4074	0.4824	1.053e-13	0.7408	0.04046		-1.26658	0.205305
6	rs2735082	29927936	G	C		0.4608	0.3593	5.507e-13	1.515	0.05822		0.446	0.3594	9.835e-19	1.423	0.04015		0.88584	0.375705
6	rs441808	29928137	C	T		0.5443	0.4759	3.645e-06	1.303	0.05772		0.5451	0.4818	6.674e-10	1.276	0.03972		0.29885	0.765056
6	rs446787	29928196	T	C		0.537	0.4678	3.699e-06	1.303	0.05772		0.5366	0.4723	3.512e-10	1.281	0.03967		0.24313	0.807905
6	rs437464	29928270	C	G		0.4282	0.4846	0.00013	0.8012	0.05821		0.4238	0.4808	4.049e-08	0.8032	0.04008		-0.03528	0.971859
6	rs437289	29928407	G	A		0.537	0.4678	3.699e-06	1.303	0.05772		0.5366	0.4723	3.512e-10	1.281	0.03967		0.24313	0.807905
6	rs2508035	29928487	C	T		0.3585	0.2749	5.756e-11	1.48	0.06059		0.3609	0.2742	2.264e-22	1.496	0.04173		-0.14616	0.883797
6	rs378337	29928575	T	C		0.4282	0.4846	0.00013	0.8012	0.05821		0.4238	0.4808	4.049e-08	0.8032	0.04008		-0.03528	0.971859
6	rs2904757	29928628	T	C		0.537	0.4679	4.036e-06	1.302	0.05774		0.5366	0.4723	3.512e-10	1.281	0.03967		0.23211	0.81645
6	rs2428521	29928649	G	T		0.537	0.4679	4.08e-06	1.302	0.05774		0.5362	0.4724	4.651e-10	1.279	0.03967		0.25442	0.799173
6	rs2517692	29928826	T	C		0.537	0.4679	4.08e-06	1.302	0.05774		0.5362	0.4724	4.651e-10	1.279	0.03967		0.25442	0.799173
6	rs2523935	29928838	A	G		0.3868	0.2877	6.198e-14	1.551	0.05947		0.3773	0.288	6.404e-23	1.497	0.04128		0.48951	0.624483
6	rs2517691	29929055	T	G		0.537	0.4679	4.08e-06	1.302	0.05774		0.5362	0.4724	4.58e-10	1.279	0.03967		0.25442	0.799173
6	rs2517689	29929253	T	C		0.537	0.4679	4.08e-06	1.302	0.05774		0.5362	0.4724	4.58e-10	1.279	0.03967		0.25442	0.799173
6	6:29929587:D	29929587	D	I		0.3803	0.2851	2.759e-13	1.536	0.05965		0.3749	0.2853	4.623e-23	1.5	0.04133		0.32681	0.74381
6	rs34866759	29929588	D	I		0.3803	0.2853	2.908e-13	1.536	0.05966		0.3749	0.2855	5.797e-23	1.498	0.04133		0.34516	0.729975
6	rs142620861	29930293	D	I		0.5414	0.4739	4.529e-06	1.3	0.0577		0.542	0.4799	1.072e-09	1.272	0.0397		0.31088	0.755889
6	rs2844807	29930451	C	T		0.537	0.468	3.93e-06	1.302	0.05773		0.5352	0.4722	7.992e-10	1.274	0.03966		0.31039	0.756263
6	rs2523934	29930466	G	A		0.5443	0.476	3.823e-06	1.303	0.05773		0.5441	0.4817	1.215e-09	1.271	0.03971		0.35487	0.722687
6	rs4713269	29930496	T	A		0.3868	0.2873	4.083e-14	1.556	0.05946		0.377	0.2876	6.68e-23	1.497	0.04128		0.53403	0.593323
6	rs2394247	29930706	C	A		0.3868	0.2876	5.298e-14	1.553	0.05945		0.3773	0.2879	5.768e-23	1.498	0.04128		0.4982	0.618346
6	rs2517685	29931035	T	G		0.4601	0.3593	5.785e-13	1.514	0.05819		0.446	0.3593	9.184e-19	1.423	0.04015		0.87681	0.380591
6	rs145141846	29931066	T	C		0.4354	0.4956	7.014e-05	0.7943	0.05818		0.4347	0.4931	1.777e-08	0.7991	0.03995		-0.08537	0.931969
6	rs141085481	29931394	C	G		0.4274	0.4856	8.498e-05	0.7963	0.05825		0.4245	0.4821	3.248e-08	0.8018	0.04009		-0.09734	0.922456
6	rs138286781	29931607	T	C		0.537	0.4674	3.263e-06	1.305	0.05771		0.5355	0.4721	5.626e-10	1.277	0.03966		0.30974	0.756756
6	rs4628142	29931799	A	G		0.4282	0.4847	0.0001197	0.8002	0.05823		0.4241	0.4809	4.886e-08	0.8042	0.04007		-0.07054	0.943762
6	rs2517683	29931905	C	G		0.4978	0.4169	7.361e-08	1.36	0.05767		0.4915	0.4186	1.044e-12	1.325	0.03974		0.37227	0.709694
6	rs2252960	29931940	G	A		0.5327	0.4644	5.608e-06	1.299	0.05785		0.5311	0.4654	3.537e-10	1.282	0.03979		0.18762	0.851174
6	rs2252963	29932007	G	A		0.4361	0.4929	0.0001525	0.8032	0.05815		0.4334	0.4907	3.912e-08	0.8034	0.03996		-0.00353	0.997185
6	rs2517681	29932330	T	C		0.4361	0.4929	0.0001525	0.8032	0.05815		0.4334	0.4907	3.912e-08	0.8034	0.03996		-0.00353	0.997185
6	rs9393984	29932738	C	G		0.3585	0.275	5.079e-11	1.482	0.06058		0.3609	0.2743	2.391e-22	1.496	0.04173		-0.12782	0.898295
6	rs9357088	29932865	T	G		0.3585	0.2747	4.164e-11	1.485	0.0606		0.3609	0.2741	2.013e-22	1.497	0.04173		-0.10938	0.912897
6	rs3903160	29932897	A	G		0.3657	0.2827	5.481e-11	1.48	0.06034		0.3694	0.2837	1.673e-21	1.48	0.04147		0	1
6	6:29932915:I	29932915	D	I		0.4311	0.4884	0.0001009	0.798	0.05823		0.4265	0.4844	2.676e-08	0.8009	0.04006		-0.05132	0.959068
6	rs2517678	29933225	T	C		0.312	0.3787	3.085e-06	0.7484	0.0623		0.3107	0.373	1.545e-09	0.7742	0.04262		-0.44901	0.653426
6	rs6457109	29933261	C	T		0.1502	0.09722	4.831e-08	1.561	0.08302		0.135	0.09771	1.417e-09	1.43	0.05943		0.8585	0.390616
6	rs143246277	29933333	D	I		0.2932	0.3621	8.84e-07	0.7325	0.06351		0.2967	0.3576	3.834e-09	0.7767	0.04311		-0.76331	0.445281
6	rs2844806	29933439	C	T		0.5602	0.4715	7.092e-10	1.43	0.05836		0.5574	0.4729	4.479e-16	1.384	0.0401		0.46176	0.644255
6	rs6457110	29933881	A	T		0.4775	0.3956	2.692e-09	1.404	0.05761		0.4696	0.4005	1.232e-13	1.339	0.03966		0.67774	0.497936
6	rs6914699	29934022	C	T		0.4768	0.3942	1.875e-09	1.41	0.05764		0.4672	0.3984	1.616e-13	1.337	0.03968		0.75969	0.447439
6	rs6935024	29934080	T	C		0.3868	0.2874	4.563e-14	1.555	0.05946		0.3773	0.2878	5.316e-23	1.498	0.04127		0.51596	0.605882
6	rs116541422	29934151	G	C		0.373	0.274	8.727e-14	1.55	0.05986		0.3595	0.2738	7.077e-21	1.475	0.04177		0.67948	0.496836
6	rs114125870	29934154	G	C		0.373	0.274	8.727e-14	1.55	0.05986		0.3595	0.2738	7.077e-21	1.475	0.04177		0.67948	0.496836
6	rs6935053	29934163	C	A		0.3824	0.2842	7.473e-14	1.551	0.0596		0.3729	0.2838	7.046e-23	1.499	0.04142		0.46985	0.63846
6	rs6914900	29934170	G	T		0.3824	0.2854	2.039e-13	1.54	0.05963		0.3742	0.2853	1.032e-22	1.496	0.0414		0.39932	0.689659
6	rs4713270	29934697	A	G		0.3868	0.2875	4.987e-14	1.554	0.05946		0.3773	0.2879	5.405e-23	1.498	0.04127		0.50707	0.612104
6	rs34811773	29934904	D	I		0.3861	0.2865	4.161e-14	1.556	0.05948		0.377	0.2874	4.924e-23	1.499	0.04128		0.51547	0.606228
6	rs148464410	29934948	A	G		0.4739	0.3924	6.16e-09	1.394	0.05765		0.4645	0.3982	3.611e-12	1.316	0.03971		0.82254	0.410767
6	rs142623577	29934958	G	A		0.4739	0.3923	6.16e-09	1.394	0.05765		0.4645	0.3981	3.532e-12	1.316	0.03971		0.82254	0.410767
6	rs200437571	29935026	I	D		0.3607	0.266	1.324e-13	1.551	0.06031		0.3465	0.2658	6.434e-20	1.465	0.04209		0.77564	0.43796
6	rs6941600	29935093	T	G		0.3861	0.2874	8.267e-14	1.548	0.05948		0.3773	0.2878	5.209e-23	1.498	0.04127		0.45352	0.650173
6	rs9260757	29935108	G	A		0.4833	0.4034	5.762e-09	1.394	0.05754		0.4781	0.4099	2.762e-13	1.332	0.0396		0.65134	0.51483
6	rs9378188	29935166	A	G		0.2438	0.1983	8.876e-06	1.346	0.06757		0.2512	0.1998	5.349e-11	1.352	0.0462		-0.05434	0.956666
6	rs3893464	29935250	A	G		0.3824	0.4733	6.359e-11	0.6817	0.05917		0.3937	0.4662	2.247e-13	0.7455	0.04034		-1.24929	0.211558
6	rs3893463	29935405	T	C		0.3454	0.4155	7.748e-07	0.7427	0.06046		0.3483	0.4069	2.863e-09	0.7834	0.04132		-0.72854	0.466286
6	rs4538750	29935576	A	G		0.3933	0.2958	1.135e-13	1.542	0.05927		0.3859	0.2979	5.964e-22	1.48	0.04106		0.56916	0.569248
6	rs4391295	29935590	T	C		0.3933	0.2958	1.135e-13	1.542	0.05927		0.3859	0.2979	5.964e-22	1.48	0.04106		0.56916	0.569248
6	rs4248140	29935798	C	T		0.4376	0.3448	1.246e-11	1.479	0.05837		0.4248	0.3472	3.364e-17	1.402	0.04033		0.7536	0.451087
6	rs4248141	29935843	A	G		0.3868	0.2877	5.621e-14	1.551	0.05943		0.3766	0.2881	1.808e-22	1.491	0.04129		0.54519	0.585625
6	rs4248142	29935849	T	C		0.3868	0.2877	5.621e-14	1.551	0.05943		0.3766	0.2881	1.605e-22	1.492	0.04129		0.53592	0.592012
6	rs6415118	29935850	G	A		0.5776	0.4759	7.254e-13	1.517	0.05857		0.5615	0.4803	4.532e-16	1.382	0.04		1.31409	0.188814
6	rs4248143	29935891	T	C		0.3861	0.2871	6.11e-14	1.551	0.05946		0.3766	0.2876	1.005e-22	1.495	0.04129		0.50799	0.611459
6	rs4959037	29936307	T	A		0.3948	0.2962	6.739e-14	1.548	0.05921		0.3852	0.2979	1.274e-21	1.476	0.04106		0.66101	0.508608
6	rs4959038	29936351	A	G		0.3868	0.2874	5.411e-14	1.552	0.05945		0.3773	0.2881	7.128e-23	1.497	0.04127		0.49856	0.618088
6	rs6927487	29936404	C	T		0.394	0.2956	7.678e-14	1.546	0.05923		0.3852	0.2975	9.087e-22	1.478	0.04107		0.62408	0.532575
6	rs12175093	29936408	G	A		0.3875	0.288	4.617e-14	1.554	0.05942		0.377	0.2884	1.321e-22	1.493	0.04127		0.55352	0.57991
6	rs140848631	29936632	C	T		0.5051	0.4295	4.069e-08	1.372	0.05797		0.5003	0.4317	3.759e-12	1.319	0.03986		0.55998	0.575491
6	rs115354126	29936655	G	A		0.3868	0.2874	4.89e-14	1.554	0.05944		0.377	0.288	8.968e-23	1.495	0.04128		0.53485	0.592754
6	rs199969293	29936700	D	I		0.4761	0.3935	1.941e-09	1.417	0.05829		0.4682	0.3909	1.273e-14	1.36	0.03999		0.58082	0.561364
6	rs115469483	29936795	C	T		0.3803	0.2832	1.044e-13	1.547	0.05965		0.3708	0.2846	7.454e-22	1.484	0.0414		0.57261	0.566911
6	rs12193100	29936914	A	G		0.3875	0.2874	3.812e-14	1.556	0.05943		0.3773	0.288	7.103e-23	1.497	0.04127		0.53425	0.593168
6	rs12193110	29937104	T	C		0.394	0.2959	7.383e-14	1.548	0.05926		0.3855	0.2974	5.421e-22	1.481	0.04106		0.61372	0.539399
6	rs12206499	29937127	G	A		0.3875	0.2879	3.764e-14	1.557	0.05943		0.3773	0.2882	7.269e-23	1.496	0.04127		0.55237	0.580698
6	6:29937148	29937148	C	T		0.3948	0.2959	4.858e-14	1.552	0.05923		0.3852	0.2976	1.007e-21	1.477	0.04108		0.68716	0.491984
6	rs12193208	29937149	T	G		0.394	0.2957	7.257e-14	1.548	0.05925		0.3862	0.2975	2.809e-22	1.485	0.04106		0.57638	0.564361
6	rs60131261	29937335	D	I		0.3919	0.2885	5.217e-15	1.578	0.05933		0.3783	0.2896	6.941e-23	1.496	0.04125		0.73848	0.46022
6	rs4713274	29937493	C	G		0.3585	0.2748	5.574e-11	1.481	0.06059		0.3606	0.2743	3.516e-22	1.494	0.04175		-0.11877	0.905454
6	rs11752303	29937541	A	G		0.3585	0.2748	5.172e-11	1.482	0.06059		0.3606	0.2743	3.516e-22	1.494	0.04175		-0.1096	0.912726
6	rs71830922	29937562	D	I		0.3919	0.2924	2.171e-14	1.563	0.05937		0.3807	0.2938	9.022e-22	1.479	0.04116		0.76466	0.444473
6	6:29937566:D	29937566	D	I		0.3919	0.2925	2.231e-14	1.563	0.05937		0.3804	0.2937	1.188e-21	1.477	0.04116		0.78339	0.433397
6	rs4713275	29937580	C	A		0.3585	0.2749	6.639e-11	1.479	0.06059		0.3599	0.2744	8.298e-22	1.489	0.04177		-0.09157	0.927043
6	rs115473835	29937784	C	T		0.5225	0.4609	5.757e-05	1.259	0.05764		0.5243	0.4644	3.506e-09	1.263	0.03968		-0.04533	0.963844
6	rs113769007	29937795	A	G		0.3541	0.4436	7.713e-11	0.6773	0.06032		0.3708	0.441	2.162e-12	0.7525	0.04078		-1.44602	0.148172
6	rs2517671	29937977	G	A		0.3222	0.4084	9.28e-10	0.688	0.06155		0.3336	0.4016	6.044e-12	0.7508	0.0419		-1.17315	0.240736
6	rs6916422	29938110	T	C		0.3868	0.2876	5.48e-14	1.552	0.05945		0.378	0.2882	3.446e-23	1.501	0.04127		0.46169	0.644303
6	rs6916451	29938174	T	C		0.3861	0.2876	7.736e-14	1.548	0.05948		0.378	0.2882	3.401e-23	1.501	0.04126		0.42592	0.670166
6	rs9378141	29938368	C	A		0.3853	0.2865	5.991e-14	1.552	0.05952		0.3753	0.2868	9.598e-23	1.495	0.04132		0.51642	0.60556
6	rs114501003	29938371	C	A		0.3839	0.286	1.228e-13	1.544	0.05954		0.377	0.2868	3.202e-23	1.501	0.04129		0.38982	0.696669
6	rs9404959	29938377	A	C		0.3824	0.2839	4.518e-14	1.557	0.05961		0.3735	0.2843	2.475e-23	1.504	0.04136		0.47734	0.63312
6	rs12195260	29938455	A	G		0.3861	0.2875	8.817e-14	1.547	0.05946		0.3773	0.2879	5.548e-23	1.498	0.04129		0.44463	0.656589
6	rs12202241	29938487	G	T		0.3861	0.2871	6.536e-14	1.55	0.05947		0.3773	0.2877	4.486e-23	1.5	0.04129		0.45291	0.650615
6	rs12195207	29938507	T	C		0.3875	0.2898	1.326e-13	1.541	0.05938		0.3797	0.2907	9.364e-23	1.494	0.04122		0.42851	0.668282
6	rs4959010	29940943	C	T		0.3853	0.2872	7.797e-14	1.548	0.05946		0.3746	0.2869	2.921e-22	1.489	0.04134		0.53659	0.591553
6	rs9295825	29941431	A	G		0.3563	0.2735	9.787e-11	1.473	0.06061		0.3565	0.2719	1.51e-21	1.486	0.04187		-0.11928	0.905054
6	rs9260809	29941617	G	A		0.3541	0.4288	1.3e-07	0.7274	0.06045		0.363	0.426	5.139e-10	0.7754	0.04108		-0.87433	0.381939
6	rs437941	29941769	A	G		0.521	0.4414	2.497e-08	1.378	0.05785		0.5106	0.4398	4.261e-12	1.316	0.03982		0.65551	0.512141
6	rs9366750	29941829	T	A		0.3527	0.2709	1.435e-10	1.47	0.06082		0.353	0.2694	2.936e-21	1.483	0.04196		-0.11916	0.905149
6	rs2523946	29941943	T	C		0.5254	0.4475	3.332e-08	1.375	0.05791		0.5154	0.4455	5.593e-12	1.315	0.03985		0.6347	0.525625
6	rs3823352	29942033	C	G		0.3832	0.2858	1.148e-13	1.544	0.0595		0.3729	0.2853	2.826e-22	1.49	0.0414		0.49113	0.623331
6	rs3823353	29942045	T	G		0.381	0.2854	3.548e-13	1.532	0.05957		0.3715	0.2844	6.165e-22	1.486	0.04143		0.42015	0.674378
6	rs3823354	29942051	A	T		0.381	0.2854	3.548e-13	1.532	0.05957		0.3715	0.2844	6.165e-22	1.486	0.04143		0.42015	0.674378
6	rs3823355	29942083	T	C		0.3832	0.2857	1.083e-13	1.545	0.0595		0.3729	0.2852	2.685e-22	1.49	0.0414		0.50007	0.617028
6	rs2844804	29942126	G	T		0.5254	0.4471	2.993e-08	1.376	0.0579		0.5154	0.4452	4.868e-12	1.316	0.03985		0.6343	0.525884
6	rs200007880	29942189	D	I		0.3897	0.2916	1.377e-13	1.541	0.05938		0.38	0.2905	2.18e-22	1.49	0.04128		0.46538	0.641663
6	rs41271924	29942190	D	I		0.3911	0.295	2.694e-13	1.533	0.05933		0.3831	0.2944	6.6e-22	1.483	0.04121		0.45903	0.646211
6	rs3823358	29942205	A	G		0.3832	0.2858	1.275e-13	1.543	0.05952		0.3729	0.2853	2.826e-22	1.49	0.0414		0.48209	0.629744
6	rs2523945	29942324	C	T		0.5254	0.4474	3.173e-08	1.376	0.05791		0.5154	0.4453	5.108e-12	1.316	0.03985		0.63423	0.525933
6	rs36019691	29942384	C	T		0.3832	0.2858	1.275e-13	1.543	0.05952		0.3729	0.2852	2.759e-22	1.49	0.0414		0.48209	0.629744
6	rs35835721	29942386	G	T		0.3832	0.2858	1.275e-13	1.543	0.05952		0.3729	0.2852	2.759e-22	1.49	0.0414		0.48209	0.629744
6	rs41265816	29942448	C	G		0.3832	0.2858	1.275e-13	1.543	0.05952		0.3729	0.2852	2.759e-22	1.49	0.0414		0.48209	0.629744
6	rs115677394	29942449	T	G		0.3817	0.2847	2.641e-13	1.534	0.05951		0.3722	0.284	1.257e-22	1.495	0.04142		0.35518	0.722455
6	rs393282	29942497	T	C		0.5254	0.4472	2.888e-08	1.377	0.0579		0.5154	0.4452	4.868e-12	1.316	0.03985		0.64464	0.519162
6	rs150454032	29942540	D	I		0.3832	0.2858	1.275e-13	1.543	0.05952		0.3729	0.2853	2.917e-22	1.49	0.0414		0.48209	0.629744
6	rs35066870	29942639	G	A		0.3832	0.2858	1.275e-13	1.543	0.05952		0.3729	0.2853	2.826e-22	1.49	0.0414		0.48209	0.629744
6	rs115760152	29942673	G	T		0.3832	0.2856	1.253e-13	1.543	0.05952		0.3722	0.2849	4.814e-22	1.487	0.04142		0.50981	0.610188
6	rs5875223	29942706	I	D		0.5239	0.4437	1.291e-08	1.388	0.05789		0.512	0.4419	5.979e-12	1.315	0.03985		0.76874	0.442046
6	rs35115129	29942839	I	D		0.3824	0.2854	1.817e-13	1.539	0.05954		0.3718	0.2846	4.789e-22	1.487	0.04142		0.4739	0.63557
6	rs6942179	29942842	A	C		0.3832	0.2855	1.243e-13	1.543	0.05952		0.3722	0.2848	4.443e-22	1.488	0.04142		0.50053	0.616699
6	rs378971	29942983	G	A		0.4245	0.4951	4.576e-07	0.7458	0.05836		0.4368	0.4953	3.429e-09	0.7899	0.04004		-0.81171	0.416957
6	rs6904029	29943067	A	G		0.3832	0.2855	1.243e-13	1.543	0.05952		0.3722	0.2849	4.487e-22	1.487	0.04142		0.50981	0.610188
6	rs6903753	29943178	G	A		0.3832	0.2855	1.243e-13	1.543	0.05952		0.3722	0.2849	4.487e-22	1.487	0.04142		0.50981	0.610188
6	rs2071568	29943281	A	G		0.3832	0.2855	1.243e-13	1.543	0.05952		0.3722	0.2849	4.441e-22	1.487	0.04142		0.50981	0.610188
6	rs2394250	29943656	T	G		0.4862	0.4188	2.177e-06	1.31	0.05756		0.4812	0.4158	5.24e-11	1.297	0.03977		0.14255	0.886645
6	rs3823363	29943715	T	C		0.4136	0.4907	1.376e-07	0.7358	0.05859		0.4152	0.487	3.035e-12	0.7573	0.04009		-0.40569	0.68497
6	rs2245950	29943866	A	G		0.2975	0.3638	2.028e-06	0.7408	0.06328		0.3008	0.3609	7.251e-09	0.781	0.04295		-0.69097	0.489587
6	rs3823369	29943916	T	A		0.381	0.2853	2.22e-13	1.539	0.05966		0.3708	0.2843	8.15e-22	1.483	0.04143		0.51031	0.609837
6	rs2245958	29943947	A	G		0.2975	0.3638	1.913e-06	0.7402	0.06329		0.3011	0.3608	8.947e-09	0.7821	0.04294		-0.71994	0.471563
6	rs2245959	29943970	A	G		0.2968	0.3636	1.666e-06	0.7389	0.0633		0.3011	0.3608	9.064e-09	0.7822	0.04294		-0.74451	0.456566
6	rs3823374	29944148	A	C		0.418	0.3252	2.921e-12	1.5	0.05874		0.404	0.3214	2.178e-18	1.426	0.04079		0.70744	0.479292
6	rs3823375	29944158	C	T		0.418	0.3251	2.741e-12	1.501	0.05874		0.404	0.3214	2.101e-18	1.426	0.04079		0.71676	0.473522
6	rs3823376	29944184	T	C		0.394	0.4882	1.004e-11	0.6692	0.05938		0.4111	0.487	7.245e-14	0.7407	0.04027		-1.41487	0.157107
6	rs3823377	29944253	A	C		0.4202	0.3254	1.047e-12	1.512	0.05872		0.4057	0.3216	4.896e-19	1.435	0.04075		0.73129	0.464603
6	rs2844803	29944314	T	C		0.4216	0.4933	2.522e-07	0.7409	0.0584		0.4344	0.4934	2.39e-09	0.7879	0.04006		-0.86849	0.385128
6	rs3823379	29944458	C	T		0.4209	0.4994	5.025e-09	0.7092	0.05893		0.4255	0.4993	2.79e-13	0.7472	0.04009		-0.73232	0.463972
6	rs2735075	29944543	G	T		0.3128	0.3994	1.975e-10	0.6735	0.06244		0.3278	0.3958	2.201e-11	0.7551	0.04211		-1.5185	0.128889
6	rs3823381	29944558	T	C		0.3824	0.4419	1.476e-05	0.7721	0.05968		0.3804	0.44	5.12e-09	0.7889	0.04073		-0.29791	0.765769
6	rs2246068_C	29944651	C	G		0.3324	0.407	2.035e-07	0.7271	0.06149		0.3397	0.4036	1.914e-09	0.7794	0.04166		-0.9352	0.349688
6	rs143365609	29944670	G	C		0.561	0.4883	6.006e-07	1.333	0.05794		0.5519	0.4917	1.041e-09	1.274	0.03989		0.64356	0.519861
6	rs4713279	29944896	A	T		0.3512	0.2698	1.556e-10	1.469	0.06084		0.3517	0.2687	9.389e-21	1.476	0.042		-0.0643	0.948729
6	rs147782899	29946808	C	T		0.1045	0.07004	1.498e-05	1.514	0.09677		0.09638	0.06755	2.201e-08	1.467	0.06905		0.26527	0.790798
6	rs114982087	29950258	T	G		0.3033	0.3856	1.622e-09	0.6872	0.06254		0.3206	0.3868	1.797e-10	0.7632	0.04251		-1.38713	0.165401
6	rs4947244	29954364	G	C		0.3512	0.27	1.604e-10	1.469	0.06086		0.3524	0.2693	1.167e-20	1.475	0.04201		-0.05512	0.956044
6	rs4959039	29957069	G	A		0.3512	0.2702	1.752e-10	1.468	0.06085		0.3524	0.2693	1.179e-20	1.475	0.04201		-0.06433	0.948704
6	rs4959040	29962889	A	C		0.3505	0.2702	2.269e-10	1.465	0.06089		0.3524	0.2692	8.335e-21	1.477	0.04201		-0.11028	0.912191
6	rs9280838	29970905	D	I		0.5537	0.4903	1.667e-05	1.284	0.05823		0.4364	0.504	1.805e-10	1.291	0.04006		-0.07692	0.938684
6	rs9295826	29970927	T	C		0.3505	0.271	4.056e-10	1.457	0.06085		0.353	0.2706	1.747e-20	1.471	0.04196		-0.12938	0.897059
6	rs9393986	29973526	C	T		0.3505	0.2707	3.692e-10	1.458	0.06086		0.353	0.27	9.397e-21	1.476	0.04197		-0.16597	0.868179
6	rs200355967	29976253	D	I		0.08926	0.05998	0.0001116	1.483	0.1036		0.08305	0.05677	2.325e-08	1.506	0.07394		-0.12092	0.903758
6	rs2275855	29976789	C	T		0.3498	0.2711	6.427e-10	1.451	0.06088		0.352	0.2706	4.606e-20	1.466	0.042		-0.13905	0.889408
6	rs4713281	29978352	A	G		0.3498	0.2707	5.384e-10	1.453	0.06089		0.3524	0.2699	1.594e-20	1.473	0.042		-0.18481	0.853375
6	rs9357092	29984252	A	G		0.3505	0.2723	8.744e-10	1.446	0.06085		0.3534	0.2718	2.398e-20	1.47	0.04196		-0.22271	0.823764
6	rs9348835	29985630	G	A		0.3498	0.2709	5.859e-10	1.452	0.06089		0.3524	0.2699	9.648e-21	1.476	0.04199		-0.22164	0.824591
6	rs4711206	29987184	A	G		0.3498	0.2712	6.675e-10	1.45	0.06088		0.3527	0.2705	1.338e-20	1.474	0.04198		-0.22199	0.824322
6	rs6457127	29990938	G	T		0.3498	0.2708	5.593e-10	1.453	0.06089		0.3524	0.2699	1.016e-20	1.476	0.04199		-0.21234	0.831845
6	6:29996734	29996734	A	T		0.4398	0.5025	1.693e-05	0.7791	0.05822		0.4327	0.4984	3.693e-10	0.7778	0.0401		0.02362	0.981153
6	rs33959627	30002335	A	G		0.2446	0.1969	7.037e-06	1.351	0.06766		0.2532	0.1985	5.044e-12	1.372	0.0461		-0.1884	0.850566
6	rs166327	30002881	C	T		0.3839	0.4462	3.217e-05	0.7815	0.05946		0.3749	0.4388	1.572e-09	0.7814	0.04093		0.00177	0.998586
6	rs4711207	30005754	A	C		0.3498	0.2708	5.593e-10	1.453	0.06089		0.3524	0.2698	8.708e-21	1.476	0.04198		-0.21235	0.831832
6	rs199502542	30006521	D	I		0.5522	0.49	2.918e-05	1.274	0.05817		0.4368	0.5043	2.526e-10	1.288	0.04006		-0.15474	0.877028
6	rs9405044	30006765	A	G		0.3498	0.2708	5.593e-10	1.453	0.06089		0.3524	0.2698	8.708e-21	1.476	0.04198		-0.21235	0.831832
6	rs3910312	30008746	C	A		0.3505	0.2707	4.12e-10	1.457	0.06086		0.3524	0.2699	9.521e-21	1.476	0.04198		-0.17524	0.860891
6	rs9393987	30009169	T	C		0.3498	0.2708	5.593e-10	1.453	0.06089		0.3524	0.2698	8.506e-21	1.476	0.04198		-0.21235	0.831832
6	rs10580504	30010080	D	I		0.3498	0.2709	5.636e-10	1.452	0.06087		0.3524	0.27	1.164e-20	1.475	0.04199		-0.21253	0.831695
6	rs9380150	30010492	C	T		0.3505	0.2715	5.341e-10	1.453	0.06086		0.352	0.2709	2.611e-20	1.469	0.04197		-0.14814	0.882235
6	rs7766469	30015594	T	G		0.352	0.2712	1.981e-10	1.466	0.06082		0.3524	0.2705	1.4e-20	1.473	0.04196		-0.06447	0.948598
6	rs3134879	30015905	C	T		0.3505	0.4164	3.896e-06	0.7571	0.06047		0.3513	0.4074	3.671e-08	0.7956	0.04154		-0.6761	0.498976
6	rs9393988	30016676	A	G		0.352	0.2713	2.124e-10	1.465	0.06082		0.3527	0.2705	9.503e-21	1.475	0.04196		-0.09207	0.926646
6	rs9280864	30017927	D	I		0.5522	0.4889	1.837e-05	1.282	0.05816		0.5622	0.4945	2.085e-10	1.289	0.04005		-0.07711	0.938534
6	6:30018521:D	30018521	D	I		0.4376	0.4985	1.995e-05	0.7799	0.05837		0.4272	0.494	2.763e-10	0.7766	0.04013		0.05986	0.952265
6	rs9366752	30024677	T	C		0.3019	0.2319	2.351e-08	1.417	0.06324		0.3035	0.2325	7.042e-17	1.436	0.04367		-0.17331	0.862406
6	rs12208867	30026236	A	G		0.1045	0.07176	0.0001099	1.448	0.09674		0.0974	0.06899	3.488e-08	1.454	0.06858		-0.03487	0.972183
6	rs9295829	30028800	G	A		0.3505	0.2709	3.572e-10	1.458	0.06085		0.353	0.2699	4.861e-21	1.48	0.04197		-0.2026	0.839445
6	rs1150739	30031345	C	T		0.3665	0.4213	0.0003034	0.8051	0.06009		0.3561	0.4154	3.15e-08	0.7955	0.04139		0.1644	0.869415
6	rs3807031	30033884	A	C		0.2431	0.1973	1.22e-05	1.341	0.06777		0.2529	0.1987	9.001e-12	1.367	0.04612		-0.23426	0.814787
6	rs114346141	30034289	C	T		0.1052	0.07193	8.243e-05	1.456	0.09647		0.0974	0.0691	3.889e-08	1.453	0.06859		0.01742	0.986098
6	rs9393989	30040084	A	G		0.3498	0.2705	4.99e-10	1.454	0.06088		0.353	0.2702	6.355e-21	1.478	0.04197		-0.2214	0.824781
6	rs10947050	30040291	T	C		0.3498	0.2701	4.175e-10	1.457	0.06089		0.353	0.2695	3.069e-21	1.483	0.04198		-0.23915	0.810986
6	rs12200084	30040603	A	G		0.3498	0.2701	4.175e-10	1.457	0.06089		0.353	0.2695	3.069e-21	1.483	0.04198		-0.23915	0.810986
6	rs3132682	30044388	G	C		0.4906	0.4071	1.887e-09	1.414	0.05804		0.4935	0.4106	2.601e-16	1.384	0.03982		0.30467	0.760617
6	rs9295830	30044986	T	C		0.2438	0.1975	1.029e-05	1.344	0.06769		0.2529	0.1985	6.457e-12	1.37	0.04613		-0.23391	0.815055
6	rs1150735	30045199	A	G		0.3026	0.3801	3.451e-08	0.7098	0.06255		0.3124	0.3719	2.301e-09	0.7751	0.04274		-1.16172	0.245351
6	rs4711209	30047403	A	G		0.3491	0.2699	5.199e-10	1.454	0.0609		0.3527	0.2694	4.514e-21	1.481	0.04198		-0.24875	0.803556
6	rs7382061	30047965	T	C		0.4898	0.4057	1.812e-09	1.415	0.05802		0.4915	0.4095	5.482e-16	1.379	0.03983		0.36619	0.714223
6	rs2057728	30054757	T	C		0.4826	0.3942	2.684e-10	1.44	0.05808		0.4798	0.3947	2.643e-17	1.401	0.03996		0.38947	0.696932
6	rs6904455	30055377	C	T		0.4826	0.3938	2.293e-10	1.442	0.05809		0.4798	0.3942	1.649e-17	1.404	0.03996		0.37877	0.704861
6	rs6909253	30055643	G	T		0.4891	0.4053	2.494e-09	1.411	0.05804		0.4911	0.4092	5.412e-16	1.379	0.03983		0.32589	0.744508
6	rs6909437	30055799	C	T		0.4891	0.4053	2.494e-09	1.411	0.05804		0.4911	0.4092	5.278e-16	1.379	0.03984		0.32586	0.744528
6	rs2394736	30062133	T	A		0.4891	0.405	2.249e-09	1.411	0.05801		0.4911	0.409	4.244e-16	1.381	0.03983		0.30541	0.760056
6	rs6457144	30063368	T	A		0.4891	0.405	2.201e-09	1.412	0.05801		0.4908	0.409	5.898e-16	1.379	0.03983		0.33607	0.736817
6	rs9261394	30064562	A	G		0.4978	0.4092	3.087e-10	1.437	0.05801		0.4942	0.4139	1.92e-15	1.371	0.03983		0.66817	0.504027
6	rs17194188	30064702	T	C		0.1052	0.0726	0.00016	1.433	0.09643		0.09979	0.07057	1.747e-08	1.459	0.06779		-0.15255	0.878757
6	rs9261395	30065298	A	C		0.4819	0.3924	1.658e-10	1.446	0.0581		0.4781	0.3921	1.329e-17	1.405	0.03997		0.40788	0.683365
6	rs12212039	30068195	T	C		0.1067	0.07254	5.071e-05	1.47	0.09599		0.09877	0.07041	4.091e-08	1.447	0.06808		0.13401	0.893398
6	rs1111180	30069982	G	C		0.516	0.4354	1.015e-08	1.39	0.05789		0.5126	0.4371	8.237e-14	1.344	0.03981		0.479	0.631936
6	rs2240070	30071110	T	C		0.3708	0.3166	1.319e-05	1.299	0.06033		0.3746	0.3184	9.808e-09	1.266	0.04125		0.35209	0.724768
6	rs3132680	30073195	A	C		0.3672	0.3154	4.036e-05	1.28	0.06035		0.3715	0.3166	3.239e-08	1.256	0.04131		0.25881	0.795781
6	rs7767188	30073776	A	G		0.2329	0.1952	0.0006527	1.262	0.06867		0.2474	0.1965	5.788e-11	1.352	0.04639		-0.83126	0.405828
6	rs7767857	30074198	A	G		0.2388	0.1987	0.0001225	1.298	0.06827		0.2474	0.2028	3.431e-09	1.312	0.04631		-0.13005	0.896531
6	rs28400887	30075903	T	C		0.2772	0.2385	0.0004316	1.253	0.0646		0.2891	0.2364	3.335e-10	1.315	0.04401		-0.61786	0.536669
6	rs10947053	30077584	T	C		0.365	0.2919	1.39e-08	1.406	0.06042		0.366	0.2904	7.382e-17	1.411	0.04154		-0.04841	0.961386
6	rs4959041	30077967	C	T		0.3643	0.292	2.002e-08	1.401	0.06045		0.366	0.2908	1.274e-16	1.407	0.04153		-0.05827	0.953534
6	rs2284163	30079015	T	G		0.3636	0.2914	2.204e-08	1.4	0.06048		0.3653	0.2905	1.926e-16	1.404	0.04155		-0.03888	0.968984
6	rs9261424	30080994	C	G		0.3636	0.2914	2.17e-08	1.4	0.06048		0.3657	0.2903	9.914e-17	1.409	0.04154		-0.08734	0.930404
6	rs9261431	30086422	C	G		0.3563	0.2877	6.488e-08	1.384	0.06062		0.3595	0.2859	4.545e-16	1.401	0.04175		-0.16586	0.868266
6	rs143275698	30086708	C	T		0.1894	0.2539	5.188e-07	0.694	0.07315		0.1934	0.2461	1.529e-08	0.7565	0.04962		-0.97555	0.329286
6	rs9261433	30086927	C	T		0.2518	0.2148	0.0003594	1.268	0.06691		0.2656	0.213	2.402e-11	1.351	0.04534		-0.78446	0.432768
6	rs9261438	30089280	T	C		0.3614	0.2988	9.999e-07	1.341	0.0604		0.3681	0.2956	3.4e-15	1.384	0.04153		-0.43059	0.666767
6	rs9261439	30090337	A	G		0.3621	0.2988	7.48e-07	1.346	0.0604		0.3681	0.2955	3.409e-15	1.384	0.04153		-0.37982	0.704081
6	rs9261440	30090820	C	T		0.2707	0.2375	0.001791	1.224	0.06504		0.283	0.2326	6.371e-10	1.314	0.04443		-0.90078	0.367705
6	rs9261442	30093744	G	A		0.2591	0.228	0.00242	1.221	0.06612		0.2755	0.2243	4.049e-10	1.321	0.04477		-0.98582	0.324222
6	rs9261443	30094315	G	A		0.275	0.2432	0.002558	1.214	0.06466		0.2895	0.2395	1.463e-09	1.304	0.04408		-0.91387	0.360784
6	rs9280900	30094416	I	D		0.3171	0.2836	0.002355	1.207	0.06216		0.3308	0.2795	8.509e-09	1.275	0.04244		-0.72819	0.466497
6	rs9261444	30094611	T	C		0.2547	0.2248	0.003509	1.214	0.06652		0.2717	0.2204	2.218e-10	1.328	0.04502		-1.11741	0.263818
6	rs9261445	30094788	T	G		0.2598	0.2281	0.002028	1.225	0.06607		0.2755	0.2242	3.704e-10	1.322	0.04477		-0.95483	0.339663
6	rs9261446	30094840	A	G		0.2598	0.2281	0.002028	1.225	0.06607		0.2755	0.2242	3.773e-10	1.321	0.04477		-0.94535	0.34448
6	rs9261447	30095202	C	T		0.2758	0.2433	0.002073	1.219	0.06461		0.2895	0.2395	1.492e-09	1.304	0.04408		-0.86181	0.388795
6	rs9261448	30095329	C	T		0.2569	0.2262	0.002809	1.218	0.06631		0.2744	0.2225	1.159e-10	1.333	0.04484		-1.1271	0.2597
6	rs9261449	30096005	T	C		0.2743	0.2404	0.001313	1.23	0.06475		0.2871	0.2356	4.891e-10	1.314	0.04419		-0.84271	0.399391
6	rs9280901	30096034	I	D		0.2583	0.2277	0.002741	1.218	0.06617		0.2748	0.2239	5.493e-10	1.318	0.04483		-0.98723	0.323532
6	rs1419673	30096717	G	A		0.2591	0.228	0.002561	1.22	0.0661		0.2751	0.2242	4.701e-10	1.32	0.04479		-0.98666	0.323808
6	rs1419672	30096772	T	G		0.275	0.2433	0.002724	1.213	0.06465		0.2891	0.2394	1.712e-09	1.303	0.0441		-0.91456	0.36042
6	rs9278583	30096914	D	I		0.2591	0.2281	0.002585	1.219	0.0661		0.2751	0.2242	5.226e-10	1.319	0.04479		-0.98744	0.323427
6	rs1419671	30097170	A	T		0.2591	0.228	0.002561	1.22	0.0661		0.2751	0.2242	4.701e-10	1.32	0.04479		-0.98666	0.323808
6	rs9261450	30097818	G	A		0.2743	0.2403	0.001303	1.23	0.06475		0.2867	0.2357	6.516e-10	1.312	0.04422		-0.8231	0.410451
6	rs9261451	30097920	G	T		0.2743	0.2403	0.001303	1.23	0.06475		0.2867	0.2357	6.501e-10	1.312	0.04422		-0.8231	0.410451
6	rs757264	30098248	T	C		0.2743	0.2403	0.001303	1.23	0.06475		0.2867	0.2357	6.501e-10	1.312	0.04422		-0.8231	0.410451
6	rs757263	30098323	T	C		0.2743	0.2402	0.001239	1.231	0.06476		0.2867	0.2357	6.901e-10	1.311	0.04421		-0.80299	0.421983
6	rs3888580	30098389	A	G		0.2583	0.228	0.002945	1.216	0.06614		0.2751	0.2243	5.152e-10	1.319	0.04479		-1.01788	0.308735
6	rs1076229	30098609	G	A		0.2583	0.228	0.002945	1.216	0.06614		0.2751	0.2243	5.152e-10	1.319	0.04479		-1.01788	0.308735
6	rs9261453	30099948	G	A		0.2736	0.2399	0.001174	1.233	0.06483		0.2854	0.235	1.105e-09	1.308	0.04428		-0.75213	0.451972
6	rs9261454	30099951	A	G		0.2583	0.2275	0.002289	1.223	0.06618		0.2738	0.2236	8.403e-10	1.315	0.04486		-0.90717	0.364314
6	rs9261455	30099996	G	T		0.2736	0.2401	0.001386	1.229	0.0648		0.2864	0.2353	6.032e-10	1.313	0.04424		-0.84263	0.399438
6	rs9261456	30100040	T	C		0.2583	0.2277	0.002673	1.219	0.06616		0.2751	0.2238	3.504e-10	1.322	0.04479		-1.01526	0.309981
6	rs9261457	30100221	G	A		0.2583	0.2277	0.002693	1.219	0.06616		0.2751	0.2238	3.239e-10	1.323	0.04479		-1.02473	0.305492
6	rs34694199	30100479	I	D		0.2736	0.2402	0.001404	1.229	0.0648		0.2864	0.2354	7.147e-10	1.311	0.04423		-0.82326	0.410362
6	rs9261458	30100570	T	A		0.2583	0.2277	0.002693	1.219	0.06616		0.2751	0.2238	3.236e-10	1.323	0.04479		-1.02473	0.305492
6	rs9261459	30101237	G	A		0.2583	0.2277	0.002693	1.219	0.06616		0.2751	0.2238	3.337e-10	1.323	0.04479		-1.02473	0.305492
6	rs1362104	30101656	A	G		0.3019	0.3914	1.011e-10	0.6697	0.06255		0.3172	0.3899	1.526e-12	0.7413	0.04244		-1.34379	0.179016
6	rs9261461	30101950	G	T		0.2801	0.2504	0.004397	1.2	0.06423		0.296	0.249	2.658e-08	1.274	0.04375		-0.77	0.441302
6	rs9261462	30102011	A	G		0.2562	0.2258	0.002965	1.217	0.06637		0.2738	0.2221	1.689e-10	1.33	0.04489		-1.10814	0.267802
6	rs9261463	30102064	C	G		0.2583	0.2275	0.002439	1.221	0.06617		0.2748	0.2234	3.26e-10	1.323	0.04482		-1.00389	0.31543
6	rs4713293	30102415	G	A		0.2583	0.2276	0.00247	1.221	0.06617		0.2748	0.2233	3.176e-10	1.324	0.04483		-1.01328	0.310929
6	rs1541270	30103331	T	G		0.2562	0.2256	0.002675	1.22	0.06638		0.2738	0.2216	1.046e-10	1.334	0.0449		-1.1147	0.26498
6	rs1541268	30103394	G	A		0.2591	0.2306	0.005037	1.203	0.06606		0.2772	0.2271	8.774e-10	1.314	0.0447		-1.10651	0.268507
6	rs1541267	30103571	G	A		0.2801	0.2502	0.004022	1.202	0.06425		0.296	0.2483	1.478e-08	1.28	0.04375		-0.80886	0.418598
6	rs9261465	30103745	T	C		0.2583	0.2276	0.00247	1.221	0.06617		0.2748	0.2233	3.102e-10	1.324	0.04482		-1.01335	0.310895
6	rs9261466	30103840	T	C		0.2591	0.2305	0.005015	1.203	0.06606		0.2772	0.2271	8.363e-10	1.314	0.0447		-1.10651	0.268507
6	rs9261467	30103898	G	A		0.2583	0.2276	0.00247	1.221	0.06617		0.2748	0.2233	2.952e-10	1.324	0.04482		-1.01335	0.310895
6	rs9261468	30104480	G	A		0.2583	0.2276	0.00247	1.221	0.06617		0.2748	0.2232	2.513e-10	1.326	0.04483		-1.03216	0.301997
6	rs2857458	30104783	G	A		0.32	0.2845	0.001385	1.219	0.06205		0.3319	0.2806	9.898e-09	1.274	0.0424		-0.58721	0.557061
6	rs9261470	30104808	A	G		0.2591	0.2306	0.00518	1.202	0.06605		0.2772	0.2269	6.945e-10	1.316	0.0447		-1.13612	0.255907
6	rs9261471	30105349	C	T		0.2583	0.2276	0.00247	1.221	0.06617		0.2748	0.2232	2.541e-10	1.326	0.04483		-1.03216	0.301997
6	rs9261472	30105391	C	T		0.2598	0.2317	0.005102	1.202	0.06599		0.2779	0.2279	9.381e-10	1.313	0.04467		-1.10843	0.267677
6	rs9261473	30105544	A	C		0.2583	0.2276	0.00247	1.221	0.06617		0.2748	0.2232	2.596e-10	1.325	0.04483		-1.02272	0.306439
6	rs2857435	30106024	T	A		0.2591	0.2305	0.004949	1.203	0.06606		0.2772	0.227	7.176e-10	1.315	0.0447		-1.11604	0.264403
6	rs2857436	30106070	T	C		0.32	0.2845	0.001378	1.219	0.06205		0.3319	0.2804	7.823e-09	1.276	0.04239		-0.60813	0.543101
6	rs2857438	30106202	A	G		0.2598	0.2318	0.005187	1.202	0.06599		0.2779	0.2279	9.495e-10	1.313	0.04467		-1.10843	0.267677
6	rs2857439	30106296	A	G		0.2583	0.2277	0.002514	1.22	0.06617		0.2748	0.2233	2.625e-10	1.325	0.04482		-1.03305	0.301583
6	rs2857440	30106493	C	T		0.2598	0.2318	0.005187	1.202	0.06599		0.2779	0.2281	1.21e-09	1.31	0.04467		-1.07972	0.280266
6	rs34617466	30106970	D	I		0.2583	0.2276	0.002485	1.221	0.06617		0.2748	0.2233	3.1e-10	1.324	0.04482		-1.01335	0.310895
6	rs71561355	30106975	C	A		0.2583	0.2276	0.002485	1.221	0.06617		0.2748	0.2234	3.492e-10	1.323	0.04482		-1.00389	0.31543
6	rs9261479	30107153	C	T		0.2598	0.2318	0.005187	1.202	0.06599		0.2779	0.2281	1.21e-09	1.31	0.04467		-1.07972	0.280266
6	rs9261480	30107309	G	A		0.2598	0.2317	0.005159	1.202	0.06599		0.2779	0.2281	1.21e-09	1.31	0.04467		-1.07972	0.280266
6	rs9261481	30108111	T	C		0.2591	0.2306	0.005072	1.203	0.06605		0.2772	0.2272	9.528e-10	1.313	0.0447		-1.09708	0.272608
6	rs9261482	30108336	G	A		0.2598	0.2317	0.005159	1.202	0.06599		0.2779	0.2281	1.148e-09	1.311	0.04467		-1.0893	0.276023
6	rs9261483	30108468	A	C		0.2808	0.2503	0.003426	1.206	0.06419		0.296	0.2484	1.431e-08	1.28	0.04376		-0.76655	0.44335
6	rs9261484	30108683	T	C		0.2874	0.254	0.001457	1.224	0.06378		0.2994	0.2532	4.732e-08	1.267	0.04357		-0.44701	0.654867
6	rs9261485	30108751	A	G		0.2598	0.2317	0.005159	1.202	0.06599		0.2779	0.2281	1.148e-09	1.311	0.04467		-1.0893	0.276023
6	rs9261486	30109063	A	G		0.2598	0.2317	0.005159	1.202	0.06599		0.2779	0.2281	1.148e-09	1.311	0.04467		-1.0893	0.276023
6	rs35976492	30109172	D	I		0.2598	0.2317	0.00514	1.202	0.06599		0.2779	0.2281	1.158e-09	1.311	0.04467		-1.0893	0.276023
6	rs9261488	30109412	T	C		0.2583	0.2276	0.0025	1.221	0.06617		0.2744	0.2233	4.14e-10	1.321	0.04484		-0.98482	0.32471
6	rs9261489	30109482	G	A		0.2583	0.2277	0.002507	1.22	0.06617		0.2748	0.2233	3.134e-10	1.324	0.04482		-1.0236	0.306025
6	rs9261490	30109831	C	T		0.2801	0.2474	0.001724	1.222	0.06425		0.2932	0.2446	7.748e-09	1.286	0.04387		-0.65615	0.511726
6	rs9261491	30109861	C	A		0.2801	0.2474	0.001724	1.222	0.06425		0.2932	0.2446	7.748e-09	1.286	0.04387		-0.65615	0.511726
6	rs9261492	30110058	A	G		0.2801	0.2474	0.001691	1.222	0.06425		0.2936	0.2445	6.221e-09	1.288	0.04385		-0.67622	0.498898
6	rs9261493	30110337	A	C		0.2801	0.2474	0.001691	1.222	0.06425		0.2936	0.2446	6.148e-09	1.289	0.04385		-0.6862	0.492586
6	rs9261495	30110880	A	G		0.2547	0.2249	0.003613	1.213	0.06649		0.2717	0.2202	1.686e-10	1.331	0.04504		-1.15596	0.247697
6	rs9261496	30111014	T	C		0.2801	0.2474	0.001691	1.222	0.06425		0.2936	0.2446	6.404e-09	1.288	0.04385		-0.67622	0.498898
6	rs9261497	30111096	T	A		0.2801	0.2474	0.001691	1.222	0.06425		0.2936	0.2445	5.721e-09	1.289	0.04386		-0.68615	0.492617
6	rs9261498	30111351	T	C		0.2808	0.2503	0.003426	1.206	0.06419		0.2956	0.2484	2.057e-08	1.277	0.04376		-0.73634	0.461521
6	rs9261499	30111478	C	T		0.2583	0.2276	0.0025	1.221	0.06617		0.2748	0.2233	2.852e-10	1.325	0.04483		-1.02272	0.306439
6	rs9261500	30111487	G	A		0.2583	0.2276	0.0025	1.221	0.06617		0.2748	0.2233	2.852e-10	1.325	0.04483		-1.02272	0.306439
6	rs9261501	30111526	T	C		0.2801	0.2474	0.001691	1.222	0.06425		0.2936	0.2446	6.188e-09	1.288	0.04385		-0.67622	0.498898
6	rs9261502	30111610	T	A		0.2801	0.2474	0.001691	1.222	0.06425		0.2936	0.2445	5.987e-09	1.289	0.04385		-0.6862	0.492586
6	rs9261503	30111863	A	G		0.2591	0.2288	0.002548	1.22	0.0661		0.2755	0.2243	3.995e-10	1.321	0.0448		-0.99608	0.319213
6	rs9280908	30111886	I	D		0.2801	0.2473	0.001687	1.222	0.06425		0.2939	0.2446	4.887e-09	1.291	0.04385		-0.70613	0.480106
6	6:30111887:I	30111887	I	D		0.2801	0.2473	0.001687	1.222	0.06425		0.2939	0.2446	4.887e-09	1.291	0.04385		-0.70613	0.480106
6	rs9261504	30111932	T	C		0.2758	0.2412	0.0009604	1.236	0.06461		0.2874	0.2364	7.689e-10	1.31	0.04417		-0.74295	0.457515
6	rs9261505	30112408	G	A		0.2591	0.2288	0.002548	1.22	0.0661		0.2755	0.2243	3.967e-10	1.321	0.0448		-0.99608	0.319213
6	rs9261507	30112627	A	G		0.2801	0.2474	0.001691	1.222	0.06425		0.2932	0.2446	7.931e-09	1.286	0.04387		-0.65615	0.511726
6	rs9261508	30112704	C	T		0.2801	0.2474	0.001691	1.222	0.06425		0.2932	0.2446	7.931e-09	1.286	0.04387		-0.65615	0.511726
6	rs9261509	30112906	C	T		0.2801	0.2474	0.001691	1.222	0.06425		0.2932	0.2446	8.003e-09	1.286	0.04387		-0.65615	0.511726
6	rs9261511_A	30113245	A	C		0.2612	0.2271	0.001036	1.24	0.06597		0.2748	0.223	1.206e-10	1.333	0.04485		-0.90659	0.364622
6	rs3815086	30113344	T	C		0.2816	0.2477	0.00133	1.227	0.06417		0.2936	0.2451	9.791e-09	1.284	0.04385		-0.58424	0.559058
6	rs3815085	30113417	T	C		0.2816	0.2477	0.00133	1.227	0.06417		0.2936	0.2451	9.95e-09	1.284	0.04385		-0.58424	0.559058
6	rs3815084	30113427	A	C		0.2816	0.2477	0.00133	1.227	0.06417		0.2929	0.2451	1.587e-08	1.28	0.04388		-0.54398	0.586457
6	rs1541324	30113471	A	G		0.2816	0.2475	0.00129	1.228	0.06417		0.2929	0.245	1.484e-08	1.281	0.04389		-0.5435	0.586782
6	rs3815082	30113955	G	A		0.2808	0.2478	0.001703	1.222	0.06419		0.2939	0.2451	7.338e-09	1.287	0.04383		-0.66676	0.504925
6	rs3815080	30114101	A	G		0.2808	0.2505	0.003593	1.205	0.0642		0.2953	0.2484	2.968e-08	1.273	0.04377		-0.70651	0.47987
6	rs9261512	30114216	T	C		0.2591	0.2291	0.002871	1.217	0.06602		0.2761	0.2248	3.334e-10	1.323	0.04476		-1.04702	0.295091
6	rs3815079	30114365	T	A		0.2569	0.2268	0.002781	1.219	0.06632		0.2744	0.2225	1.134e-10	1.333	0.04488		-1.11642	0.264242
6	rs3132124	30114402	A	T		0.5058	0.4367	3.587e-07	1.34	0.05782		0.5092	0.4342	6.037e-13	1.331	0.03985		0.09597	0.923546
6	rs4959011	30114623	A	T		0.2808	0.2505	0.003593	1.205	0.0642		0.2953	0.2484	2.857e-08	1.274	0.04378		-0.71657	0.473642
6	rs4959044	30114666	T	C		0.2591	0.2287	0.002542	1.22	0.0661		0.2755	0.2241	3.484e-10	1.323	0.04481		-1.01495	0.310129
6	rs4959012	30114845	C	T		0.2547	0.2248	0.003648	1.212	0.0665		0.2714	0.2201	2.008e-10	1.33	0.04506		-1.15659	0.24744
6	rs757262	30114955	T	C		0.2591	0.2288	0.002557	1.22	0.06611		0.2758	0.2242	2.469e-10	1.326	0.04479		-1.04335	0.296785
6	rs757261	30115063	A	G		0.2583	0.2276	0.002508	1.221	0.06618		0.2748	0.2232	2.498e-10	1.326	0.04483		-1.03205	0.302047
6	rs9261513	30115484	G	A		0.2808	0.2506	0.003617	1.204	0.0642		0.2963	0.2484	1.382e-08	1.281	0.04375		-0.79794	0.424906
6	rs757259	30115542	A	G		0.2591	0.2288	0.002557	1.22	0.06611		0.2755	0.2241	3.167e-10	1.324	0.04481		-1.02431	0.30569
6	rs1573299	30115965	T	C		0.2591	0.2288	0.002557	1.22	0.06611		0.2755	0.2241	3.138e-10	1.324	0.04481		-1.02431	0.30569
6	rs1573298	30116160	C	G		0.2801	0.2505	0.004195	1.201	0.06424		0.2967	0.2482	8.074e-09	1.285	0.04373		-0.86994	0.384335
6	rs1573297	30116341	T	C		0.2583	0.2287	0.003015	1.216	0.06617		0.2755	0.2239	2.66e-10	1.325	0.04481		-1.07421	0.282727
6	rs9261514	30116537	A	G		0.2583	0.2287	0.003015	1.216	0.06617		0.2755	0.2239	2.66e-10	1.325	0.04481		-1.07421	0.282727
6	rs9261516	30116566	A	G		0.2576	0.2276	0.002959	1.217	0.06623		0.2748	0.223	2.123e-10	1.327	0.04483		-1.08198	0.279263
6	rs9261517	30116661	A	G		0.2583	0.2287	0.003015	1.216	0.06617		0.2755	0.2239	2.66e-10	1.325	0.04481		-1.07421	0.282727
6	rs9261518	30116985	A	G		0.2794	0.2476	0.002098	1.217	0.0643		0.2943	0.2443	3.071e-09	1.295	0.04384		-0.79824	0.424728
6	rs9261519	30117101	C	T		0.2772	0.2458	0.003056	1.21	0.06454		0.2908	0.2429	8.89e-09	1.286	0.04396		-0.78009	0.435339
6	rs57471960	30117445	D	I		0.2721	0.237	0.000853	1.241	0.06505		0.2802	0.2334	1.033e-08	1.289	0.04451		-0.48146	0.630186
6	rs9261521	30117773	T	C		0.2591	0.2288	0.002557	1.22	0.06611		0.2755	0.2241	3.167e-10	1.324	0.04481		-1.02431	0.30569
6	rs9261522	30117781	C	T		0.2591	0.2288	0.002557	1.22	0.06611		0.2755	0.2241	3.167e-10	1.324	0.04481		-1.02431	0.30569
6	rs9261523	30117913	A	C		0.2801	0.2476	0.001778	1.221	0.06427		0.2943	0.2446	3.755e-09	1.293	0.04384		-0.73645	0.461454
6	rs9261524	30117921	A	T		0.2591	0.2288	0.002557	1.22	0.06611		0.2755	0.2241	3.108e-10	1.324	0.04481		-1.02431	0.30569
6	rs9261525	30118128	C	T		0.2801	0.2476	0.001778	1.221	0.06427		0.2943	0.2446	3.82e-09	1.293	0.04383		-0.73651	0.461422
6	rs1557611	30118360	T	C		0.2583	0.2288	0.003299	1.214	0.06617		0.2751	0.2241	3.915e-10	1.322	0.04483		-1.0663	0.28629
6	rs1557610	30118488	A	T		0.2576	0.2276	0.003205	1.215	0.06624		0.2744	0.2231	3.239e-10	1.324	0.04484		-1.07405	0.282798
6	rs1557609	30118489	C	T		0.2794	0.2476	0.002271	1.216	0.06432		0.2939	0.2446	4.779e-09	1.291	0.04385		-0.76884	0.44199
6	rs5875236	30118544	D	I		0.2569	0.2277	0.003726	1.211	0.0663		0.2741	0.2234	6.43e-10	1.318	0.04488		-1.05754	0.290263
6	rs1557608	30118582	G	T		0.3179	0.2843	0.002521	1.206	0.06212		0.3308	0.2802	1.287e-08	1.272	0.04244		-0.70822	0.478812
6	rs1557607	30118637	G	A		0.2576	0.2286	0.003586	1.212	0.06624		0.2744	0.2237	4.769e-10	1.32	0.04485		-1.06706	0.285945
6	rs4392759	30118707	A	G		0.2576	0.2277	0.003239	1.215	0.06624		0.2748	0.2232	2.631e-10	1.325	0.04483		-1.08357	0.278556
6	rs9261526	30119275	A	G		0.2743	0.2412	0.001393	1.228	0.06468		0.2871	0.2359	6.471e-10	1.312	0.04419		-0.84466	0.3983
6	rs9261527	30119392	A	G		0.2787	0.2475	0.002487	1.214	0.06432		0.2939	0.2443	4.031e-09	1.293	0.04385		-0.80987	0.418016
6	rs9261528	30119429	G	T		0.2787	0.2475	0.002487	1.214	0.06432		0.2939	0.2443	4.031e-09	1.293	0.04385		-0.80987	0.418016
6	rs139813383	30120118	I	D		0.2743	0.2411	0.001334	1.229	0.06469		0.2867	0.2359	8.298e-10	1.31	0.04422		-0.81453	0.41534
6	6:30120119:I	30120119	I	D		0.2743	0.2411	0.001334	1.229	0.06469		0.2867	0.2359	8.298e-10	1.31	0.04422		-0.81453	0.41534
6	rs9261529	30120134	C	T		0.2743	0.2412	0.001393	1.228	0.06468		0.2871	0.2359	6.471e-10	1.312	0.04419		-0.84466	0.3983
6	rs9261530	30120164	C	G		0.2743	0.2412	0.001393	1.228	0.06468		0.2871	0.2359	6.471e-10	1.312	0.04419		-0.84466	0.3983
6	rs9261531	30120268	T	C		0.2743	0.2412	0.001393	1.228	0.06468		0.2871	0.2359	6.471e-10	1.312	0.04419		-0.84466	0.3983
6	rs2285796	30120450	T	G		0.2743	0.2412	0.001393	1.228	0.06468		0.2871	0.2358	6.39e-10	1.312	0.04419		-0.84466	0.3983
6	rs3214172	30120456	I	D		0.2743	0.2411	0.001334	1.229	0.06469		0.2867	0.2359	8.298e-10	1.31	0.04422		-0.81453	0.41534
6	rs2857433	30120633	G	T		0.2743	0.2411	0.001379	1.228	0.06468		0.2871	0.2358	6.092e-10	1.312	0.04419		-0.84466	0.3983
6	rs2285795	30120912	T	C		0.2772	0.2474	0.004933	1.197	0.06436		0.2925	0.2421	2.52e-09	1.297	0.04392		-1.02975	0.303129
6	rs9261532	30120945	G	T		0.2743	0.2407	0.001231	1.231	0.0647		0.2867	0.2354	5.969e-10	1.313	0.04422		-0.82289	0.410572
6	rs2517655	30121048	T	C		0.2569	0.2271	0.003146	1.215	0.06627		0.2741	0.2226	2.759e-10	1.325	0.04488		-1.08285	0.278873
6	rs2508031	30121066	T	C		0.2787	0.2469	0.002117	1.217	0.06434		0.2929	0.2439	5.884e-09	1.289	0.0439		-0.73794	0.460553
6	rs2508030	30121096	T	C		0.2743	0.2407	0.001216	1.231	0.0647		0.2867	0.2355	5.82e-10	1.313	0.04422		-0.82289	0.410572
6	rs2517653	30121185	A	G		0.2975	0.2607	0.0005297	1.244	0.06326		0.3103	0.255	6.172e-11	1.326	0.04329		-0.83277	0.404977
6	rs9261533	30121258	C	T		0.2772	0.2444	0.001714	1.223	0.06447		0.2891	0.2392	1.221e-09	1.306	0.04411		-0.84058	0.400586
6	rs9261535	30127323	A	G		0.2547	0.2281	0.009722	1.187	0.06644		0.2727	0.2237	7.87e-10	1.317	0.045		-1.29512	0.195278
6	rs1029237	30138662	T	C		0.2547	0.2292	0.01234	1.18	0.06644		0.2734	0.2244	7.567e-10	1.317	0.04496		-1.36921	0.170932
6	rs929156	30139699	A	G		0.2801	0.2466	0.002249	1.217	0.0644		0.2922	0.242	5.618e-10	1.312	0.04396		-0.96397	0.335062
6	rs957765	30142690	A	G		0.2554	0.2292	0.01056	1.184	0.06635		0.2731	0.2244	1.024e-09	1.314	0.04497		-1.29972	0.193697
6	rs2844786	30144420	A	C		0.3483	0.2962	8.726e-05	1.27	0.06104		0.3537	0.2963	1.09e-10	1.308	0.04175		-0.39867	0.690139
6	rs2508029	30146733	T	C		0.3483	0.2962	8.726e-05	1.27	0.06104		0.3537	0.2963	1.057e-10	1.309	0.04175		-0.409	0.682539
6	rs13194768	30147494	A	G		0.2547	0.2293	0.01316	1.179	0.06643		0.2731	0.2243	9.798e-10	1.315	0.04497		-1.36088	0.173551
6	rs2107196	30149251	A	T		0.3483	0.2957	7.457e-05	1.273	0.06106		0.353	0.2959	1.229e-10	1.307	0.04176		-0.35631	0.721606
6	rs2844782	30150043	T	G		0.3483	0.2956	7.355e-05	1.273	0.06106		0.353	0.2959	1.23e-10	1.307	0.04176		-0.35631	0.721606
6	rs2239530	30152115	G	C		0.254	0.229	0.01409	1.177	0.06649		0.2731	0.2239	7.113e-10	1.318	0.04499		-1.40938	0.158722
6	rs7843	30152367	G	A		0.2547	0.2291	0.01225	1.181	0.06643		0.2731	0.2243	9.526e-10	1.315	0.04498		-1.33966	0.180355
6	rs1042338	30152789	T	C		0.2779	0.2445	0.002687	1.213	0.06463		0.2898	0.2397	6.421e-10	1.311	0.04406		-0.99327	0.320577
6	rs2074472	30156496	A	T		0.3628	0.3069	3.67e-05	1.282	0.06038		0.3643	0.3067	1.266e-10	1.304	0.04146		-0.23231	0.816299
6	rs5875242	30159300	I	D		0.2533	0.2282	0.01382	1.177	0.06653		0.2724	0.2231	9.106e-10	1.316	0.04501		-1.3897	0.16462
6	rs2517616	30162458	G	C		0.2779	0.2443	0.002594	1.214	0.06463		0.2898	0.2394	5.275e-10	1.313	0.04406		-1.00223	0.316234
6	rs4711211	30162809	G	A		0.2547	0.2291	0.01227	1.181	0.06643		0.2731	0.2243	9.526e-10	1.315	0.04498		-1.33966	0.180355
6	rs3778622	30165316	A	T		0.2533	0.229	0.01676	1.172	0.06654		0.2727	0.2239	1.033e-09	1.314	0.04499		-1.42382	0.1545
6	rs9357094	30167476	C	T		0.2533	0.2287	0.01396	1.177	0.06655		0.2738	0.2237	3.66e-10	1.324	0.04496		-1.46536	0.142823
6	rs2517607	30173544	A	G		0.2772	0.244	0.002709	1.213	0.06468		0.2898	0.2392	5.066e-10	1.313	0.04407		-1.01215	0.311464
6	rs2517606	30173545	A	G		0.2772	0.244	0.002709	1.213	0.06468		0.2898	0.2392	5.066e-10	1.313	0.04407		-1.01215	0.311464
6	rs2844775	30179422	A	G		0.2779	0.2445	0.002591	1.214	0.06464		0.2898	0.2398	6.941e-10	1.31	0.04406		-0.97288	0.330613
6	rs17194607	30181320	T	A		0.2547	0.2291	0.01272	1.18	0.06645		0.2731	0.224	8.801e-10	1.316	0.04498		-1.35942	0.174015
6	rs5875246	30184402	I	D		0.2525	0.2284	0.01814	1.17	0.06664		0.272	0.2237	1.259e-09	1.313	0.04503		-1.43372	0.151651
6	rs9380159	30186681	T	C		0.2518	0.2288	0.02491	1.161	0.06667		0.2717	0.2235	1.515e-09	1.311	0.04505		-1.51011	0.131017
6	rs885915	30202715	T	C		0.3599	0.3062	8.135e-05	1.268	0.0605		0.3619	0.3055	2.821e-10	1.298	0.04151		-0.31871	0.74995
6	rs885914	30202767	C	A		0.3599	0.3062	8.135e-05	1.268	0.0605		0.3619	0.3056	2.91e-10	1.298	0.04151		-0.31871	0.74995
6	rs182128334	30203310	T	A		0.3599	0.3067	9.775e-05	1.265	0.0605		0.3599	0.3071	2.844e-09	1.279	0.04157		-0.14994	0.880812
6	rs5875248	30203312	D	I		0.3599	0.3067	9.775e-05	1.265	0.0605		0.3599	0.3071	2.844e-09	1.279	0.04157		-0.14994	0.880812
6	rs1986773	30203567	T	C		0.3599	0.3062	8.135e-05	1.268	0.0605		0.3616	0.3055	3.529e-10	1.296	0.04151		-0.29769	0.765941
6	rs954038	30203659	T	C		0.3607	0.3091	0.0001791	1.253	0.06046		0.3636	0.3091	9.435e-10	1.288	0.04148		-0.37574	0.707108
6	rs2844780	30204526	T	G		0.3592	0.3061	9.378e-05	1.266	0.06055		0.3616	0.3055	3.658e-10	1.296	0.04151		-0.31902	0.749709
6	rs2517588_T	30204714	T	C		0.3607	0.3074	8.253e-05	1.268	0.0605		0.3626	0.3072	6.998e-10	1.291	0.04151		-0.245	0.806453
6	rs11320088	30204868	D	I		0.3628	0.3094	0.0001017	1.263	0.0604		0.3647	0.3095	5.151e-10	1.293	0.04147		-0.32041	0.748657
6	rs143285423	30205174	T	C		0.4057	0.3309	2.124e-07	1.354	0.05884		0.3975	0.3315	3.963e-12	1.327	0.04088		0.28113	0.778608
6	rs2844779	30205407	T	G		0.3549	0.3014	8.952e-05	1.267	0.06067		0.3541	0.3007	2.087e-09	1.283	0.04173		-0.17042	0.864678
6	rs2844778	30205991	C	T		0.3679	0.3146	0.0001733	1.252	0.06017		0.366	0.3134	4.32e-09	1.275	0.04142		-0.2492	0.803203
6	rs2021366	30206991	A	G		0.3628	0.3067	4.992e-05	1.276	0.06036		0.3606	0.3059	6.2e-10	1.292	0.04156		-0.17004	0.864979
6	rs4959046	30207639	G	T		0.3628	0.3067	5.1e-05	1.275	0.06036		0.3602	0.3059	7.953e-10	1.29	0.04157		-0.15959	0.873207
6	rs35848695	30207726	T	C		0.3628	0.3067	5.1e-05	1.275	0.06036		0.3602	0.3059	7.953e-10	1.29	0.04157		-0.15959	0.873207
6	rs145870185	30207784	T	C		0.3628	0.3061	3.823e-05	1.281	0.06043		0.3616	0.3054	3.22e-10	1.297	0.04152		-0.1693	0.865561
6	rs2253163	30209062	G	T		0.3628	0.3063	4.433e-05	1.278	0.06037		0.3602	0.3054	5.826e-10	1.293	0.04158		-0.15918	0.873524
6	rs2253164	30209068	T	G		0.3614	0.3056	6.238e-05	1.272	0.06041		0.3595	0.3048	5.807e-10	1.293	0.0416		-0.22325	0.823344
6	rs3094638	30211487	T	G		0.3614	0.3055	6.083e-05	1.273	0.06043		0.3585	0.3049	1.225e-09	1.287	0.0416		-0.14909	0.881486
6	rs3094637	30211498	A	G		0.3628	0.3064	4.551e-05	1.278	0.06038		0.3592	0.3054	1.175e-09	1.287	0.04159		-0.09571	0.923747
6	rs140099112	30216557	T	C		0.3309	0.2907	0.002266	1.206	0.06165		0.3418	0.2886	7.273e-10	1.295	0.04211		-0.95369	0.340241
6	rs150058293	30216629	C	G		0.2787	0.2444	0.002569	1.214	0.06458		0.2884	0.2394	1.167e-09	1.307	0.04414		-0.94363	0.345361
6	rs183830067	30217185	T	A		0.3309	0.2908	0.002382	1.205	0.06166		0.3418	0.2886	7.503e-10	1.295	0.04211		-0.96469	0.334698
6	rs149115867	30220739	A	G		0.2671	0.2337	0.003482	1.21	0.06548		0.2772	0.2296	1.582e-09	1.309	0.04472		-0.99179	0.321298
6	rs4713305	30252836	T	A		0.2772	0.2569	0.07001	1.123	0.06443		0.2953	0.2496	1.595e-08	1.281	0.04391		-1.68831	0.091352
6	rs9261647	30254678	A	G		0.2772	0.2565	0.06785	1.124	0.06443		0.2949	0.2495	1.857e-08	1.279	0.04392		-1.65673	0.0975733
6	rs2285800	30257497	G	C		0.2772	0.2564	0.06686	1.125	0.06443		0.2953	0.2496	1.769e-08	1.28	0.0439		-1.65559	0.0978046
6	rs261954	30267339	C	T		0.2772	0.2562	0.06335	1.126	0.06444		0.2956	0.2497	1.427e-08	1.281	0.04388		-1.65428	0.0980716
6	rs261946	30271334	G	A		0.2779	0.2578	0.07047	1.123	0.06439		0.296	0.2506	1.937e-08	1.278	0.04386		-1.65954	0.097007
6	rs261944	30272459	A	G		0.2772	0.2569	0.07082	1.123	0.06443		0.296	0.2498	1.099e-08	1.284	0.04387		-1.71881	0.0856497
6	rs1264585	30285650	A	T		0.2772	0.2566	0.0663	1.125	0.06445		0.2953	0.2497	1.694e-08	1.28	0.04388		-1.65548	0.0978273
6	rs11967	30313268	A	G		0.2772	0.2567	0.06592	1.125	0.06446		0.2953	0.2498	1.807e-08	1.279	0.04389		-1.64516	0.0999363
6	rs2844750	30313268	T	C		0.2772	0.2568	0.06875	1.124	0.06445		0.2956	0.2496	1.331e-08	1.282	0.04388		-1.68691	0.0916208
6	rs2844749	30314116	A	G		0.2772	0.2566	0.06484	1.126	0.06446		0.2953	0.2498	1.833e-08	1.279	0.04389		-1.63377	0.102307
6	rs974961	30315011	A	T		0.2779	0.2569	0.06145	1.127	0.0644		0.2956	0.2498	1.528e-08	1.281	0.04388		-1.64359	0.100262
6	rs570268642	30688943	T	C		0.002903	0.002446	0.6435	1.276	0.5415		0.006494	0.001941	3.927e-09	4.493	0.2758		-2.07143	0.0383183
6	rs3869094	30979558	C	T		0.4935	0.4127	6.445e-09	1.392	0.05748		0.4563	0.4177	0.0001272	1.165	0.03994		2.54337	0.0109789
6	rs4713409	30981199	C	T		0.4913	0.411	7.194e-09	1.391	0.05752		0.4549	0.4164	0.0001113	1.167	0.03995		2.50721	0.0121687
6	rs7755802	30982209	G	A		0.492	0.4111	6.385e-09	1.392	0.05749		0.4545	0.4163	0.0001257	1.165	0.03995		2.54286	0.0109948
6	rs2894176	30986038	C	G		0.492	0.4105	5.163e-09	1.395	0.0575		0.4552	0.4165	0.0001066	1.167	0.03994		2.54902	0.0108025
6	rs9262497	30986750	T	C		0.4927	0.4109	4.301e-09	1.398	0.0575		0.4552	0.4166	0.000111	1.167	0.03994		2.57971	0.00988841
6	rs9262499	30987098	T	G		0.4927	0.4109	4.381e-09	1.397	0.0575		0.4552	0.4166	0.0001096	1.167	0.03994		2.56949	0.0101849
6	rs4713411	30987176	A	C		0.4927	0.4111	5.408e-09	1.395	0.05749		0.4552	0.4168	0.0001235	1.166	0.03994		2.56157	0.0104201
6	rs7759232	30987777	A	G		0.492	0.4112	7.463e-09	1.39	0.05749		0.4549	0.4166	0.000129	1.165	0.03993		2.52274	0.0116446
6	rs7758976	30987786	G	A		0.4927	0.4108	4.575e-09	1.396	0.05747		0.4545	0.4164	0.000138	1.164	0.03994		2.59694	0.00940588
6	rs2894049	30988274	T	C		0.4927	0.4111	5.58e-09	1.394	0.05748		0.4545	0.4165	0.0001373	1.164	0.03993		2.57636	0.00998465
6	rs150419466	30990042	C	T		0.4891	0.4072	6.544e-09	1.393	0.05753		0.4518	0.4122	7.968e-05	1.171	0.03995		2.47858	0.0131906
6	rs33941312	31084191	C	T		0.05007	0.02318	3.878e-08	2.091	0.1417		0.03486	0.02499	0.008418	1.333	0.1106		2.5046	0.0122589
6	6:31091992	31091992	A	G		0.4115	0.4822	1.544e-08	0.7178	0.05872		0.4409	0.4747	0.0006135	0.8718	0.04009		-2.73373	0.0062621
6	rs3094204	31091992	T	C		0.4115	0.4822	1.544e-08	0.7178	0.05872		0.4409	0.4747	0.0006162	0.8718	0.04009		-2.73373	0.0062621
6	rs9263868	31168397	A	G		0.2104	0.175	0.000264	1.3	0.07152		0.2235	0.1738	1.631e-10	1.362	0.0484		-0.5395	0.589543
6	rs12207404	31236201	A	G		0.193	0.1394	3.819e-08	1.502	0.07474		0.1555	0.1458	0.1568	1.082	0.05539		3.52569	0.000422378
6	rs115328826	31247270	A	G		0.3324	0.2661	2.615e-08	1.408	0.06181		0.2867	0.2702	0.02995	1.1	0.0441		3.25118	0.00114929
6	rs12191877	31252925	T	C		0.1923	0.1389	4.536e-08	1.501	0.07492		0.1545	0.1459	0.2037	1.073	0.05554		3.59927	0.000319112
6	rs13214872	31255008	G	C		0.193	0.139	3.362e-08	1.506	0.07486		0.1545	0.1458	0.1953	1.075	0.05554		3.61683	0.000298233
6	rs3906272	31262924	T	C		0.2054	0.148	9.668e-09	1.515	0.07308		0.1654	0.1555	0.1514	1.081	0.05414		3.71117	0.000206308
6	rs2853926	31263051	G	A		0.3476	0.2759	2.612e-09	1.436	0.0611		0.2987	0.2801	0.01799	1.109	0.04361		3.4423	0.000576793
6	rs9468929	31263216	A	G		0.2054	0.1481	1.004e-08	1.515	0.07307		0.1658	0.1555	0.1353	1.084	0.05409		3.68222	0.000231208
6	rs28732109	31263297	A	G		0.2054	0.148	9.454e-09	1.516	0.07307		0.1658	0.1555	0.135	1.084	0.05409		3.68948	0.000224711
6	rs28732113	31263475	G	T		0.2054	0.1476	7.915e-09	1.519	0.07308		0.1654	0.1552	0.1377	1.084	0.0541		3.71066	0.000206722
6	rs2394966	31263911	T	C		0.2054	0.1478	8.544e-09	1.518	0.07309		0.1654	0.1557	0.1538	1.08	0.05414		3.74276	0.000182009
6	rs28894985	31264234	A	G		0.2039	0.146	5.879e-09	1.526	0.07329		0.1634	0.1544	0.179	1.076	0.05436		3.82906	0.000128631
6	rs28894986	31264246	C	T		0.2039	0.146	5.879e-09	1.526	0.07329		0.1634	0.1544	0.179	1.076	0.05436		3.82906	0.000128631
6	rs28893469	31264361	D	I		0.2054	0.1469	5.605e-09	1.526	0.07312		0.1658	0.1551	0.1326	1.085	0.05414		3.74877	0.000177701
6	rs28732117	31264598	G	A		0.2054	0.1469	5.605e-09	1.526	0.07312		0.1658	0.1552	0.1334	1.085	0.05414		3.74877	0.000177701
6	rs67539673	31264599	D	I		0.2017	0.1439	1.098e-08	1.518	0.0737		0.1613	0.1512	0.1444	1.083	0.05474		3.678	0.000235071
6	rs115119906	31264619	A	T		0.2025	0.1455	1.675e-08	1.509	0.07358		0.1651	0.1538	0.1061	1.092	0.05425		3.53803	0.000403124
6	rs9468932	31264823	A	G		0.2344	0.1703	7.593e-09	1.492	0.06966		0.1914	0.1793	0.1293	1.081	0.05109		3.73009	0.000191412
6	rs9468933	31265057	A	T		0.2061	0.1472	4.983e-09	1.527	0.07303		0.1654	0.1556	0.1476	1.082	0.05416		3.78892	0.000151302
6	rs2524123	31265314	C	T		0.4049	0.3306	3.276e-08	1.386	0.0593		0.3708	0.336	0.0002591	1.163	0.04147		2.42419	0.0153426
6	rs67753451	31265432	D	I		0.2068	0.1472	3.185e-09	1.534	0.07296		0.1664	0.1556	0.1213	1.088	0.05407		3.78297	0.000154965
6	rs13191519	31265752	C	T		0.1923	0.1382	2.846e-08	1.51	0.07495		0.1558	0.1458	0.1439	1.084	0.0554		3.55626	0.000376168
6	rs6931569	31267117	G	A		0.1916	0.1377	3.841e-08	1.504	0.07498		0.1545	0.1451	0.1585	1.082	0.05556		3.52884	0.000417382
6	rs9468934	31269029	A	G		0.2054	0.1462	3.432e-09	1.534	0.07313		0.1651	0.1549	0.1332	1.085	0.05422		3.80392	0.000142426
6	rs116276112	31269967	G	A		0.2054	0.1471	6.837e-09	1.522	0.0731		0.1658	0.1561	0.1541	1.08	0.05411		3.7721	0.000161879
6	rs9264803	31270451	T	C		0.4158	0.343	2.878e-09	1.414	0.05864		0.3715	0.3466	0.005863	1.12	0.04109		3.25535	0.00113253
6	rs13200073	31271008	T	C		0.2054	0.1464	4.837e-09	1.527	0.07305		0.1651	0.1551	0.14	1.083	0.05421		3.77686	0.000158819
6	rs13216197	31271018	C	T		0.2054	0.1464	4.837e-09	1.527	0.07305		0.1651	0.1551	0.1389	1.084	0.05422		3.76647	0.000165575
6	rs13200571	31271511	C	A		0.1916	0.1376	3.74e-08	1.505	0.07502		0.1541	0.145	0.1774	1.078	0.05562		3.57305	0.000352842
6	rs7751729	31271936	T	C		0.2054	0.1464	4.711e-09	1.528	0.07305		0.1651	0.155	0.1425	1.083	0.05422		3.78381	0.000154448
6	rs9264942	31274380	C	T		0.4332	0.3608	5.155e-09	1.406	0.05857		0.3941	0.3654	0.002804	1.129	0.04075		3.07516	0.00210391
6	rs10484554	31274555	T	C		0.1916	0.1378	3.989e-08	1.505	0.07508		0.1545	0.1453	0.1746	1.078	0.05556		3.57258	0.000353488
6	rs115707496	31276109	A	G		0.2061	0.1477	1.285e-08	1.51	0.07312		0.1661	0.1559	0.1559	1.08	0.05391		3.68923	0.000224931
6	rs114200580	31276412	A	G		0.2119	0.1508	8.103e-09	1.512	0.07247		0.1681	0.1589	0.2336	1.066	0.05364		3.87659	0.000105933
6	rs146817508	31278722	G	A		0.2039	0.1407	2.01e-10	1.589	0.0737		0.1593	0.1499	0.1365	1.085	0.05481		4.15393	3.26814e-05
6	ESV2672197	31279000	D	I		0.1996	0.1431	1.515e-08	1.514	0.07398		0.1599	0.1515	0.187	1.075	0.05469		3.72211	0.000197568
6	rs138289680	31289096	T	C		0.2054	0.1483	1.32e-08	1.509	0.07308		0.1654	0.1563	0.2316	1.067	0.05399		3.8146	0.000136402
6	rs116614290	31291740	A	G		0.1916	0.1346	7.327e-09	1.54	0.07537		0.1449	0.1411	0.6389	1.027	0.05688		4.29063	1.78165e-05
6	rs28732121	31296774	G	A		0.201	0.146	3.529e-08	1.495	0.07367		0.1637	0.154	0.1688	1.077	0.0542		3.58569	0.000336187
6	rs17192757	31299466	A	G		0.1988	0.1424	6.646e-09	1.525	0.07386		0.1596	0.1496	0.1516	1.082	0.0548		3.7315	0.000190343
6	rs116690137	31303331	T	C		0.1916	0.1385	4.186e-08	1.505	0.07516		0.1545	0.1465	0.1658	1.08	0.05545		3.55277	0.000381199
6	rs28732131	31312625	C	T		0.201	0.1461	4.651e-08	1.49	0.0737		0.164	0.1543	0.1664	1.078	0.05412		3.53981	0.000400412
6	rs9266061	31319288	G	A		0.394	0.3073	2.906e-11	1.485	0.05967		0.3414	0.3101	0.0006707	1.154	0.04201		3.45571	0.00054884
6	rs115160668	31319391	A	C		0.418	0.4857	4.788e-08	0.7289	0.05826		0.4463	0.4872	7.204e-06	0.8367	0.03986		-1.95393	0.0507099
6	rs147748716	31321240	T	C		0.05443	0.0284	2.431e-08	2.074	0.1355		0.03281	0.03409	0.8128	0.9735	0.1137		4.27589	1.90374e-05
6	rs41549217	31323885	T	G		0.06313	0.03491	3.182e-08	1.965	0.1253		0.0393	0.04088	0.7966	0.9737	0.1036		4.3187	1.56953e-05
6	AA_B_116_31432123_YS	31324144	P	A		0.4536	0.3754	7.84e-09	1.403	0.0586		0.3992	0.3781	0.01654	1.102	0.04059		3.38763	0.000704996
6	AA_B_116_31432123_YSX	31324144	P	A		0.4536	0.3754	7.84e-09	1.403	0.0586		0.3992	0.378	0.01638	1.102	0.04059		3.38763	0.000704996
6	SNP_B_31432352_A	31324373	P	A		0.4666	0.4608	0.3411	1.058	0.05838		0.5103	0.4543	6.362e-09	1.261	0.03997		-2.48085	0.013107
6	AA_B_67_31432515_S	31324536	P	A		0.4514	0.414	0.002819	1.19	0.05816		0.4771	0.4124	6.058e-11	1.298	0.03994		-1.23128	0.218217
6	AA_B_67_31432515_SC	31324536	P	A		0.4158	0.4683	2.526e-05	0.7824	0.05837		0.4094	0.4626	2.313e-08	0.7977	0.04041		-0.27279	0.785012
6	AA_B_67_31432515_SM	31324536	P	A		0.5	0.4613	0.001582	1.201	0.05785		0.5277	0.4608	2.194e-11	1.305	0.03984		-1.18233	0.237075
6	AA_B_67_31432515_YF	31324536	P	A		0.3672	0.4209	7.961e-06	0.7662	0.05969		0.3589	0.4142	3.874e-09	0.7836	0.04138		-0.30917	0.75719
6	SNP_B_31432515_G	31324536	P	A		0.4514	0.414	0.002819	1.19	0.05816		0.4771	0.4124	6.058e-11	1.298	0.03994		-1.23128	0.218217
6	SNP_B_31432515_TA	31324536	P	A		0.4158	0.4683	2.526e-05	0.7824	0.05837		0.4094	0.4626	2.313e-08	0.7977	0.04041		-0.27279	0.785012
6	SNP_B_31432526	31324547	C	G		0.5145	0.4613	2.969e-05	1.273	0.05777		0.5222	0.457	1.667e-11	1.307	0.03986		-0.37554	0.707257
6	AA_B_63_31432527	31324548	E	N		0.5145	0.4613	2.969e-05	1.273	0.05777		0.5222	0.457	1.667e-11	1.307	0.03986		-0.37554	0.707257
6	SNP_B_31432528	31324549	C	T		0.5145	0.4613	2.969e-05	1.273	0.05777		0.5222	0.457	1.724e-11	1.307	0.03986		-0.37554	0.707257
6	AA_B_45_31432581_ET	31324602	P	A		0.4427	0.389	5.612e-05	1.265	0.0583		0.447	0.3843	2.761e-11	1.305	0.04012		-0.43988	0.660021
6	AA_B_45_31432581_KM	31324602	P	A		0.4427	0.389	5.522e-05	1.266	0.0583		0.447	0.3843	2.747e-11	1.305	0.04012		-0.42872	0.668128
6	SNP_B_31432767	31324788	T	C		0.4478	0.4802	0.006949	0.855	0.05801		0.4289	0.485	1.054e-08	0.7948	0.0402		1.03448	0.300913
6	SNP_B_31432769	31324790	A	G		0.4478	0.4802	0.006949	0.855	0.05801		0.4289	0.485	1.054e-08	0.7948	0.0402		1.03448	0.300913
6	rs115860766	31328860	T	C		0.1408	0.09116	9.94e-10	1.679	0.08639		0.0974	0.101	0.6613	0.9707	0.06781		4.9892	6.06309e-07
6	rs115457991	31328944	A	G		0.06386	0.03569	3.917e-08	1.947	0.1244		0.03999	0.04185	0.7176	0.9634	0.103		4.35633	1.32259e-05
6	rs116280898	31328957	C	G		0.1393	0.09083	2.492e-09	1.663	0.08673		0.09706	0.1002	0.69	0.9732	0.06797		4.86237	1.15986e-06
6	rs115497794	31328974	A	G		0.1393	0.09022	1.489e-09	1.675	0.08679		0.09638	0.1	0.631	0.9678	0.06816		4.9707	6.67117e-07
6	rs114708313	31329004	T	A		0.1321	0.08505	2.466e-09	1.682	0.08874		0.09159	0.09456	0.6663	0.9704	0.06975		4.87309	1.09865e-06
6	rs34087996	31329062	C	A		0.135	0.08305	4.373e-11	1.769	0.08828		0.09125	0.09094	0.7931	1.019	0.06998		4.89641	9.76015e-07
6	rs202151830	31329082	D	I		0.1176	0.0642	5.915e-14	1.991	0.09445		0.08134	0.07138	0.08032	1.138	0.07391		4.66405	3.10051e-06
6	rs116562707	31360602	G	A		0.06676	0.03785	3.319e-08	1.932	0.122		0.04101	0.04332	0.6529	0.9553	0.1016		4.436	9.16438e-06
6	rs3828875	31379168	T	C		0.06676	0.03774	2.053e-08	1.951	0.1221		0.03999	0.04358	0.4794	0.9304	0.1021		4.65236	3.2816e-06
6	rs200490586	31388148	D	I		0.06604	0.03713	2.105e-08	1.958	0.1229		0.03999	0.04314	0.6243	0.951	0.1024		4.5144	6.34973e-06
6	rs9266861	31395306	C	A		0.1343	0.1044	0.0002333	1.374	0.08623		0.1288	0.09789	1.198e-08	1.407	0.06018		-0.2257	0.821431
6	rs9267084	31409605	A	G		0.2017	0.1432	3.215e-09	1.536	0.07319		0.1787	0.1381	1.325e-09	1.37	0.05231		1.27133	0.203612
6	rs201369106	31410991	D	I		0.06604	0.03663	6.445e-09	2.001	0.1229		0.03999	0.04277	0.6763	0.958	0.1025		4.60251	4.17434e-06
6	rs9267088	31411213	A	T		0.18	0.1247	1.049e-08	1.547	0.07686		0.1572	0.1205	1.672e-08	1.362	0.05508		1.34693	0.178003
6	rs2523676	31435991	T	C		0.2199	0.1798	0.0001755	1.303	0.07071		0.2092	0.1697	5.006e-09	1.336	0.04953		-0.28971	0.772041
6	rs2523668	31438096	A	C		0.193	0.1477	7.495e-06	1.398	0.07479		0.1794	0.1366	1.503e-11	1.424	0.05261		-0.20152	0.840291
6	rs114766555	31466083	A	G		0.05225	0.02401	1.68e-08	2.128	0.1398		0.03691	0.02646	0.01192	1.312	0.1084		2.73387	0.00625941
6	rs62395789	31572801	A	G		0.07765	0.04386	1.234e-09	1.958	0.1126		0.05092	0.04259	0.01421	1.248	0.09073		3.11456	0.00184222
6	rs62395791	31587280	A	G		0.07837	0.04364	3.741e-10	1.994	0.1123		0.04921	0.04261	0.04486	1.203	0.0921		3.47931	0.000502697
6	rs17200837	31593265	T	G		0.07837	0.04358	3.343e-10	1.997	0.1124		0.04921	0.0429	0.06008	1.189	0.09205		3.56914	0.000358151
6	rs11538263	31601735	A	G		0.07765	0.04364	7.726e-10	1.975	0.1128		0.04921	0.0429	0.05985	1.189	0.09207		3.48516	0.000491841
6	rs62395804	31607952	A	G		0.07765	0.04386	1.2e-09	1.96	0.1127		0.04921	0.04269	0.05477	1.193	0.09209		3.41125	0.000646651
6	rs111635820	31618398	T	C		0.07765	0.04397	1.322e-09	1.956	0.1127		0.04921	0.0428	0.05619	1.192	0.09207		3.40327	0.000665835
6	rs538044384	31623930	T	G		0.002177	0.00239	0.9607	0.9706	0.6092		0.007177	0.00215	1.023e-08	4.095	0.2622		-2.1706	0.0299613
6	rs113102746	31629371	C	G		0.07765	0.04391	1.141e-09	1.962	0.1127		0.04921	0.0428	0.05671	1.191	0.09206		3.43024	0.000603056
6	rs1062309	31629995	A	G		0.07765	0.04391	1.141e-09	1.962	0.1127		0.04921	0.0428	0.05729	1.191	0.09206		3.43024	0.000603056
6	rs62395814	31640999	G	C		0.07765	0.04386	1.056e-09	1.964	0.1127		0.0499	0.04285	0.03783	1.209	0.09148		3.34257	0.000830065
6	rs34406901	31672268	G	A		0.09216	0.05837	1.804e-08	1.789	0.1039		0.06562	0.05735	0.09131	1.146	0.08084		3.38319	0.000716484
6	rs17200969	31674944	G	T		0.07765	0.04386	6.84e-10	1.982	0.1127		0.04956	0.0429	0.04303	1.203	0.09161		3.43776	0.000586558
6	rs187894768	31676703	G	C		0.09289	0.0577	1.645e-08	1.787	0.1036		0.06494	0.05638	0.09608	1.144	0.08105		3.39073	0.00069707
6	rs28745897	31717066	T	C		0.09144	0.0562	3.662e-09	1.844	0.1045		0.06391	0.05557	0.07823	1.155	0.08182		3.52497	0.000423524
6	rs17201144	31730568	G	A		0.09144	0.05603	2.858e-09	1.851	0.1045		0.06494	0.05583	0.05596	1.168	0.08129		3.47774	0.000505669
6	rs62395823	31736065	A	G		0.07765	0.04252	1.387e-10	2.037	0.113		0.0499	0.04154	0.01374	1.252	0.09159		3.34625	0.000819115
6	rs909267	31746548	C	T		0.1183	0.07732	8.363e-09	1.682	0.09164		0.08066	0.07993	0.516	1.049	0.07329		4.02365	5.73026e-05
6	rs199898424	31756254	D	I		0.08128	0.04408	3.348e-11	2.048	0.1104		0.05058	0.04306	0.05909	1.188	0.09131		3.80122	0.000143986
6	rs112119371	31756409	T	C		0.08128	0.04419	3.411e-11	2.048	0.1104		0.05058	0.04306	0.0517	1.194	0.09121		3.76773	0.000164738
6	rs139938004	31770134	A	G		0.07837	0.04252	5.967e-11	2.059	0.1125		0.04921	0.04141	0.02301	1.233	0.0923		3.52375	0.00042548
6	rs34431565	31782180	T	G		0.08418	0.04775	4.458e-10	1.947	0.1085		0.05434	0.04702	0.08772	1.163	0.08828		3.68385	0.000229734
6	rs62395828	31788479	G	A		0.08418	0.04747	3.089e-10	1.958	0.1086		0.05468	0.04683	0.07671	1.169	0.08807		3.68879	0.000225325
6	rs36096487	31799223	D	I		0.08491	0.04753	1.498e-10	1.977	0.1082		0.05434	0.04697	0.1023	1.156	0.08839		3.84081	0.000122631
6	rs182203757	31800526	C	A		0.08491	0.04753	1.498e-10	1.977	0.1082		0.05434	0.04694	0.1007	1.156	0.0884		3.84063	0.000122718
6	rs17207629	31804610	A	G		0.08128	0.04391	2.109e-11	2.064	0.1105		0.05058	0.04314	0.06392	1.184	0.09135		3.8763	0.000106055
6	rs62395833	31807652	C	G		0.08128	0.04386	2.082e-11	2.064	0.1105		0.05024	0.04264	0.06219	1.186	0.09168		3.85887	0.000113914
6	rs200134706	31817240	I	D		0.08491	0.05075	5.49e-09	1.862	0.1076		0.05947	0.05048	0.03492	1.195	0.0844		3.24313	0.00118223
6	rs76116290	31834769	G	C		0.08563	0.04797	1.626e-10	1.967	0.1076		0.054	0.04725	0.1285	1.144	0.08854		3.88947	0.000100465
6	rs521977	31836827	T	G		0.2141	0.2868	1.161e-08	0.6772	0.06923		0.2351	0.2786	1.731e-05	0.8171	0.04694		-2.24519	0.0247557
6	rs660594	31837250	G	A		0.3505	0.4408	8.37e-10	0.6937	0.0601		0.3664	0.4274	2.791e-09	0.7824	0.04135		-1.64942	0.099062
6	rs660550	31837277	C	A		0.3505	0.441	7.522e-10	0.693	0.0601		0.3667	0.4275	3.167e-09	0.7831	0.04135		-1.67552	0.093833
6	rs571338	31837491	A	G		0.3505	0.4412	6.94e-10	0.6924	0.0601		0.3667	0.4276	2.946e-09	0.7827	0.04135		-1.68039	0.0928822
6	rs575439	31837739	T	G		0.3505	0.4412	6.917e-10	0.6924	0.0601		0.3667	0.4277	2.811e-09	0.7825	0.04135		-1.67688	0.0935654
6	rs575591	31837791	T	G		0.3505	0.4411	6.996e-10	0.6925	0.0601		0.3667	0.4277	2.866e-09	0.7826	0.04135		-1.67665	0.09361
6	rs577272	31837963	G	A		0.3505	0.4412	6.94e-10	0.6924	0.0601		0.3667	0.4277	2.928e-09	0.7827	0.04135		-1.68039	0.0928822
6	rs644827	31838441	T	C		0.3505	0.4412	6.94e-10	0.6924	0.0601		0.3667	0.4277	2.928e-09	0.7827	0.04135		-1.68039	0.0928822
6	rs644774	31838490	C	T		0.3505	0.4412	6.94e-10	0.6924	0.0601		0.3667	0.4276	3.067e-09	0.7829	0.04135		-1.68389	0.0922033
6	rs493515	31838545	G	A		0.3505	0.4411	6.984e-10	0.6925	0.0601		0.3667	0.4276	3.168e-09	0.7831	0.04135		-1.68541	0.0919095
6	rs2242665	31839309	C	T		0.3505	0.4411	7.066e-10	0.6925	0.06011		0.3667	0.4276	2.992e-09	0.7828	0.04135		-1.67997	0.0929636
6	rs2242664	31839331	C	T		0.3505	0.4411	7.066e-10	0.6925	0.06011		0.3667	0.4277	2.832e-09	0.7825	0.04135		-1.67471	0.0939903
6	rs3132442	31839494	C	T		0.3701	0.4567	8.365e-10	0.6957	0.05954		0.3821	0.4437	1.636e-09	0.7809	0.04106		-1.59735	0.110188
6	rs3130481	31839756	G	C		0.3708	0.4566	1.048e-09	0.6973	0.05953		0.3821	0.4436	1.866e-09	0.7816	0.04106		-1.57815	0.11453
6	rs3130482	31839782	C	A		0.3708	0.4567	1.015e-09	0.6971	0.05953		0.3824	0.4437	2.051e-09	0.7821	0.04106		-1.59096	0.111618
6	rs2763981	31840021	T	A		0.2177	0.2983	2.86e-10	0.6509	0.06898		0.2399	0.2898	3.918e-07	0.7894	0.04657		-2.31792	0.0204538
6	rs553108	31840455	A	G		0.3048	0.3834	9.386e-10	0.6864	0.06223		0.3185	0.375	2.917e-08	0.7893	0.04272		-1.85058	0.0642301
6	rs200514975	31840660	D	I		0.0762	0.03919	2.007e-12	2.205	0.1146		0.04477	0.03881	0.0989	1.174	0.09703		4.1976	2.6976e-05
6	rs186045364	31840662	T	A		0.0791	0.04069	8.931e-13	2.197	0.1125		0.04614	0.04025	0.1681	1.141	0.09576		4.43482	9.21474e-06
6	rs614008	31840794	C	T		0.3033	0.3815	1.019e-09	0.6872	0.06225		0.3189	0.3735	9.383e-08	0.7964	0.04271		-1.95351	0.0507597
6	rs605203	31847012	C	A		0.2489	0.3309	1.351e-09	0.6743	0.06584		0.2656	0.3204	6.709e-08	0.7846	0.04498		-1.89997	0.0574377
6	rs570263	31847196	T	C		0.2482	0.3307	9.448e-10	0.6715	0.06591		0.2656	0.3203	7.037e-08	0.7849	0.04498		-1.95553	0.0505209
6	rs41267086	31847636	A	G		0.09797	0.05486	5.629e-11	1.91	0.1013		0.06494	0.05297	0.01556	1.218	0.08152		3.45998	0.000540218
6	rs589428	31848220	T	G		0.2482	0.3307	9.756e-10	0.6718	0.06591		0.2656	0.3201	7.249e-08	0.7851	0.04498		-1.95312	0.0508052
6	rs62395847	31850813	C	T		0.07039	0.03257	1.909e-13	2.367	0.1204		0.03964	0.03147	0.02605	1.26	0.1036		3.96956	7.20064e-05
6	rs486416	31856070	G	A		0.2475	0.332	5.249e-10	0.6675	0.06592		0.2666	0.3211	7.71e-08	0.7856	0.04494		-2.04194	0.0411577
6	rs62395848	31858906	C	G		0.07475	0.03402	1.03e-14	2.406	0.117		0.04101	0.03278	0.04707	1.225	0.1021		4.34701	1.38007e-05
6	rs535586	31860337	T	C		0.2482	0.3302	1.249e-09	0.6735	0.0659		0.2656	0.3198	9.501e-08	0.7868	0.04498		-1.94876	0.0513244
6	rs1265945	31861815	G	A		0.2482	0.3306	9.901e-10	0.6718	0.06592		0.2666	0.3201	1.398e-07	0.7894	0.04494		-2.02193	0.0431831
6	rs112947839	31862586	D	I		0.336	0.4302	8.647e-12	0.6659	0.06041		0.3486	0.4236	8.496e-13	0.7433	0.04161		-1.49904	0.133863
6	rs2243873	31863433	C	A		0.336	0.4287	2.188e-11	0.6708	0.06048		0.3472	0.4217	9.27e-13	0.7433	0.04168		-1.39724	0.162341
6	rs659445	31864304	G	A		0.2489	0.331	1.132e-09	0.6729	0.06586		0.2666	0.3204	1.277e-07	0.7888	0.04493		-1.99328	0.0462312
6	rs144725072	31865352	A	G		0.07329	0.03402	8.026e-14	2.353	0.1179		0.04067	0.03281	0.0513	1.222	0.1025		4.19393	2.74162e-05
6	rs116020068	31866426	G	T		0.07039	0.03235	1.565e-13	2.375	0.1204		0.0393	0.03102	0.02094	1.273	0.1041		3.91812	8.92422e-05
6	rs34249798	31870183	T	G		0.05951	0.03063	3.929e-08	1.999	0.1296		0.04204	0.03333	0.02717	1.25	0.1008		2.8596	0.00424181
6	rs62395849	31871125	C	G		0.07475	0.03419	1.466e-14	2.392	0.1169		0.04135	0.03267	0.03328	1.242	0.1017		4.22988	2.33812e-05
6	rs55914817	31873384	I	D		0.2525	0.3337	1.883e-09	0.6782	0.06548		0.2693	0.323	1.142e-07	0.7885	0.04483		-1.89892	0.0575755
6	rs66804014	31874338	A	G		0.05951	0.03068	4.404e-08	1.994	0.1296		0.04204	0.03317	0.02403	1.256	0.1009		2.81412	0.00489103
6	rs586346	31875712	T	C		0.2482	0.3309	8.794e-10	0.6711	0.0659		0.2673	0.3203	1.933e-07	0.7916	0.04491		-2.07075	0.0383819
6	rs1313996	31876042	T	A		0.2475	0.3305	7.614e-10	0.67	0.06595		0.2652	0.3199	8.414e-08	0.786	0.04499		-2.00013	0.0454859
6	rs622871	31878495	A	G		0.2032	0.2844	2.567e-10	0.6443	0.07047		0.2187	0.2751	3.365e-09	0.7543	0.04786		-1.85038	0.0642591
6	rs113421621	31878721	T	C		0.06894	0.02624	3.76e-19	2.899	0.124		0.03076	0.02698	0.4153	1.1	0.1168		5.6887	1.28009e-08
6	rs62395851	31881223	C	G		0.1089	0.06381	2.662e-10	1.828	0.09635		0.07416	0.06632	0.167	1.111	0.07601		4.05762	4.9575e-05
6	rs77524031	31881878	T	C		0.1089	0.06404	3.573e-10	1.82	0.09629		0.07416	0.06663	0.1913	1.104	0.07599		4.07536	4.5943e-05
6	rs151014070	31882354	C	T		0.1074	0.06398	1.627e-09	1.785	0.09671		0.07416	0.06614	0.1589	1.113	0.07611		3.83822	0.000123929
6	rs62395855	31884909	T	C		0.06604	0.02335	3.191e-21	3.166	0.1275		0.02837	0.02242	0.0566	1.26	0.1212		5.23755	1.62725e-07
6	rs2844451	31886442	T	C		0.1052	0.06203	5.428e-10	1.824	0.0977		0.07211	0.06367	0.1228	1.126	0.0769		3.87956	0.000104646
6	rs1313995	31887058	A	G		0.1052	0.06198	5.142e-10	1.826	0.09771		0.07211	0.06364	0.1176	1.128	0.07691		3.87366	0.000107212
6	rs1313994	31887076	G	C		0.1052	0.06198	5.142e-10	1.826	0.09771		0.07211	0.06359	0.1163	1.128	0.07691		3.87366	0.000107212
6	rs511294	31888869	G	T		0.1067	0.06215	2.63e-10	1.835	0.0972		0.07348	0.06385	0.06949	1.148	0.07624		3.79675	0.000146607
6	rs544167	31890158	G	T		0.1067	0.0622	2.745e-10	1.834	0.09719		0.07348	0.06385	0.06949	1.148	0.07624		3.79258	0.000149093
6	rs149248967	31891487	G	C		0.1067	0.06276	5.538e-10	1.816	0.09713		0.07348	0.06417	0.08354	1.141	0.07637		3.76124	0.000169076
6	rs1265908	31891662	C	T		0.1067	0.06231	2.992e-10	1.832	0.09717		0.07382	0.06404	0.07652	1.144	0.07619		3.81344	0.000137047
6	rs498240	31892592	A	G		0.1074	0.06265	1.921e-10	1.842	0.09697		0.07416	0.06419	0.06691	1.149	0.07603		3.83015	0.000128065
6	rs588990	31897543	A	G		0.1081	0.06304	2.158e-10	1.836	0.09666		0.07382	0.06451	0.08555	1.14	0.07608		3.87418	0.000106983
6	rs2257331	31898285	G	A		0.1089	0.06315	1.274e-10	1.846	0.0964		0.07416	0.06454	0.0814	1.142	0.07606		3.91098	9.19235e-05
6	rs9332735	31901773	A	G		0.06821	0.02385	4.521e-22	3.199	0.1259		0.02905	0.02276	0.05667	1.257	0.12		5.37068	7.84382e-08
6	rs635348	31902289	G	C		0.1089	0.06304	1.138e-10	1.849	0.09639		0.07348	0.06456	0.1023	1.133	0.07625		3.98507	6.74608e-05
6	rs623529	31902645	G	A		0.1096	0.06309	5.713e-11	1.865	0.0962		0.07348	0.06469	0.1097	1.13	0.07623		4.08211	4.46295e-05
6	rs621701	31903121	A	G		0.1103	0.06315	3.379e-11	1.875	0.09592		0.07416	0.06469	0.0842	1.14	0.07589		4.06816	4.73852e-05
6	rs200211910	31903261	D	I		0.07983	0.03313	5.533e-19	2.668	0.1141		0.03828	0.03186	0.121	1.177	0.1047		5.2846	1.25982e-07
6	rs488755	31904306	A	G		0.1147	0.06537	9.483e-12	1.887	0.09432		0.07656	0.06655	0.0704	1.145	0.07492		4.14749	3.36139e-05
6	rs9332721	31904729	D	I		0.1299	0.08282	2.38e-09	1.68	0.08816		0.09398	0.08648	0.2917	1.074	0.06794		4.01975	5.8261e-05
6	rs201511739	31904733	D	I		0.1299	0.08205	1.418e-09	1.692	0.08819		0.0933	0.08572	0.2691	1.078	0.0682		4.04366	5.26237e-05
6	rs1042663	31905130	A	G		0.1328	0.08505	1.863e-09	1.68	0.08741		0.09809	0.08884	0.163	1.097	0.06681		3.87402	0.000107053
6	rs2507953	31905328	T	G		0.1328	0.0851	1.96e-09	1.678	0.08741		0.09809	0.08874	0.1603	1.098	0.06681		3.85492	0.00011577
6	rs7772063	31906334	A	T		0.1328	0.08527	2.19e-09	1.676	0.0874		0.09809	0.08887	0.1695	1.096	0.0668		3.86114	0.00011286
6	rs7754520	31906505	T	C		0.1328	0.08527	2.19e-09	1.676	0.0874		0.09809	0.08887	0.1695	1.096	0.0668		3.86114	0.00011286
6	rs654727	31906865	T	C		0.1328	0.08527	2.19e-09	1.676	0.0874		0.09809	0.08887	0.1695	1.096	0.0668		3.86114	0.00011286
6	rs550605	31907147	C	T		0.1328	0.08527	2.19e-09	1.676	0.0874		0.09809	0.08884	0.1675	1.096	0.0668		3.86114	0.00011286
6	rs653414	31907168	T	C		0.1328	0.08527	2.19e-09	1.676	0.0874		0.09809	0.08887	0.1682	1.096	0.0668		3.86114	0.00011286
6	rs497239	31908761	C	T		0.1328	0.08533	2.246e-09	1.675	0.0874		0.09843	0.089	0.1552	1.099	0.0667		3.83298	0.000126601
6	rs609061	31910162	A	G		0.1335	0.08521	1.27e-09	1.686	0.08719		0.09809	0.08895	0.1682	1.096	0.06679		3.92138	8.80437e-05
6	rs2242572	31910929	A	G		0.1335	0.0851	1.023e-09	1.691	0.08722		0.09809	0.08887	0.1662	1.097	0.06679		3.93918	8.17597e-05
6	rs547154	31910938	T	G		0.1335	0.08516	1.242e-09	1.686	0.08719		0.09774	0.08884	0.1844	1.093	0.06689		3.94415	8.00834e-05
6	rs641153	31914180	A	G		0.1335	0.08482	1.012e-09	1.691	0.08721		0.09672	0.08853	0.2303	1.084	0.0672		4.03881	5.37232e-05
6	rs4151670	31915532	T	C		0.07402	0.02551	1.252e-24	3.253	0.121		0.03008	0.02457	0.1871	1.167	0.1175		6.07804	1.2166e-09
6	rs537160	31916400	A	G		0.2525	0.3331	8.992e-10	0.6706	0.06589		0.2703	0.3229	4.754e-08	0.7835	0.04478		-1.95312	0.0508052
6	rs541862	31916951	C	T		0.1335	0.08527	1.292e-09	1.686	0.08719		0.09774	0.08895	0.1961	1.09	0.06689		3.96916	7.21261e-05
6	rs4151658	31917557	I	D		0.1335	0.08533	1.409e-09	1.683	0.08717		0.09809	0.08898	0.176	1.094	0.06677		3.92279	8.75276e-05
6	rs522162	31919917	C	T		0.1343	0.08533	7.233e-10	1.697	0.08701		0.09809	0.089	0.1768	1.094	0.06679		4.00242	6.26968e-05
6	rs760070	31919956	C	T		0.1343	0.08533	7.233e-10	1.697	0.08701		0.09809	0.08903	0.1785	1.094	0.06679		4.00242	6.26968e-05
6	rs550513	31920687	T	C		0.1343	0.08527	7.072e-10	1.698	0.08701		0.09809	0.089	0.1754	1.094	0.06679		4.00779	6.12884e-05
6	rs630379	31922254	A	C		0.2003	0.2884	7.677e-12	0.6206	0.07071		0.218	0.28	3.192e-11	0.7288	0.04788		-1.88198	0.0598389
6	rs1265906	31923997	T	C		0.1343	0.08494	5.457e-10	1.704	0.08706		0.09774	0.08871	0.1795	1.094	0.0669		4.03603	5.43638e-05
6	rs403569	31924880	A	G		0.1335	0.08482	9.362e-10	1.694	0.08723		0.09809	0.08869	0.1622	1.098	0.0668		3.94652	7.92954e-05
6	rs440454	31927342	A	G		0.2039	0.294	3.522e-12	0.6184	0.07017		0.2235	0.2869	2.863e-11	0.7301	0.04746		-1.9601	0.0499838
6	rs438999	31928306	G	A		0.1343	0.08555	9.926e-10	1.689	0.08697		0.09877	0.08919	0.1558	1.099	0.06663		3.92239	8.76752e-05
6	rs419788	31928799	T	C		0.2039	0.2939	3.586e-12	0.6185	0.07017		0.2235	0.2869	2.844e-11	0.7301	0.04746		-1.95819	0.0502073
6	rs437179	31929014	A	C		0.2039	0.2944	2.934e-12	0.6171	0.07018		0.2239	0.2875	2.392e-11	0.7293	0.04744		-1.97207	0.0486016
6	rs401775	31931137	C	T		0.2402	0.1718	9.917e-11	1.556	0.06852		0.1883	0.1749	0.1017	1.087	0.05107		4.19733	2.70083e-05
6	rs444921	31932177	T	C		0.1756	0.1212	1.225e-08	1.546	0.07718		0.1449	0.1264	0.02936	1.132	0.0569		3.25054	0.00115187
6	rs62404826	31932209	A	G		0.07475	0.02635	3.649e-24	3.192	0.1202		0.03076	0.02507	0.1788	1.168	0.1161		6.01596	1.78819e-09
6	rs62404827	31932556	T	C		0.07184	0.02507	8.29e-24	3.251	0.1229		0.02973	0.02378	0.1032	1.212	0.1181		5.78886	7.08666e-09
6	rs406936	31933161	A	G		0.1756	0.1212	1.211e-08	1.546	0.07715		0.1449	0.1267	0.03345	1.129	0.0569		3.27904	0.00104162
6	rs62404828	31933238	G	T		0.07184	0.02507	8.29e-24	3.251	0.1229		0.02973	0.02389	0.1101	1.207	0.1181		5.81311	6.13222e-09
6	rs454212	31934372	T	C		0.1756	0.1212	1.199e-08	1.546	0.07715		0.1449	0.1266	0.03314	1.129	0.0569		3.27904	0.00104162
6	rs10646736	31935284	D	I		0.1756	0.1213	1.286e-08	1.544	0.07714		0.1449	0.1267	0.03436	1.128	0.0569		3.27505	0.00105642
6	rs453821	31935311	T	C		0.1756	0.1212	1.211e-08	1.546	0.07715		0.1449	0.1266	0.0337	1.128	0.0569		3.28828	0.00100801
6	rs113941309	31935464	G	C		0.07184	0.02518	1.723e-23	3.22	0.1227		0.02939	0.02371	0.1148	1.206	0.1188		5.75022	8.91258e-09
6	rs410851	31936668	T	C		0.201	0.2917	2.028e-12	0.614	0.07048		0.2218	0.2849	2.21e-11	0.7281	0.04761		-2.00395	0.0450754
6	rs449643	31936679	T	C		0.1756	0.1213	1.261e-08	1.545	0.07715		0.1446	0.1268	0.03986	1.124	0.05696		3.31736	0.000908738
6	rs387608	31941557	A	G		0.1771	0.1216	4.775e-09	1.563	0.07691		0.1456	0.1271	0.03194	1.13	0.05679		3.39303	0.000691243
6	rs377370	31942514	G	A		0.1771	0.1215	4.157e-09	1.565	0.07694		0.1456	0.127	0.0305	1.131	0.05679		3.3963	0.000683047
6	rs386480	31946837	C	G		0.201	0.2927	1.201e-12	0.6109	0.07048		0.2225	0.2852	3.228e-11	0.7304	0.04754		-2.10151	0.0355962
6	rs391165	31947086	A	G		0.1778	0.1216	2.938e-09	1.573	0.07689		0.1463	0.1275	0.03035	1.131	0.05667		3.45364	0.000553076
6	rs389883	31947460	G	T		0.201	0.2932	9.799e-13	0.6097	0.07048		0.2221	0.2857	1.745e-11	0.7272	0.04756		-2.07272	0.0381985
6	rs389512	31947594	C	G		0.1763	0.122	1.032e-08	1.549	0.07703		0.1459	0.1279	0.03848	1.125	0.05672		3.34338	0.000827652
6	rs35227293	31948421	D	I		0.1763	0.1215	6.7e-09	1.557	0.07703		0.1459	0.1271	0.02827	1.133	0.05673		3.32295	0.000890716
6	rs9501393	31974849	G	C		0.1778	0.1233	4.383e-09	1.562	0.07662		0.1456	0.1292	0.0704	1.108	0.05667		3.60346	0.000314005
6	rs115914286	31975151	G	T		0.2729	0.2066	1.788e-08	1.441	0.06527		0.2375	0.2133	0.01044	1.128	0.04703		3.04407	0.00233404
6	rs144747786	32005649	G	A		0.1858	0.1288	1.006e-08	1.538	0.07569		0.1538	0.1358	0.04222	1.12	0.05568		3.37527	0.000737427
6	rs6463	32006621	C	A		0.3454	0.3244	0.08121	1.111	0.06067		0.3756	0.3241	5.66e-09	1.27	0.04131		-1.82233	0.0684054
6	6:32006886	32006886	A	G		0.3491	0.3291	0.1123	1.101	0.06049		0.38	0.3287	1.221e-08	1.263	0.04121		-1.87545	0.0607308
6	6:32007624	32007624	G	A		0.1575	0.1026	8.132e-11	1.681	0.08098		0.1145	0.1091	0.6409	1.03	0.06313		4.77046	1.83807e-06
6	6:32007625	32007625	T	C		0.1575	0.1026	8.397e-11	1.68	0.08096		0.1145	0.109	0.6376	1.03	0.06313		4.76539	1.88484e-06
6	rs6472	32007849	C	G		0.1633	0.1023	1.176e-11	1.717	0.08029		0.1254	0.1064	0.03722	1.135	0.06082		4.10966	3.96246e-05
6	rs76250508	32010272	A	T		0.3418	0.3229	0.1136	1.101	0.06085		0.3749	0.3236	6.585e-09	1.269	0.04133		-1.93057	0.0535363
6	rs200457864	32011316	T	G		0.05515	0.02529	2.915e-11	2.359	0.1344		0.02837	0.02638	0.7865	1.033	0.1196		4.58992	4.43425e-06
6	rs201106977	32011317	C	T		0.05806	0.0259	2.445e-12	2.428	0.1318		0.02768	0.02683	0.9899	1.002	0.1206		4.95423	7.26178e-07
6	rs2894232	32011644	G	A		0.1589	0.1002	1.037e-10	1.671	0.08078		0.1179	0.1048	0.1509	1.094	0.06237		4.15048	3.31776e-05
6	rs2856448	32014575	A	G		0.3933	0.4959	6.637e-13	0.657	0.05889		0.4118	0.491	3.343e-14	0.7367	0.0405		-1.60197	0.109161
6	rs182953657	32017522	A	G		0.07257	0.02451	2.301e-24	3.299	0.1227		0.02939	0.0236	0.1374	1.192	0.1185		5.9678	2.40479e-09
6	rs187862025	32017524	G	A		0.07257	0.02451	2.301e-24	3.299	0.1227		0.02939	0.0236	0.1374	1.192	0.1185		5.9678	2.40479e-09
6	rs62402696	32018345	G	C		0.07765	0.02668	5.796e-25	3.195	0.1186		0.0311	0.02565	0.2425	1.143	0.115		6.22235	4.89763e-10
6	rs2857009	32019746	C	G		0.3418	0.3233	0.1175	1.1	0.06085		0.3753	0.324	6.839e-09	1.269	0.04132		-1.94307	0.0520075
6	rs12333245	32019769	A	G		0.1538	0.09366	8.955e-12	1.741	0.08236		0.1128	0.09805	0.1122	1.107	0.06384		4.34533	1.39065e-05
6	rs2077116	32021838	T	A		0.3425	0.3235	0.09918	1.105	0.06086		0.3759	0.3241	4.769e-09	1.272	0.04131		-1.91345	0.0556908
6	rs9469077	32021852	G	A		0.1255	0.06926	2.059e-13	1.921	0.09092		0.08202	0.07219	0.3063	1.078	0.07331		4.94665	7.55011e-07
6	rs6902493	32022898	T	C		0.3433	0.324	0.09116	1.108	0.06082		0.3759	0.3244	5.66e-09	1.271	0.04132		-1.86659	0.0619586
6	rs6937318	32024832	T	C		0.3592	0.4561	3.149e-12	0.6599	0.06003		0.3889	0.4524	3.519e-09	0.7871	0.04073		-2.42982	0.0151065
6	rs2072628	32025326	T	C		0.1538	0.09361	8.727e-12	1.742	0.08239		0.1128	0.09818	0.112	1.107	0.06385		4.3496	1.36388e-05
6	rs2066982	32025870	T	C		0.1538	0.09389	1.422e-11	1.73	0.08237		0.1131	0.0986	0.1175	1.105	0.06375		4.30381	1.67885e-05
6	rs1009382	32026107	C	T		0.2242	0.2868	1.619e-07	0.7011	0.06828		0.2389	0.2866	1.433e-08	0.7688	0.04645		-1.11623	0.264324
6	rs2269429	32029183	T	C		0.1509	0.09238	1.463e-11	1.742	0.08307		0.1118	0.09692	0.1123	1.108	0.06411		4.3121	1.6171e-05
6	rs204886	32029415	T	C		0.3607	0.4559	4.903e-12	0.6626	0.05998		0.3889	0.4525	3.123e-09	0.7865	0.04073		-2.36437	0.0180609
6	rs2239690	32029849	A	G		0.1538	0.09327	4.548e-12	1.756	0.08241		0.1128	0.09763	0.1016	1.111	0.06386		4.39086	1.12901e-05
6	rs2239689	32030284	A	G		0.3447	0.3246	0.07969	1.112	0.06077		0.3766	0.3249	4.759e-09	1.272	0.0413		-1.82959	0.0673117
6	rs28361052	32032205	C	G		0.3447	0.3246	0.07969	1.112	0.06077		0.3766	0.325	5.03e-09	1.271	0.0413		-1.81888	0.0689292
6	rs35066946	32032306	T	C		0.1538	0.09294	3.22e-12	1.764	0.08244		0.1128	0.09752	0.09373	1.113	0.06385		4.41647	1.00328e-05
6	rs9469079	32032421	T	C		0.2025	0.1195	2.808e-17	1.844	0.07379		0.148	0.126	0.02168	1.139	0.05684		5.17251	2.30974e-07
6	rs204883	32032743	A	G		0.4579	0.4132	0.0009232	1.212	0.05818		0.4771	0.4131	3.963e-11	1.301	0.04002		-1.00348	0.315627
6	rs7766862	32033007	A	G		0.3447	0.3246	0.07969	1.112	0.06077		0.3766	0.3249	4.253e-09	1.273	0.0413		-1.84028	0.0657267
6	rs9469080	32035427	C	T		0.1538	0.09327	3.768e-12	1.761	0.08243		0.1128	0.0976	0.09813	1.112	0.06384		4.40936	1.03678e-05
6	rs9469081	32035603	T	C		0.1538	0.09339	4.177e-12	1.758	0.08241		0.1128	0.09763	0.09853	1.112	0.06384		4.39367	1.11454e-05
6	rs3749962	32036357	A	G		0.1538	0.09327	3.732e-12	1.761	0.08243		0.1128	0.0976	0.09813	1.112	0.06384		4.40936	1.03678e-05
6	rs2071295	32038700	T	C		0.3433	0.3235	0.0879	1.109	0.06084		0.3759	0.324	4.257e-09	1.273	0.04132		-1.87529	0.0607535
6	rs9469082	32040931	G	A		0.1538	0.09355	7.097e-12	1.747	0.0824		0.1131	0.09857	0.1129	1.107	0.06373		4.37985	1.18762e-05
6	rs199581479	32045872	I	D		0.135	0.07515	1.419e-14	1.931	0.08747		0.08715	0.07809	0.2833	1.08	0.07145		5.14487	2.67702e-07
6	rs204877	32047436	G	C		0.1538	0.09311	3.493e-12	1.762	0.08244		0.1128	0.09742	0.09342	1.113	0.06384		4.40585	1.05372e-05
6	rs185819	32050067	T	C		0.3919	0.4952	3.01e-13	0.6516	0.05908		0.4118	0.4903	5.433e-14	0.7387	0.04047		-1.75196	0.0797812
6	rs17207951	32050653	T	C		0.3425	0.3237	0.1067	1.103	0.06084		0.3759	0.3239	4.559e-09	1.272	0.04132		-1.93836	0.0525788
6	rs169496	32052983	T	C		0.1538	0.09372	7.599e-12	1.745	0.08238		0.1131	0.09794	0.09693	1.112	0.06377		4.32523	1.52372e-05
6	rs204900	32056580	C	A		0.1538	0.094	8.754e-12	1.742	0.08237		0.1131	0.0981	0.1025	1.11	0.06375		4.32683	1.5127e-05
6	rs204899	32057627	T	C		0.1509	0.09172	8.326e-12	1.751	0.08302		0.1118	0.09532	0.05326	1.132	0.06413		4.15807	3.20943e-05
6	rs17201588	32057972	A	T		0.3447	0.3244	0.07776	1.113	0.06078		0.3763	0.3246	4.97e-09	1.272	0.0413		-1.81715	0.0691943
6	rs204897	32060213	C	G		0.1531	0.09305	8.943e-12	1.743	0.08251		0.1124	0.09758	0.1099	1.108	0.06392		4.3407	1.42027e-05
6	rs2071293	32062687	A	G		0.3215	0.3123	0.3788	1.056	0.06181		0.3585	0.3128	3.888e-08	1.256	0.04171		-2.32602	0.0200174
6	rs41270458	32063896	A	G		0.07329	0.02557	7.241e-24	3.237	0.1219		0.02973	0.02407	0.1355	1.192	0.1178		5.89325	3.78663e-09
6	rs204896	32064098	T	C		0.1517	0.09194	7.453e-12	1.75	0.08277		0.1104	0.09634	0.1293	1.103	0.06428		4.40446	1.06048e-05
6	rs17421624	32066177	C	T		0.3208	0.3128	0.4265	1.05	0.06188		0.3592	0.3133	3.256e-08	1.258	0.0417		-2.42207	0.0154323
6	rs41268896	32070069	A	G		0.3469	0.3264	0.08874	1.109	0.06069		0.377	0.3263	5.563e-09	1.271	0.04134		-1.85675	0.0633462
6	rs138908534	32070347	D	I		0.4536	0.4127	0.002543	1.192	0.05821		0.4757	0.4139	6.789e-11	1.297	0.04002		-1.19509	0.232051
6	rs200907219	32070602	D	I		0.08491	0.02779	5.742e-30	3.414	0.1147		0.03281	0.02625	0.1574	1.17	0.112		6.67996	2.39008e-11
6	rs4711286	32071637	C	T		0.4579	0.4131	0.001159	1.208	0.05818		0.4764	0.4133	3.036e-11	1.304	0.04004		-1.08274	0.278923
6	rs439844	32072940	T	C		0.156	0.09305	5.557e-13	1.789	0.08194		0.1118	0.09781	0.1463	1.098	0.06402		4.69462	2.67104e-06
6	rs55740958	32073700	T	C		0.1328	0.07399	7.085e-14	1.909	0.08842		0.08852	0.07712	0.2343	1.088	0.07111		4.95509	7.22972e-07
6	rs429150	32075563	C	T		0.5806	0.4907	1.279e-10	1.453	0.05845		0.5321	0.4932	3.07e-05	1.181	0.03994		2.92783	0.00341339
6	rs2269426	32076499	A	G		0.4354	0.3866	0.000538	1.226	0.05871		0.4422	0.3897	9.437e-09	1.26	0.04031		-0.38411	0.700897
6	rs411337	32077380	T	C		0.1364	0.07487	1.736e-14	1.93	0.08772		0.09125	0.07888	0.166	1.102	0.07015		4.98925	6.06145e-07
6	rs114775987	32077690	A	G		0.08055	0.02607	5.569e-29	3.519	0.1183		0.03008	0.02439	0.1474	1.183	0.1169		6.55459	5.57946e-11
6	rs9469084	32080383	T	C		0.1357	0.07487	3.776e-14	1.917	0.0879		0.09125	0.07877	0.1605	1.104	0.07016		4.90652	9.27077e-07
6	rs8283	32083300	G	A		0.2707	0.1808	8.721e-15	1.663	0.06612		0.2116	0.1853	0.01019	1.135	0.04927		4.63252	3.61234e-06
6	rs62402720	32085317	G	C		0.0791	0.02568	2.689e-28	3.512	0.1194		0.03008	0.02434	0.1518	1.181	0.117		6.51931	7.0632e-11
6	rs62402721	32087258	T	C		0.08055	0.02618	7.859e-29	3.507	0.1183		0.03076	0.02457	0.1141	1.2	0.1159		6.47557	9.4454e-11
6	rs113023346	32088105	A	G		0.07983	0.02579	9.087e-29	3.529	0.1189		0.03042	0.02431	0.1209	1.197	0.1164		6.4979	8.14488e-11
6	rs204888	32089142	T	G		0.1357	0.07493	3.675e-14	1.918	0.0879		0.09159	0.07875	0.1423	1.108	0.07002		4.88279	1.04597e-06
6	rs204893	32094593	C	T		0.5943	0.4743	8.458e-17	1.627	0.05888		0.5513	0.4808	1.099e-11	1.313	0.04024		3.00662	0.00264168
6	rs35580488	32097421	C	G		0.03701	0.01312	2.659e-10	2.831	0.1708		0.01538	0.01193	0.1081	1.301	0.1636		3.28736	0.00101133
6	rs169494	32097876	A	G		0.1343	0.07487	1.744e-13	1.889	0.08825		0.09125	0.0777	0.1079	1.12	0.07017		4.63621	3.54855e-06
6	rs71565309	32103667	A	G		0.1154	0.05764	6.929e-16	2.137	0.09594		0.07109	0.05714	0.049	1.168	0.07895		4.86213	1.1613e-06
6	rs3096698	32107139	T	C		0.262	0.3429	1.244e-09	0.6752	0.06492		0.296	0.3443	7.848e-08	0.7908	0.04366		-2.02	0.043383
6	rs432953	32124543	A	T		0.1263	0.0801	1.134e-08	1.668	0.09035		0.08578	0.08638	0.553	0.9587	0.07126		4.81274	1.48873e-06
6	rs9267812	32128394	T	C		0.1967	0.1285	5.447e-12	1.671	0.07498		0.1487	0.1331	0.03439	1.126	0.05611		4.21517	2.49592e-05
6	rs112092191	32130089	T	C		0.08273	0.02985	1.914e-24	3.122	0.1156		0.03452	0.02971	0.3049	1.119	0.1098		6.43548	1.23084e-10
6	rs76230335	32131667	A	G		0.08055	0.02724	1.761e-26	3.346	0.118		0.03144	0.02604	0.1748	1.167	0.1147		6.40087	1.54493e-10
6	rs74420725	32140200	D	I		0.082	0.02929	2.619e-24	3.115	0.116		0.03418	0.02892	0.3467	1.109	0.1102		6.45481	1.08355e-10
6	rs408359	32141883	A	G		0.1205	0.07243	4.597e-10	1.771	0.09263		0.07826	0.07796	0.5664	0.9584	0.07429		5.17123	2.32562e-07
6	rs184003	32150296	A	C		0.1205	0.07387	2.521e-09	1.73	0.09257		0.07929	0.07904	0.532	0.9549	0.07398		5.01494	5.30505e-07
6	rs2071292	32155948	G	A		0.0508	0.01712	8.79e-14	2.945	0.149		0.02358	0.02061	0.2109	1.182	0.1331		4.56927	4.89426e-06
6	rs35278224	32164665	D	I		0.103	0.04869	1.134e-16	2.247	0.1007		0.05263	0.04961	0.9499	1.006	0.08949		5.96515	2.44403e-09
6	rs8192577	32164952	A	G		0.03774	0.009227	2.286e-17	4.012	0.1792		0.01572	0.01094	0.01513	1.493	0.1656		4.05124	5.09471e-05
6	rs8192576	32165300	G	A		0.04136	0.01223	2.27e-15	3.464	0.1664		0.02051	0.01455	0.008188	1.464	0.1448		3.90447	9.4433e-05
6	rs140671051	32168017	C	T		0.04717	0.01634	7.067e-13	2.948	0.1538		0.02324	0.01954	0.1179	1.236	0.1347		4.2517	2.12155e-05
6	rs141048173	32175458	G	A		0.04644	0.01612	1.598e-12	2.914	0.1553		0.0229	0.01885	0.06791	1.282	0.1357		3.98142	6.85047e-05
6	rs75814414	32179094	A	G		0.04717	0.01634	6.086e-13	2.958	0.1539		0.0229	0.01941	0.1172	1.237	0.1354		4.25314	2.10797e-05
6	rs80074882	32184329	G	A		0.05588	0.02268	9.204e-11	2.454	0.1391		0.03144	0.0267	0.1163	1.202	0.1165		3.93368	8.36566e-05
6	rs78718262	32184410	G	C		0.04644	0.01618	9.408e-13	2.94	0.1547		0.0229	0.01946	0.1227	1.233	0.1353		4.22812	2.35657e-05
6	rs379464	32186348	T	C		0.1023	0.04819	3.039e-16	2.23	0.1012		0.0499	0.04904	0.7651	0.9731	0.09133		6.08335	1.17699e-09
6	rs8192590	32187783	G	C		0.04644	0.01612	8.93e-13	2.937	0.1544		0.02256	0.01938	0.1587	1.212	0.1361		4.30041	1.70486e-05
6	rs8192587	32188713	G	C		0.08418	0.0264	6.901e-31	3.622	0.1167		0.03281	0.02578	0.04173	1.256	0.1127		6.52815	6.65865e-11
6	rs8192584	32189192	A	G		0.08781	0.03029	6.153e-28	3.265	0.1126		0.03623	0.0305	0.1935	1.149	0.1071		6.72051	1.81087e-11
6	rs8192569	32190484	A	G		0.1386	0.08594	8.063e-11	1.729	0.08575		0.08886	0.08654	0.8948	0.9907	0.07024		5.02399	5.06085e-07
6	rs16869875	32192217	T	C		0.0537	0.0209	1.601e-12	2.617	0.1403		0.03178	0.02313	0.003622	1.401	0.1167		3.42396	0.000617153
6	rs17201812	32194825	A	T		0.0537	0.02079	5.186e-12	2.552	0.14		0.0311	0.0225	0.003624	1.405	0.1179		3.26087	0.00111073
6	rs17208188	32195005	T	C		0.05515	0.02146	1.658e-12	2.587	0.1385		0.03144	0.02318	0.005564	1.381	0.1172		3.45962	0.000540935
6	rs151234476	32195638	C	G		0.03991	0.01206	6.59e-15	3.405	0.1678		0.02085	0.01419	0.002917	1.532	0.1441		3.61092	0.000305118
6	rs76161886	32200235	A	G		0.0537	0.01996	2.974e-13	2.698	0.1406		0.02973	0.02192	0.004663	1.403	0.1205		3.5313	0.000413517
6	rs62404591	32202920	C	G		0.09144	0.02479	1.749e-41	4.377	0.1162		0.0352	0.02357	0.000981	1.429	0.1098		7.00186	2.52587e-12
6	rs200638469	32202933	I	D		0.0537	0.02018	1.364e-12	2.613	0.1405		0.03144	0.0226	0.002305	1.429	0.1176		3.29396	0.000987851
6	rs188061229	32202934	T	C		0.0537	0.02018	1.364e-12	2.613	0.1405		0.03144	0.0226	0.002305	1.429	0.1176		3.29396	0.000987851
6	rs62404592	32203004	A	C		0.09144	0.02479	1.749e-41	4.377	0.1162		0.0352	0.02355	0.0008839	1.433	0.1098		6.98437	2.86127e-12
6	rs148156763	32204098	T	C		0.03846	0.009339	4.06e-18	4.013	0.1766		0.01675	0.01078	0.003817	1.589	0.1612		3.87453	0.00010683
6	rs140885842	32205812	D	I		0.0537	0.02012	7.722e-13	2.65	0.1404		0.0311	0.02245	0.00265	1.423	0.1181		3.38914	0.000701117
6	rs62404593	32206987	T	C		0.09579	0.02418	1.354e-48	4.814	0.1149		0.03418	0.02271	0.00149	1.419	0.1117		7.62311	2.4763e-14
6	rs9267951	32212655	T	C		0.3055	0.2605	0.0001795	1.261	0.06259		0.3052	0.2561	2.898e-08	1.271	0.04343		-0.10369	0.917419
6	rs114744123	32212694	A	G		0.6016	0.4699	3.073e-21	1.727	0.05878		0.5448	0.4757	2.13e-11	1.305	0.04004		3.93949	8.16564e-05
6	rs115079551	32212699	T	C		0.08999	0.142	4.245e-08	0.5886	0.09833		0.1111	0.1449	1.915e-06	0.7412	0.06289		-1.97499	0.0482697
6	rs9281692	32212705	I	D		0.5893	0.4549	9.944e-22	1.738	0.05867		0.529	0.46	7.358e-12	1.312	0.03993		3.96205	7.43076e-05
6	rs10456405	32212867	G	T		0.2496	0.1704	3.591e-13	1.628	0.06829		0.2047	0.1801	0.003308	1.159	0.05036		4.00462	6.21185e-05
6	rs9267954	32213052	T	A		0.3026	0.2521	8.274e-05	1.279	0.06302		0.3018	0.2483	2.974e-09	1.294	0.04363		-0.15212	0.879094
6	rs9267955	32213150	A	G		0.08926	0.1419	4.467e-08	0.5884	0.09852		0.1111	0.1443	2.549e-06	0.744	0.06288		-2.00754	0.0446921
6	rs9267956	32213638	G	A		0.4398	0.3909	0.0006853	1.217	0.05813		0.4597	0.3967	6.373e-10	1.28	0.04011		-0.71464	0.474834
6	rs440169	32213788	A	G		0.4761	0.4346	0.007573	1.166	0.05773		0.5007	0.4409	9.219e-09	1.257	0.03995		-1.07042	0.284431
6	rs450124	32213809	C	T		0.4826	0.4387	0.004692	1.176	0.05768		0.5051	0.4447	6.381e-09	1.26	0.03994		-0.98339	0.325416
6	rs115441542	32213810	C	G		0.4681	0.4269	0.008342	1.163	0.05766		0.4921	0.4338	2.619e-08	1.249	0.03998		-1.01676	0.309269
6	rs412492	32213831	T	A		0.4826	0.4389	0.004802	1.176	0.05768		0.5051	0.4448	7.631e-09	1.258	0.03994		-0.96075	0.33668
6	rs397379	32214059	C	G		0.4826	0.4396	0.005416	1.173	0.05768		0.5058	0.4454	6.858e-09	1.259	0.03995		-1.0084	0.313264
6	rs547153	32214193	A	G		0.4761	0.4354	0.008566	1.163	0.05773		0.5014	0.4415	9.58e-09	1.257	0.03995		-1.10711	0.268245
6	rs693294	32214431	G	A		0.4826	0.4396	0.005416	1.173	0.05768		0.5058	0.4454	7.011e-09	1.259	0.03995		-1.0084	0.313264
6	rs9267958	32214616	C	A		0.4761	0.4354	0.008566	1.163	0.05773		0.5014	0.4415	9.58e-09	1.257	0.03995		-1.10711	0.268245
6	rs563412	32215063	A	G		0.4826	0.4396	0.005498	1.173	0.05767		0.5058	0.4455	7.229e-09	1.259	0.03995		-1.00852	0.313207
6	rs405875	32215188	C	T		0.4826	0.4395	0.00533	1.174	0.05767		0.5055	0.4455	8.142e-09	1.258	0.03994		-0.98512	0.324564
6	rs410283	32215198	T	G		0.4826	0.4395	0.005251	1.174	0.05767		0.5055	0.4455	8.279e-09	1.258	0.03994		-0.98512	0.324564
6	rs2515892	32215252	T	G		0.4826	0.4395	0.005251	1.174	0.05767		0.5055	0.4455	8.279e-09	1.258	0.03994		-0.98512	0.324564
6	rs400139	32215292	A	C		0.4826	0.4395	0.005251	1.174	0.05767		0.5055	0.4455	8.279e-09	1.258	0.03994		-0.98512	0.324564
6	rs399897	32215314	T	C		0.4826	0.4396	0.00547	1.173	0.05768		0.5055	0.4456	9.678e-09	1.256	0.03994		-0.97447	0.329821
6	rs1559876	32215769	C	G		0.4383	0.3895	0.0007322	1.216	0.05816		0.4583	0.3953	4.93e-10	1.282	0.04009		-0.74824	0.454315
6	rs2894239	32215796	G	T		0.4761	0.4352	0.008286	1.164	0.05772		0.501	0.4416	1.138e-08	1.255	0.03994		-1.0724	0.283539
6	rs2395110	32215876	A	G		0.4826	0.4394	0.005231	1.174	0.05767		0.5055	0.4455	8.495e-09	1.258	0.03994		-0.98512	0.324564
6	rs2395111	32215964	C	T		0.4826	0.4395	0.005338	1.174	0.05766		0.5055	0.4455	8.749e-09	1.257	0.03994		-0.9739	0.330106
6	rs6914780	32216529	A	T		0.143	0.06743	8.308e-24	2.382	0.08797		0.07621	0.0633	0.02574	1.185	0.07598		6.00653	1.89535e-09
6	rs3115576	32216850	A	T		0.4761	0.4354	0.008595	1.163	0.05771		0.501	0.4416	1.144e-08	1.255	0.03994		-1.08477	0.278021
6	rs3115575	32216891	G	T		0.4761	0.4354	0.008595	1.163	0.05771		0.501	0.4415	1.129e-08	1.255	0.03994		-1.08477	0.278021
6	rs113718114	32216895	C	T		0.1016	0.02435	1.783e-52	4.889	0.1131		0.0352	0.02334	0.0005734	1.454	0.11		7.68628	1.5148e-14
6	rs3130310	32216911	G	C		0.4761	0.4353	0.008448	1.164	0.05772		0.501	0.4415	1.114e-08	1.255	0.03994		-1.0724	0.283539
6	rs6457508	32216963	T	C		0.4761	0.4352	0.008286	1.164	0.05772		0.501	0.4415	1.121e-08	1.255	0.03994		-1.0724	0.283539
6	rs6457509	32217018	C	G		0.4761	0.4351	0.00819	1.164	0.05772		0.501	0.4413	9.922e-09	1.256	0.03995		-1.08366	0.278514
6	rs6457510	32217046	T	C		0.4761	0.435	0.007978	1.165	0.05772		0.501	0.4412	9.16e-09	1.257	0.03995		-1.08277	0.278912
6	rs9267970	32217160	G	A		0.4761	0.4352	0.008298	1.164	0.05772		0.501	0.4413	1.024e-08	1.256	0.03994		-1.08375	0.278475
6	rs9267971	32217185	C	T		0.4761	0.4352	0.008286	1.164	0.05772		0.501	0.4415	1.103e-08	1.255	0.03994		-1.0724	0.283539
6	rs3130311	32217367	G	A		0.4761	0.4353	0.008431	1.164	0.05772		0.501	0.4415	1.102e-08	1.255	0.03994		-1.0724	0.283539
6	rs3130312	32217436	G	A		0.4761	0.4352	0.008286	1.164	0.05772		0.501	0.4415	1.107e-08	1.255	0.03994		-1.0724	0.283539
6	rs3130313	32217453	G	A		0.4761	0.4352	0.008286	1.164	0.05772		0.501	0.4415	1.107e-08	1.255	0.03994		-1.0724	0.283539
6	rs2395112	32217594	T	C		0.4761	0.4352	0.008286	1.164	0.05772		0.501	0.4415	1.092e-08	1.255	0.03994		-1.0724	0.283539
6	rs2894240	32217846	A	G		0.4761	0.4353	0.008307	1.164	0.05772		0.501	0.4415	1.117e-08	1.255	0.03994		-1.0724	0.283539
6	6:32218051:I	32218051	I	D		0.4739	0.4329	0.008669	1.163	0.05773		0.4986	0.4388	1.057e-08	1.256	0.03995		-1.09578	0.273176
6	rs151046138	32218053	I	D		0.4739	0.4329	0.008642	1.163	0.05773		0.4986	0.4388	9.911e-09	1.256	0.03995		-1.09578	0.273176
6	rs138453630	32218119	T	C		0.4361	0.3882	0.001083	1.208	0.05819		0.4569	0.3944	7.609e-10	1.278	0.04011		-0.79704	0.425429
6	6:32218120	32218120	A	G		0.05951	0.1086	8.667e-09	0.5119	0.119		0.07416	0.1024	6.407e-05	0.7456	0.07406		-2.683	0.00729641
6	rs143068344	32218198	G	A		0.4383	0.3895	0.0007727	1.214	0.05815		0.4586	0.3957	5.631e-10	1.281	0.0401		-0.76052	0.446941
6	6:32218325	32218325	T	G		0.4383	0.3895	0.0007587	1.215	0.05815		0.458	0.3954	7.182e-10	1.279	0.04009		-0.72681	0.467345
6	6:32218655	32218655	A	G		0.09942	0.02424	2.354e-51	4.844	0.1137		0.0352	0.02305	0.0003643	1.474	0.1102		7.51394	5.7375e-14
6	rs3115573	32218843	G	A		0.4761	0.4352	0.008286	1.164	0.05772		0.501	0.4416	1.165e-08	1.255	0.03994		-1.0724	0.283539
6	rs3096701	32219159	T	C		0.4761	0.4352	0.008206	1.164	0.05772		0.501	0.4417	1.2e-08	1.255	0.03994		-1.0724	0.283539
6	6:32219898	32219898	A	G		0.05951	0.1089	7.22e-09	0.5103	0.119		0.0745	0.1027	7.658e-05	0.7484	0.0739		-2.73373	0.00626216
6	rs9267992	32220397	G	A		0.08999	0.1424	4.116e-08	0.5879	0.09838		0.1114	0.1446	2.161e-06	0.7427	0.0628		-2.00261	0.0452191
6	rs3130315	32220685	A	G		0.4761	0.4352	0.008286	1.164	0.05772		0.501	0.4416	1.165e-08	1.255	0.03994		-1.0724	0.283539
6	rs3130317	32221413	A	T		0.4753	0.4355	0.009858	1.16	0.05774		0.501	0.4419	1.345e-08	1.254	0.03994		-1.10983	0.267073
6	rs9267996	32221934	G	A		0.4383	0.3894	0.0008121	1.214	0.05816		0.4586	0.3953	4.953e-10	1.282	0.04008		-0.77161	0.440348
6	rs62404604	32222059	T	G		0.09869	0.02429	2.504e-50	4.797	0.1139		0.0352	0.02284	0.0002881	1.484	0.1102		7.40294	1.332e-13
6	rs3115570	32222706	G	A		0.4775	0.4385	0.01354	1.153	0.05777		0.5034	0.4442	1.37e-08	1.254	0.03997		-1.19533	0.231958
6	rs9268000	32223531	C	A		0.402	0.3729	0.02732	1.137	0.05854		0.4334	0.3759	8.223e-09	1.26	0.04025		-1.44588	0.148211
6	rs28895018	32224378	C	T		0.1393	0.06331	2.391e-25	2.473	0.08913		0.07075	0.0584	0.02017	1.199	0.07845		6.09702	1.08064e-09
6	rs143837992	32225341	T	A		0.09942	0.02385	1.013e-50	4.853	0.1143		0.03486	0.02258	0.0003464	1.479	0.1108		7.46428	8.3757e-14
6	rs9268026	32226481	G	A		0.05951	0.1089	8.155e-09	0.5115	0.119		0.07348	0.1027	3.623e-05	0.7376	0.07432		-2.60906	0.00907923
6	rs147193449	32227488	G	A		0.4601	0.4045	0.0001243	1.245	0.0577		0.4754	0.4109	3.595e-10	1.283	0.03994		-0.42844	0.668332
6	rs144338179	32227912	D	I		0.4586	0.4047	0.0002072	1.237	0.05773		0.4754	0.4114	5.159e-10	1.28	0.03994		-0.48677	0.626421
6	rs9268045	32229655	T	C		0.4601	0.4046	0.0001278	1.245	0.0577		0.4754	0.4111	3.794e-10	1.282	0.03994		-0.41733	0.676439
6	rs146576271	32229989	D	I		0.05951	0.109	9.182e-09	0.5125	0.119		0.07348	0.103	2.62e-05	0.7336	0.07432		-2.55638	0.0105768
6	rs3132971	32230256	G	T		0.05951	0.1091	7.845e-09	0.5111	0.119		0.07348	0.1028	3.188e-05	0.736	0.07432		-2.59915	0.00934536
6	rs4959091	32231014	A	G		0.4601	0.4047	0.0001347	1.244	0.0577		0.4751	0.4112	4.97e-10	1.28	0.03993		-0.40656	0.68433
6	rs62402977	32231102	T	C		0.1016	0.02429	1.069e-52	4.912	0.1132		0.0352	0.02292	0.0002926	1.483	0.1102		7.5807	3.4368e-14
6	rs2395114	32233547	G	A		0.4594	0.4047	0.0001674	1.24	0.05771		0.4754	0.4114	4.691e-10	1.281	0.03994		-0.4635	0.643008
6	rs9268082	32234953	T	G		0.4594	0.4047	0.0001678	1.24	0.05771		0.4754	0.4111	4.209e-10	1.281	0.03994		-0.4635	0.643008
6	rs9268086	32238266	T	C		0.4586	0.4047	0.0002092	1.236	0.05773		0.4754	0.4111	4.207e-10	1.281	0.03994		-0.50942	0.610461
6	rs2395115	32238802	C	T		0.4586	0.4047	0.0002092	1.236	0.05773		0.4754	0.4111	4.207e-10	1.281	0.03994		-0.50942	0.610461
6	rs2022539	32239558	C	A		0.4586	0.4048	0.0002119	1.236	0.05773		0.4754	0.4113	4.736e-10	1.281	0.03994		-0.50942	0.610461
6	rs3115556	32240072	A	T		0.05951	0.1089	8.443e-09	0.5118	0.119		0.07314	0.1026	2.783e-05	0.7338	0.07449		-2.56641	0.0102756
6	rs4713515	32240875	A	G		0.4194	0.4573	0.007053	0.8545	0.05843		0.392	0.451	3.325e-08	0.799	0.04071		0.94302	0.345672
6	rs113498355	32241969	C	T		0.1023	0.02457	5.843e-53	4.911	0.1128		0.03554	0.023	0.0002378	1.488	0.1097		7.58863	3.233e-14
6	rs28732185	32244183	A	C		0.1393	0.06309	2.35e-25	2.475	0.0892		0.07109	0.05845	0.01722	1.204	0.07828		6.07183	1.2646e-09
6	rs9268104	32246919	A	G		0.08926	0.1415	4.986e-08	0.5889	0.09871		0.1104	0.1442	1.725e-06	0.7398	0.06304		-1.94773	0.051447
6	rs9268113	32248166	C	G		0.4514	0.3989	0.0002714	1.232	0.05784		0.4692	0.4055	3.679e-10	1.283	0.03998		-0.57688	0.564018
6	rs9268115	32248364	T	C		0.4594	0.4063	0.0003134	1.229	0.05772		0.4781	0.4138	3.435e-10	1.283	0.03995		-0.61257	0.540163
6	rs9268118	32249987	T	C		0.08491	0.1386	1.516e-08	0.5708	0.1009		0.1056	0.1407	7.593e-07	0.7279	0.06422		-2.03275	0.0420773
6	rs62402999	32251835	G	T		0.1023	0.02446	3.508e-53	4.932	0.1129		0.03554	0.023	0.0002385	1.488	0.1097		7.61228	2.693e-14
6	rs76036733	32252132	G	A		0.05951	0.1087	1.042e-08	0.5137	0.1191		0.07314	0.1024	3.369e-05	0.7361	0.0745		-2.56067	0.0104471
6	rs7454557	32252274	G	A		0.4579	0.4046	0.0002471	1.233	0.05773		0.4751	0.4112	5.694e-10	1.279	0.03994		-0.52178	0.601827
6	rs9268129	32254225	C	G		0.4507	0.3973	0.0001878	1.239	0.05785		0.4665	0.4031	5.331e-10	1.28	0.03998		-0.46296	0.643396
6	rs191412020	32254259	A	T		0.08273	0.04725	3.565e-09	1.884	0.109		0.04921	0.04419	0.2683	1.108	0.09255		3.7124	0.000205304
6	6:32254654	32254654	G	A		0.4586	0.4047	0.0002054	1.237	0.05773		0.4754	0.4115	5.296e-10	1.28	0.03994		-0.48677	0.626421
6	rs28732186	32255417	A	G		0.1393	0.06326	2.251e-25	2.475	0.08917		0.07109	0.05853	0.01907	1.2	0.07822		6.10307	1.04052e-09
6	rs9268141	32256132	A	G		0.4499	0.3971	0.000206	1.237	0.05785		0.4665	0.4031	5.324e-10	1.28	0.03999		-0.48589	0.627045
6	rs9268144	32257199	C	T		0.05951	0.1084	1.104e-08	0.5142	0.1191		0.07314	0.1025	3.203e-05	0.7355	0.0745		-2.54794	0.0108362
6	rs4713518	32257337	G	A		0.4579	0.4043	0.0002269	1.235	0.05773		0.4754	0.4112	4.337e-10	1.281	0.03995		-0.5209	0.602434
6	rs138712958	32258130	D	I		0.06023	0.1089	1.617e-08	0.5199	0.1184		0.07348	0.1032	2.24e-05	0.7318	0.07431		-2.44565	0.0144593
6	rs482194	32260559	G	A		0.4565	0.4044	0.0002871	1.231	0.05777		0.4754	0.411	3.859e-10	1.282	0.03994		-0.578	0.563262
6	rs7775397	32261252	G	T		0.05951	0.1089	9.392e-09	0.5127	0.119		0.07348	0.1031	2.551e-05	0.7333	0.07432		-2.55068	0.0107512
6	rs560505	32261771	G	A		0.4485	0.3971	0.0002811	1.232	0.05786		0.4668	0.4029	4.024e-10	1.282	0.03997		-0.56571	0.571592
6	rs9268152	32263663	T	C		0.05951	0.1087	9.963e-09	0.5133	0.119		0.07348	0.1029	2.745e-05	0.7343	0.07431		-2.55215	0.0107059
6	rs518374	32265710	C	A		0.4565	0.4044	0.0003178	1.229	0.05777		0.4754	0.411	3.797e-10	1.282	0.03994		-0.60116	0.547736
6	rs6906662	32266506	A	G		0.1393	0.06342	2.747e-25	2.47	0.08911		0.07075	0.0584	0.02021	1.199	0.07842		6.08858	1.13914e-09
6	rs565571	32266535	A	G		0.4499	0.3973	0.0002152	1.236	0.05786		0.4665	0.403	4.857e-10	1.281	0.03997		-0.50852	0.611091
6	rs537757	32268501	T	A		0.4586	0.4049	0.0002162	1.236	0.05773		0.4757	0.4115	4.356e-10	1.281	0.03994		-0.50942	0.610461
6	rs533876	32268980	G	A		0.4586	0.4049	0.0002162	1.236	0.05773		0.4757	0.4112	3.536e-10	1.283	0.03993		-0.53168	0.594946
6	rs9268158	32269457	T	C		0.05951	0.1087	1.01e-08	0.5135	0.119		0.07314	0.1027	2.564e-05	0.7328	0.07449		-2.53308	0.0113065
6	rs477005	32270500	G	A		0.4507	0.3973	0.0001774	1.24	0.05785		0.4665	0.4029	4.534e-10	1.281	0.03997		-0.46263	0.643632
6	rs144936508	32271088	T	C		0.0537	0.01345	2.228e-25	4.26	0.1526		0.01948	0.01259	0.005074	1.511	0.1482		4.87258	1.1015e-06
6	rs116729028	32271884	C	T		0.1009	0.02435	2.494e-52	4.9	0.1134		0.0352	0.02305	0.0003207	1.479	0.1101		7.57878	3.4881e-14
6	rs544358	32273158	C	G		0.4586	0.4046	0.0001975	1.237	0.05774		0.4754	0.4111	4.31e-10	1.281	0.03994		-0.49784	0.618599
6	rs9268177	32274882	A	C		0.05951	0.1087	9.937e-09	0.5132	0.119		0.07314	0.1027	2.505e-05	0.7326	0.07447		-2.53549	0.011229
6	rs480085	32275555	T	G		0.4586	0.4044	0.0001909	1.238	0.05773		0.4754	0.4113	4.85e-10	1.28	0.03994		-0.47526	0.634602
6	rs9268178	32275621	T	C		0.05951	0.1087	1.018e-08	0.5136	0.119		0.07314	0.1027	2.505e-05	0.7326	0.07447		-2.52994	0.0114082
6	rs148136830	32276169	G	A		0.4557	0.3992	6.352e-05	1.257	0.05772		0.4706	0.4051	5.112e-10	1.28	0.03996		-0.25828	0.796188
6	rs1265776	32276502	G	A		0.4586	0.4044	0.0001909	1.238	0.05773		0.4754	0.4113	4.85e-10	1.28	0.03994		-0.47526	0.634602
6	rs113361661	32276907	D	I		0.1393	0.06331	2.391e-25	2.473	0.08913		0.07075	0.05837	0.01935	1.201	0.07843		6.08366	1.17469e-09
6	rs502626	32278266	G	A		0.4586	0.4046	0.0002011	1.237	0.05773		0.4754	0.4112	4.654e-10	1.281	0.03994		-0.49789	0.618558
6	rs28732188	32279532	A	C		0.1393	0.06326	2.167e-25	2.475	0.08915		0.07075	0.05845	0.02022	1.199	0.07841		6.10442	1.03178e-09
6	rs9268208	32280591	C	T		0.05878	0.1071	1.634e-08	0.5159	0.1198		0.07109	0.1015	1.223e-05	0.7214	0.07539		-2.36868	0.0178517
6	rs547261	32282033	A	G		0.4586	0.4045	0.0002052	1.237	0.05772		0.4757	0.4116	4.756e-10	1.28	0.03992		-0.48691	0.626325
6	rs9268219	32284108	G	T		0.05588	0.1045	8.898e-09	0.5041	0.1222		0.06801	0.09815	7.289e-06	0.7104	0.07695		-2.37556	0.0175224
6	rs495140	32284423	T	A		0.4579	0.4042	0.0002026	1.237	0.05774		0.4757	0.4111	3.218e-10	1.283	0.03993		-0.5201	0.602994
6	rs567828	32284950	A	T		0.4579	0.4042	0.0002026	1.237	0.05774		0.4757	0.4111	3.218e-10	1.283	0.03993		-0.5201	0.602994
6	rs116667074	32285362	T	C		0.05951	0.1086	1.052e-08	0.514	0.119		0.07348	0.1027	3.677e-05	0.7379	0.07431		-2.5773	0.00995753
6	rs531094	32286102	A	T		0.4579	0.4048	0.0002363	1.234	0.05774		0.4757	0.4116	4.89e-10	1.28	0.03993		-0.52134	0.602129
6	rs28732189	32286450	G	T		0.1393	0.0637	5.702e-25	2.452	0.08902		0.0704	0.05843	0.02394	1.193	0.07857		6.06761	1.29826e-09
6	rs557539	32286680	A	G		0.4637	0.4087	0.0001423	1.243	0.05766		0.4798	0.4152	3.685e-10	1.282	0.03991		-0.44055	0.659538
6	rs560324	32286984	G	T		0.4644	0.4088	0.0001307	1.244	0.05766		0.4798	0.4154	3.978e-10	1.282	0.03991		-0.42908	0.667863
6	rs35183283	32287114	I	D		0.3295	0.4043	5.569e-08	0.7194	0.06099		0.3295	0.3991	1.755e-11	0.7542	0.04212		-0.63734	0.523904
6	rs141556256	32287118	I	D		0.3295	0.4043	5.569e-08	0.7194	0.06099		0.3295	0.3991	1.755e-11	0.7542	0.04212		-0.63734	0.523904
6	rs2746115	32287329	T	C		0.4681	0.4133	0.0002016	1.237	0.05772		0.4839	0.4216	2.706e-09	1.266	0.03988		-0.33031	0.741169
6	rs575765	32288041	C	T		0.4586	0.4047	0.0001978	1.237	0.05774		0.4757	0.4115	3.893e-10	1.282	0.03994		-0.50895	0.610786
6	rs574710	32288190	C	T		0.4644	0.4088	0.0001307	1.244	0.05766		0.4798	0.4155	4.406e-10	1.281	0.03991		-0.41796	0.67598
6	rs539703	32288462	C	A		0.4586	0.4048	0.0002039	1.237	0.05773		0.4757	0.4117	4.88e-10	1.28	0.03993		-0.48681	0.626393
6	rs540639	32288564	G	T		0.4644	0.4088	0.0001296	1.244	0.05766		0.4798	0.4155	4.406e-10	1.281	0.03991		-0.41796	0.67598
6	rs542525	32288805	C	T		0.4644	0.4088	0.0001296	1.244	0.05766		0.4798	0.4155	4.315e-10	1.281	0.03991		-0.41796	0.67598
6	rs544100	32288932	A	T		0.4586	0.4046	0.000196	1.238	0.05774		0.4757	0.4117	4.88e-10	1.28	0.03993		-0.47524	0.634615
6	rs7751715	32288952	A	G		0.05951	0.1085	1.11e-08	0.5147	0.119		0.0728	0.1023	2.38e-05	0.7314	0.07464		-2.50141	0.0123699
6	rs546857	32289240	T	C		0.4507	0.3973	0.0001733	1.24	0.05784		0.4665	0.4034	5.557e-10	1.28	0.03997		-0.45157	0.651577
6	rs547077	32289318	C	T		0.4644	0.4088	0.0001347	1.244	0.05764		0.4798	0.4155	4.372e-10	1.281	0.03991		-0.41805	0.675908
6	rs572730	32289764	T	C		0.4586	0.4048	0.0002152	1.236	0.05772		0.4757	0.4117	4.674e-10	1.281	0.03993		-0.50952	0.61039
6	rs75117278	32289996	G	A		0.05588	0.02285	2.323e-11	2.413	0.1358		0.03213	0.02507	0.03366	1.281	0.1165		3.53909	0.000401503
6	rs9268235	32290208	T	C		0.05951	0.109	9.181e-09	0.5125	0.119		0.07314	0.103	2.063e-05	0.7304	0.07446		-2.52388	0.0116066
6	rs201376493	32290693	I	D		0.4586	0.4047	0.0002097	1.236	0.05772		0.4757	0.4117	4.984e-10	1.28	0.03993		-0.49839	0.618209
6	rs487649	32290748	G	A		0.4579	0.4043	0.0002314	1.234	0.05772		0.4751	0.4115	6.369e-10	1.278	0.03993		-0.49918	0.61765
6	rs485774	32290954	G	A		0.4579	0.4042	0.0002159	1.236	0.05772		0.4754	0.4115	5.285e-10	1.28	0.03994		-0.49835	0.618238
6	rs3038470	32291270	D	I		0.4586	0.4047	0.0002097	1.236	0.05772		0.4757	0.4117	4.984e-10	1.28	0.03993		-0.49839	0.618209
6	rs523627	32291837	T	G		0.4579	0.4043	0.0002283	1.235	0.05773		0.4754	0.4114	5.175e-10	1.28	0.03994		-0.50982	0.610177
6	rs525607	32292084	T	C		0.4644	0.4089	0.0001388	1.243	0.05764		0.4798	0.4155	4.291e-10	1.281	0.03991		-0.42952	0.667542
6	rs11383449	32292560	D	I		0.4601	0.4056	0.0001874	1.238	0.05773		0.4778	0.4128	2.214e-10	1.286	0.03993		-0.54192	0.587873
6	rs552339	32292715	A	G		0.4586	0.4047	0.0002097	1.236	0.05772		0.4757	0.4117	4.984e-10	1.28	0.03993		-0.49839	0.618209
6	rs533885	32293152	G	A		0.4579	0.4043	0.000238	1.234	0.05772		0.4737	0.4106	9.338e-10	1.275	0.03994		-0.46566	0.641459
6	rs510181	32293434	C	A		0.4644	0.4087	0.0001284	1.244	0.05764		0.4798	0.4153	3.703e-10	1.282	0.03991		-0.42918	0.667789
[truncated: 4,267 more rows]
