# Supplementary material for: Early-onset autoimmune vitiligo associated with an enhancer variant haplotype that upregulates class II HLA expression
Source: Nat Commun. 2019 Jan 23;10:391. doi: 10.1038/s41467-019-08337-4 (PMC6344500; doi:10.1038/s41467-019-08337-4)
Supplement: Supplementary file 4 — Supplementary Data 2 [file 41467_2019_8337_MOESM4_ESM.xlsx]

## Sheet: Sheet1
Supplementary Data File 2. Conditional effect size differences comparing combined GWAS data for MHC region variants in the early-onset and
late-onset vitiligo subgroups
						Early-onseta				Late-onseta				Effect size differenceb
Chr.	Variant	Position (Build 37)	EA	OA		Pconditional	OR	SE		Pconditional	OR	SE		Z score	PZ
6	rs1233377	29605387	T	C		0.001536	1.224	0.06369		8.43e-08	1.263	0.04357		-0.40646	0.6844
6	rs444189	29605935	G	T		1.379e-06	0.7415	0.06196		2.168e-05	0.839	0.04133		-1.65865	0.09719
6	rs1233375	29608557	T	C		0.001525	1.224	0.06369		1.035e-07	1.261	0.04358		-0.3859	0.69957
6	rs1233373	29609063	T	C		0.001525	1.224	0.06369		1.035e-07	1.261	0.04358		-0.3859	0.69957
6	rs1233370	29614419	A	C		0.001445	1.226	0.06397		4.092e-08	1.271	0.04377		-0.46506	0.64189
6	rs439812	29616607	C	T		0.001512	1.224	0.06364		7.25e-08	1.264	0.04349		-0.41719	0.67654
6	rs2252711	29626321	C	T		0.0007719	1.239	0.06376		5.131e-08	1.269	0.04368		-0.30956	0.7569
6	rs2857781	29628740	A	C		0.0007502	1.241	0.0641		2.274e-08	1.278	0.04387		-0.37823	0.70526
6	rs2256266	29632318	T	C		0.0008403	1.237	0.06375		2.92e-08	1.274	0.04368		-0.38138	0.70292
6	rs2857766	29634003	C	G		0.000924	1.235	0.06378		2.911e-08	1.274	0.04366		-0.40225	0.6875
6	rs1318631	29635508	A	G		0.0009323	1.235	0.06378		2.772e-08	1.275	0.04368		-0.41234	0.68009
6	rs4713230	29642912	C	G		0.0008911	1.236	0.06382		2.55e-08	1.275	0.04366		-0.40176	0.68786
6	rs396660	29646165	T	C		3.057e-05	0.7596	0.06596		1.53e-06	0.8103	0.04376		-0.81627	0.41435
6	rs445150	29646879	C	T		3.046e-05	0.7595	0.06598		1.593e-06	0.8106	0.04376		-0.82244	0.41083
6	rs17369215	29647715	T	C		0.001008	1.233	0.06376		3.426e-08	1.272	0.04367		-0.40295	0.68699
6	rs17184549	29648120	A	G		0.002531	1.215	0.0645		1.082e-07	1.264	0.04411		-0.50598	0.61287
6	rs2747430	29648506	A	G		2.733e-05	0.7582	0.06598		1.627e-06	0.8107	0.04376		-0.84563	0.39776
6	rs17435027	29650131	G	A		0.0009066	1.235	0.06373		3.847e-08	1.271	0.04366		-0.37194	0.70993
6	rs4959123	29654570	A	T		0.0004875	1.247	0.06335		8.544e-08	1.262	0.0435		-0.1556	0.87635
6	rs2747467	29659124	G	A		1.178e-05	0.7506	0.06547		9.619e-07	0.8082	0.04347		-0.94082	0.3468
6	rs34912326	29665319	T	C		0.0005842	1.243	0.0633		6.968e-08	1.264	0.04341		-0.21827	0.82722
6	rs12661266	29670443	A	G		0.0003553	1.254	0.06334		1e-07	1.261	0.04351		-0.07244	0.94225
6	rs34387568	29671093	A	G		0.0003502	1.254	0.06334		1.067e-07	1.26	0.04351		-0.06212	0.95047
6	rs9258119	29671300	T	G		6.619e-05	1.253	0.0566		5.247e-07	1.215	0.03882		0.44871	0.65364
6	rs35471702	29671770	A	C		0.0003446	1.254	0.06333		1.089e-07	1.26	0.04351		-0.06212	0.95047
6	rs4248137	29673818	C	T		2.191e-05	1.274	0.05705		1.144e-07	1.228	0.0388		0.53302	0.59402
6	rs4248138	29673929	A	G		2.17e-05	1.274	0.05705		1.138e-07	1.228	0.0388		0.53302	0.59402
6	rs6457009	29676537	A	G		2.191e-05	1.274	0.05705		1.164e-07	1.228	0.0388		0.53302	0.59402
6	rs7762253	29676823	T	C		2.207e-05	1.275	0.05735		2.123e-07	1.223	0.03885		0.60112	0.54776
6	rs3871467	29677249	A	G		2.873e-05	1.269	0.05702		1.394e-07	1.227	0.03878		0.48808	0.62549
6	rs5875202	29677361	I	D		2.122e-05	1.274	0.05704		6.333e-08	1.234	0.03882		0.46235	0.64383
6	rs3871468	29677641	C	T		0.0003759	1.253	0.06336		8.765e-08	1.262	0.04349		-0.09313	0.9258
6	rs7767671	29677787	T	C		0.0001228	1.246	0.05736		1.315e-06	1.207	0.03887		0.45895	0.64627
6	rs2735062	29682889	C	T		2.249e-05	1.274	0.05706		7.222e-08	1.233	0.03882		0.47399	0.63551
6	6:29683944	29683944	T	C		1.947e-05	1.276	0.05706		3.972e-08	1.238	0.03883		0.43804	0.66136
6	rs2517912	29683944	A	G		2.107e-05	1.275	0.0571		8.753e-08	1.231	0.0388		0.50872	0.61095
6	rs143621629	29690662	G	A		0.000351	1.256	0.06367		7.567e-08	1.264	0.04351		-0.08233	0.93438
6	rs3998799	29690694	G	C		5.773e-05	1.256	0.05658		2.419e-08	1.242	0.03881		0.16337	0.87023
6	rs1362126	29691019	A	G		5.71e-05	1.256	0.05659		2.655e-08	1.241	0.03882		0.17508	0.86102
6	rs1362125	29691090	A	T		0.0007255	1.212	0.05683		1.86e-07	1.223	0.03869		-0.13142	0.89544
6	rs2076179	29691772	C	T		0.001926	1.193	0.05687		2.038e-07	1.223	0.03867		-0.36113	0.718
6	rs2072895	29691857	G	C		0.0006732	1.213	0.05684		1.9e-07	1.223	0.0387		-0.1194	0.90496
6	rs2523405	29695305	G	T		0.0006485	1.214	0.05682		1.777e-07	1.224	0.0387		-0.11933	0.90502
6	rs2735060	29695466	A	T		0.0006485	1.214	0.05682		1.777e-07	1.224	0.0387		-0.11933	0.90502
6	rs2523404	29695713	T	C		0.0006561	1.214	0.05683		1.848e-07	1.224	0.0387		-0.11931	0.90503
6	rs2735059	29695854	A	G		0.0006561	1.214	0.05683		2.723e-07	1.22	0.0387		-0.07171	0.94284
6	rs2735057	29698031	C	G		2.642e-05	1.268	0.05653		3.655e-08	1.238	0.03884		0.3491	0.72701
6	rs2523402	29699156	C	T		3.66e-05	1.262	0.05634		5.013e-08	1.236	0.03887		0.30414	0.76102
6	rs2743922	29699713	T	G		3.861e-05	1.261	0.05636		5.936e-08	1.235	0.03887		0.30431	0.76089
6	rs7754067	29700519	T	C		0.0004655	1.249	0.06347		1.594e-08	1.278	0.04347		-0.29837	0.76542
6	rs4084764	29700820	T	G		0.0004379	1.251	0.06378		7.748e-09	1.287	0.04367		-0.36703	0.7136
6	rs2523397	29700840	T	C		8.533e-05	1.248	0.05635		1.241e-06	1.207	0.03881		0.48821	0.6254
6	rs113047112	29700967	I	D		1.941e-05	1.272	0.05634		7.991e-08	1.232	0.03887		0.4668	0.64064
6	rs200940224	29701139	I	D		3.786e-07	1.369	0.06187		2.251e-06	1.226	0.04305		1.46369	0.14328
6	rs2523396	29701308	C	T		9.198e-05	1.247	0.05635		1.075e-06	1.208	0.03879		0.46447	0.64231
6	rs2735052	29701564	A	G		9.074e-05	1.247	0.05634		1.108e-06	1.208	0.0388		0.46449	0.6423
6	rs2523395	29702510	A	G		8.107e-05	1.249	0.05638		9.723e-07	1.209	0.03881		0.47555	0.6344
6	rs2394159	29702679	G	A		2.971e-05	1.265	0.05634		4.54e-08	1.237	0.03886		0.32704	0.74364
6	rs114099596	29703094	G	A		8.563e-05	1.248	0.05637		8.885e-07	1.21	0.0388		0.45186	0.65137
6	rs2394160	29703262	G	A		8.563e-05	1.248	0.05637		8.994e-07	1.21	0.0388		0.45186	0.65137
6	rs2743919	29704259	T	A		8.635e-05	1.248	0.05637		8.818e-07	1.21	0.03879		0.4519	0.65134
6	rs2743918	29704921	G	A		3.099e-05	1.265	0.05635		4.54e-08	1.237	0.03886		0.327	0.74367
6	rs2844832	29705219	T	C		0.0001048	1.244	0.05636		8.633e-07	1.21	0.03879		0.40503	0.68546
6	rs2743917	29705405	T	C		0.0001151	1.243	0.05634		1.009e-06	1.209	0.03879		0.40546	0.68514
6	rs2523393	29705659	G	A		0.0001135	1.243	0.05634		1.009e-06	1.209	0.03879		0.40546	0.68514
6	rs2735051	29705688	A	G		2.867e-05	1.266	0.05633		4.56e-08	1.237	0.03886		0.33862	0.73489
6	rs2523391	29706049	C	G		9.125e-05	1.247	0.05635		1.01e-06	1.209	0.03879		0.45237	0.651
6	rs2523389	29706128	C	G		9.198e-05	1.247	0.05635		1.001e-06	1.209	0.03879		0.45237	0.651
6	rs2844831	29706277	C	T		9.198e-05	1.247	0.05635		8.309e-07	1.211	0.03879		0.42821	0.6685
6	rs2844830	29707546	A	G		9.413e-05	1.246	0.05634		8.704e-07	1.21	0.03879		0.42861	0.6682
6	rs1736905	29707661	G	A		1.653e-06	0.7476	0.0607		9.448e-08	0.8035	0.04099		-0.98451	0.32487
6	rs2523388	29707704	A	G		7.436e-05	1.25	0.05634		9.161e-07	1.21	0.03879		0.47547	0.63445
6	rs71694693	29707943	D	I		2.135e-06	0.7501	0.06067		6.512e-08	0.8014	0.04097		-0.90364	0.36619
6	rs2523387	29708090	A	G		8.946e-05	1.247	0.05634		8.888e-07	1.21	0.03879		0.44034	0.65969
6	rs199801262	29708623	D	I		0.0001252	1.241	0.05639		5.132e-07	1.215	0.0388		0.30933	0.75707
6	rs5875205	29708947	D	I		8.379e-05	1.248	0.05636		1.081e-06	1.208	0.03879		0.47613	0.63398
6	rs2743951	29709234	T	C		7.35e-05	1.25	0.05632		2.948e-06	1.199	0.03878		0.60918	0.54241
6	rs2517939	29709734	T	C		2.177e-05	1.27	0.05633		4.005e-08	1.238	0.03886		0.37291	0.70921
6	rs2076176	29710833	C	G		2.239e-05	1.27	0.05633		3.945e-08	1.238	0.03886		0.37291	0.70921
6	rs2743949	29711124	T	C		2.239e-05	1.27	0.05633		3.985e-08	1.238	0.03886		0.37291	0.70921
6	rs2743948	29711191	C	T		2.239e-05	1.27	0.05633		3.985e-08	1.238	0.03886		0.37291	0.70921
6	rs1610741	29711524	G	A		5.795e-07	0.7413	0.05989		3.689e-09	0.7871	0.04059		-0.82862	0.40732
6	rs144349710	29711858	A	C		0.0001947	1.237	0.05708		6.214e-07	1.216	0.03926		0.24715	0.80479
6	rs2844846	29712036	T	A		2.971e-05	1.265	0.05631		3.974e-08	1.238	0.03885		0.31537	0.75248
6	rs4713244	29721146	A	G		0.0004184	1.249	0.063		3.355e-08	1.269	0.04313		-0.20807	0.83517
6	rs9391630	29722515	G	A		0.0006531	1.244	0.06401		3.068e-08	1.275	0.04387		-0.31719	0.7511
6	rs16867712	29727954	C	T		0.0005201	1.244	0.063		4.156e-08	1.267	0.04312		-0.23997	0.81036
6	rs7759474	29731635	T	C		0.0002587	1.257	0.06269		3.858e-08	1.267	0.04303		-0.10421	0.917
6	rs7759482	29731687	G	A		0.0002587	1.257	0.06269		3.995e-08	1.267	0.04303		-0.10421	0.917
6	rs7755928	29732243	C	T		0.0004828	1.245	0.0629		3.266e-08	1.269	0.0431		-0.25041	0.80227
6	rs201722193	29732406	I	D		0.0006062	1.241	0.06294		3.745e-08	1.268	0.04311		-0.28213	0.77784
6	rs4544940	29732407	C	G		0.000455	1.247	0.06289		3.15e-08	1.269	0.04309		-0.2294	0.81856
6	rs2523420	29732813	T	G		0.0001921	1.255	0.06085		2.166e-07	1.242	0.04182		0.14102	0.88785
6	rs2735049	29733390	T	C		1.451e-06	1.317	0.0572		1.532e-13	1.338	0.03939		-0.22778	0.81982
6	rs2735048	29733701	A	G		1.26e-06	1.321	0.05751		4.936e-14	1.345	0.03939		-0.2583	0.79618
6	rs2517931	29733838	A	T		1.48e-06	1.317	0.05719		1.532e-13	1.338	0.03939		-0.22781	0.8198
6	rs2735046	29734098	A	G		1.892e-05	1.276	0.05694		3.155e-11	1.297	0.03914		-0.23625	0.81324
6	rs2523754	29734477	G	A		1.899e-05	1.276	0.05693		3.451e-11	1.296	0.03912		-0.22515	0.82186
6	rs2523753	29734727	G	A		1.943e-05	1.275	0.05694		3.604e-11	1.296	0.03913		-0.23645	0.81308
6	rs2844844	29735533	C	T		1.548e-06	1.318	0.0575		4.288e-14	1.346	0.03939		-0.30161	0.76295
6	rs3094560	29736163	G	A		2.412e-06	1.309	0.0571		5.734e-13	1.328	0.03932		-0.20786	0.83534
6	rs11310284	29736169	D	I		2.388e-05	1.272	0.05695		2.43e-11	1.299	0.03912		-0.30401	0.76112
6	rs2735043	29737074	T	C		1.551e-06	1.318	0.05749		3.258e-14	1.348	0.03938		-0.32298	0.74671
6	rs2247422	29737162	A	G		1.551e-06	1.318	0.05749		3.098e-14	1.349	0.03937		-0.33365	0.73864
6	rs2844843	29737677	C	T		1.626e-06	1.317	0.05746		3.353e-14	1.348	0.03939		-0.33396	0.73841
6	rs2844841	29740166	C	A		1.406e-06	1.325	0.05833		2.846e-16	1.385	0.0398		-0.62717	0.53055
6	rs2743945	29742257	G	T		1.828e-06	1.321	0.0583		3.537e-16	1.383	0.0398		-0.64975	0.51585
6	rs2975038	29744623	A	T		1.614e-06	1.323	0.05832		4.262e-16	1.382	0.03981		-0.61788	0.53665
6	rs2517930	29745075	T	G		1.752e-06	1.321	0.0583		5.165e-16	1.381	0.03981		-0.6292	0.52922
6	rs2517929	29745175	G	A		1.752e-06	1.321	0.0583		5.165e-16	1.381	0.03981		-0.6292	0.52922
6	rs2517928	29745350	T	C		1.752e-06	1.321	0.0583		5.165e-16	1.381	0.03981		-0.6292	0.52922
6	rs138533333	29749063	A	C		1.427e-06	1.326	0.05847		1.498e-16	1.391	0.03994		-0.67584	0.49914
6	rs144041389	29749118	A	G		2.764e-06	1.315	0.05839		6.06e-16	1.38	0.03981		-0.68271	0.49479
6	rs150529393	29749503	T	G		2.817e-06	1.309	0.05748		6.628e-14	1.343	0.03934		-0.36814	0.71277
6	rs144018888	29750992	G	T		1.763e-06	0.6925	0.07689		0.0003057	0.8344	0.05016		-2.03045	0.04231
6	rs9258375	29752808	G	A		0.0001392	0.631	0.1209		0.4666	0.9506	0.06959		-2.9376	0.00331
6	rs2743940	29755760	C	T		1.428e-06	1.325	0.05832		5.103e-16	1.381	0.03982		-0.58619	0.55775
6	rs2844835	29755990	G	A		5.916e-07	1.339	0.0584		1.097e-16	1.393	0.03997		-0.55868	0.57638
6	rs2735035	29757715	T	C		2.351e-06	1.317	0.05834		5.616e-16	1.38	0.03982		-0.66154	0.50827
6	rs9357085	29762303	T	C		2.567e-06	1.316	0.05836		4.253e-16	1.382	0.03982		-0.69263	0.48854
6	rs28724922	29762389	D	I		3.379e-06	1.312	0.05838		3.603e-16	1.383	0.03981		-0.74584	0.45576
6	rs28721577	29763557	C	T		0.112	1.169	0.09804		3.466e-07	1.388	0.06435		-1.46424	0.14313
6	rs114446745	29764342	G	A		0.0006704	1.214	0.05693		2.118e-09	1.263	0.03901		-0.57336	0.5664
6	rs9366749	29765271	A	G		1.541e-06	1.324	0.05842		7.963e-17	1.395	0.03995		-0.73809	0.46046
6	rs6457042	29766021	T	C		6.036e-06	1.31	0.05972		1.365e-12	1.337	0.04099		-0.28165	0.77821
6	rs9380139	29767127	T	C		1.833e-06	1.321	0.05841		7.449e-17	1.395	0.03995		-0.77023	0.44117
6	rs1611185	29768344	C	T		0.0006662	1.214	0.05693		3.281e-09	1.26	0.03902		-0.53885	0.58999
6	rs1610649	29768917	C	T		4.459e-06	0.7561	0.06093		1.08e-08	0.7919	0.0408		-0.63088	0.52812
6	rs1611190	29771298	T	A		2.812e-06	1.309	0.05751		5.249e-14	1.345	0.03939		-0.38921	0.69712
6	rs2394688	29772098	T	C		3.12e-06	1.312	0.05832		3.482e-16	1.383	0.0398		-0.74642	0.45541
6	rs2394173	29773158	T	C		3.879e-06	1.309	0.05834		3.01e-16	1.384	0.0398		-0.7889	0.43017
6	rs2523409	29775662	G	A		5.296e-06	1.299	0.05743		1.027e-13	1.339	0.0393		-0.43582	0.66297
6	rs2735030	29775950	C	A		3.112e-06	1.307	0.05749		3.694e-14	1.347	0.03939		-0.43257	0.66533
6	rs9380141	29777676	C	T		1.927e-06	1.32	0.05839		6.352e-17	1.396	0.03994		-0.7913	0.42877
6	rs28986792	29777684	I	D		5.686e-06	1.303	0.05837		2.914e-16	1.385	0.03981		-0.86381	0.38769
6	rs9357086	29778029	C	G		2.049e-05	1.304	0.06233		7.935e-10	1.3	0.04272		0.04066	0.96757
6	rs1611173	29778240	C	T		2.974e-06	1.308	0.05747		4.158e-14	1.347	0.03939		-0.42169	0.67325
6	rs17178896	29779163	A	T		0.116	1.175	0.1028		5.695e-07	1.4	0.06735		-1.42561	0.15398
6	rs2743936	29781011	A	T		3.178e-06	1.307	0.05744		2.567e-14	1.35	0.03937		-0.46484	0.64205
6	rs1610705	29782010	T	G		1.461e-05	0.7746	0.05892		5.429e-10	0.7798	0.04008		-0.09389	0.9252
6	rs1610706	29782027	T	C		1.252e-05	0.7731	0.0589		1.393e-09	0.7849	0.03999		-0.21277	0.8315
6	rs1736956	29782690	A	G		1.833e-05	0.7769	0.05893		6.91e-10	0.7811	0.04005		-0.07567	0.93968
6	rs1633108	29783305	A	C		9.713e-06	0.7586	0.06246		2.311e-08	0.7918	0.04177		-0.57006	0.56864
6	rs1633105	29783382	G	A		1.857e-05	0.777	0.05894		7.029e-10	0.7812	0.04006		-0.07564	0.9397
6	rs1077997	29783822	G	T		1.857e-05	0.777	0.05894		7.029e-10	0.7812	0.04006		-0.07564	0.9397
6	rs1633097	29784192	G	C		7.929e-06	0.7704	0.0584		5.654e-11	0.7705	0.03979		-0.00184	0.99853
6	rs6457057	29784503	G	A		2.998e-06	1.313	0.05829		2.474e-16	1.385	0.03977		-0.75655	0.44932
6	rs1625361	29784514	T	C		1.348e-05	1.281	0.05692		3.544e-08	1.237	0.03862		0.50813	0.61136
6	rs1633095	29784640	G	A		1.36e-05	0.7757	0.05838		5.383e-11	0.7699	0.03986		0.10617	0.91545
6	rs6457058	29784693	T	C		3.519e-06	1.311	0.05832		1.984e-16	1.387	0.03979		-0.79819	0.42476
6	rs146136199	29784873	T	A		3.941e-08	1.372	0.0576		6.454e-15	1.355	0.03897		0.17928	0.85772
6	rs4993665	29784876	C	T		1.367e-05	1.281	0.05699		4.201e-08	1.236	0.03861		0.51949	0.60342
6	rs143586360	29784902	G	C		5.831e-07	0.7401	0.06023		1.119e-10	0.7715	0.04022		-0.57372	0.56616
6	rs144624075	29784906	A	T		2.631e-08	1.378	0.05764		3.854e-14	1.343	0.03895		0.36982	0.71151
6	rs144827250	29784919	T	A		2.631e-08	1.378	0.05764		3.854e-14	1.343	0.03895		0.36982	0.71151
6	rs2517937	29785030	A	G		1.38e-05	1.281	0.05693		3.505e-08	1.237	0.03862		0.50807	0.6114
6	rs7776026	29785101	A	G		3.619e-06	1.31	0.05833		3.087e-16	1.384	0.03979		-0.77824	0.43643
6	rs1620202	29785138	G	A		1.38e-05	1.281	0.05693		3.505e-08	1.237	0.03862		0.50807	0.6114
6	rs1619379	29785235	T	C		5.766e-07	0.7405	0.0601		9.382e-11	0.7709	0.04017		-0.55656	0.57783
6	rs1633078	29785384	T	A		5.766e-07	0.7405	0.0601		9.505e-11	0.771	0.04017		-0.55836	0.5766
6	rs1633077	29785513	A	G		1.33e-05	1.281	0.05691		3.544e-08	1.237	0.03862		0.50819	0.61132
6	rs2735027	29785594	A	G		1.319e-05	1.281	0.05691		3.505e-08	1.237	0.03862		0.50819	0.61132
6	rs1633075	29785893	A	G		7.99e-06	0.7707	0.05833		9.213e-11	0.7731	0.03971		-0.04406	0.96485
6	rs1736947	29786432	C	T		1.275e-05	1.282	0.05692		3.737e-08	1.237	0.03861		0.51952	0.6034
6	rs1633053	29786487	A	G		1.275e-05	1.282	0.05692		3.691e-08	1.237	0.03861		0.51952	0.6034
6	rs1736944	29787174	C	T		1.245e-05	1.282	0.05691		3.413e-08	1.237	0.03861		0.51958	0.60336
6	rs6911139	29787202	A	G		3.004e-06	1.313	0.05831		3.464e-16	1.384	0.03981		-0.7459	0.45573
6	rs1633040	29787258	A	G		1.245e-05	1.282	0.05691		3.914e-08	1.236	0.03862		0.5313	0.59521
6	rs1736943	29787903	T	C		1.245e-05	1.282	0.05691		3.914e-08	1.236	0.03862		0.5313	0.59521
6	rs2743930	29787976	G	T		2.674e-06	1.31	0.05746		3.625e-14	1.347	0.03937		-0.39987	0.68925
6	rs1610676	29788997	C	T		1.008e-05	1.286	0.05694		3.817e-08	1.237	0.03862		0.56463	0.57232
6	rs1610677	29789171	C	T		4.101e-07	0.7448	0.05818		8.97e-13	0.7545	0.03942		-0.18412	0.85392
6	rs1610678	29789190	T	C		8.287e-06	1.289	0.05694		3.669e-08	1.237	0.03863		0.59845	0.54954
6	rs1611149	29789999	C	T		7.953e-06	1.29	0.05701		4.371e-08	1.236	0.03865		0.62085	0.5347
6	6:29790337:D	29790337	D	I		4.085e-06	0.7524	0.06175		5.379e-09	0.7863	0.04121		-0.59363	0.55276
6	rs1611154	29790878	A	C		7.953e-06	1.29	0.05701		4.318e-08	1.236	0.03864		0.6209	0.53467
6	rs1611156	29790905	A	G		1.937e-06	1.315	0.05752		4.397e-14	1.346	0.0394		-0.3342	0.73823
6	rs6934957	29791033	T	C		3.044e-06	1.313	0.05836		2.971e-16	1.385	0.03981		-0.75569	0.44984
6	rs28721581	29791117	A	G		0.09766	1.185	0.1024		5.554e-07	1.402	0.06751		-1.37102	0.17037
6	rs1611157	29791220	T	C		2.418e-07	0.74	0.0583		1.097e-12	0.7552	0.03945		-0.28884	0.7727
6	rs1610679	29791256	T	C		3.939e-07	0.7442	0.05826		8.059e-13	0.754	0.03944		-0.18595	0.85248
6	rs1610680	29791493	A	G		2.418e-07	0.74	0.0583		1.097e-12	0.7552	0.03945		-0.28884	0.7727
6	rs1611160	29791736	T	C		2.418e-07	0.74	0.0583		1.057e-12	0.7551	0.03944		-0.28698	0.77413
6	rs1611161	29791859	D	I		3.94e-06	0.7521	0.06174		8.485e-09	0.7889	0.04118		-0.64369	0.51978
6	rs1611163	29792008	T	C		2.467e-06	0.7477	0.06173		4.948e-09	0.786	0.04117		-0.67325	0.50079
6	rs1611164	29792011	T	C		7.953e-06	1.29	0.05701		4.318e-08	1.236	0.03864		0.6209	0.53467
6	rs1611165	29792114	T	C		9.415e-06	1.287	0.05702		4.251e-08	1.236	0.03864		0.58702	0.55719
6	rs1611166	29792269	T	C		2.467e-06	0.7477	0.06173		4.948e-09	0.786	0.04117		-0.67325	0.50079
6	rs201396663	29792343	D	I		2.978e-06	0.7476	0.06225		1.168e-09	0.7766	0.04155		-0.5085	0.61111
6	rs2735024	29792488	C	T		2.984e-06	0.7495	0.06171		4.948e-09	0.786	0.04117		-0.64099	0.52153
6	rs2249571	29792575	G	A		5.422e-06	0.7629	0.05952		4.902e-13	0.7488	0.04002		0.2601	0.79479
6	rs1632951	29792958	G	T		2.926e-07	0.7416	0.0583		1.022e-12	0.755	0.03944		-0.25442	0.79917
6	rs1632950	29792996	T	C		2.944e-06	0.7494	0.0617		4.543e-09	0.7855	0.04118		-0.63423	0.52593
6	rs150027597	29793310	G	A		1.342e-07	0.7349	0.05841		3.164e-13	0.7497	0.03953		-0.2827	0.77741
6	rs1736940	29793362	G	A		9.415e-06	1.287	0.05702		4.298e-08	1.236	0.03864		0.58702	0.55719
6	rs1736939	29793385	A	G		2.944e-06	0.7494	0.0617		4.543e-09	0.7855	0.04118		-0.63423	0.52593
6	rs1736938	29793590	G	A		2.724e-07	0.7409	0.05834		6.168e-13	0.7524	0.03952		-0.21858	0.82698
6	rs1632949	29793724	C	T		2.925e-06	0.7494	0.0617		4.419e-09	0.7854	0.04118		-0.63252	0.52705
6	rs1736937	29793876	A	C		2.925e-06	0.7494	0.0617		4.419e-09	0.7854	0.04118		-0.63252	0.52705
6	rs1632948	29794049	T	C		9.507e-06	1.287	0.05702		4.152e-08	1.236	0.03864		0.58702	0.55719
6	rs1736936	29794317	A	G		3.265e-07	0.7424	0.05831		5.421e-13	0.752	0.03952		-0.1824	0.85527
6	rs1736935	29794443	A	G		1.139e-05	1.284	0.05699		4.213e-08	1.236	0.03864		0.55334	0.58003
6	rs1736934	29794482	T	A		2.915e-06	0.7493	0.06171		3.592e-09	0.7842	0.04119		-0.61359	0.53949
6	rs1632947	29794658	A	G		2.298e-07	0.7396	0.05831		1.041e-12	0.755	0.03944		-0.29275	0.76971
6	rs1632946	29794860	T	C		2.298e-07	0.7396	0.05831		1.041e-12	0.755	0.03944		-0.29275	0.76971
6	rs2249863	29794906	G	T		2.298e-07	0.7396	0.05831		1.044e-12	0.7551	0.03943		-0.29465	0.76826
6	rs2735022	29794933	G	A		2.326e-07	0.7397	0.05831		1.044e-12	0.7551	0.03943		-0.29273	0.76973
6	rs35674592	29794956	T	G		2.298e-07	0.7396	0.05831		1.044e-12	0.7551	0.03943		-0.29465	0.76826
6	rs1632944	29794989	A	G		3.06e-07	0.742	0.05829		1.029e-12	0.755	0.03944		-0.24678	0.80508
6	rs1736933	29795136	C	A		2.398e-07	0.7399	0.05831		9.958e-13	0.755	0.03942		-0.28703	0.77409
6	rs1736932	29795145	C	G		7.461e-06	1.291	0.05707		4.587e-08	1.235	0.03863		0.64349	0.51991
6	rs1632943	29795253	C	A		7.387e-06	1.291	0.05706		4.754e-08	1.235	0.03863		0.64357	0.51986
6	rs1233333	29795421	A	G		3.127e-07	0.7422	0.05828		8.689e-13	0.7543	0.03944		-0.2298	0.81825
6	rs1630223	29795636	A	G		3.074e-07	0.7421	0.05828		8.526e-13	0.7542	0.03944		-0.22983	0.81822
6	rs1630185	29795657	A	G		3.074e-07	0.7421	0.05828		8.347e-13	0.7541	0.03944		-0.22795	0.81969
6	rs6932888	29795747	C	G		1.177e-06	1.328	0.0583		2.284e-16	1.386	0.03982		-0.60548	0.54486
6	rs6932596	29795751	T	C		1.177e-06	1.328	0.0583		2.284e-16	1.386	0.03982		-0.60548	0.54486
6	rs1629329	29795768	T	C		8.604e-06	1.289	0.05703		3.847e-08	1.237	0.03865		0.5977	0.55004
6	rs1628628	29795809	T	C		4.151e-05	0.7835	0.05953		5.235e-09	0.7892	0.04053		-0.10065	0.91983
6	rs1130355	29795993	A	G		3.074e-07	0.7421	0.05828		8.824e-13	0.7543	0.03945		-0.2317	0.81677
6	rs1626038	29796103	T	C		1.166e-05	1.284	0.05701		2.722e-08	1.24	0.03866		0.50621	0.61271
6	rs1736927	29796115	A	C		1.166e-05	1.284	0.05701		2.722e-08	1.24	0.03866		0.50621	0.61271
6	rs3215482	29796126	I	D		5.066e-07	0.7463	0.05824		4.911e-13	0.7519	0.03945		-0.10627	0.91537
6	rs1625907	29796152	C	G		3.893e-07	0.7441	0.05825		4.323e-13	0.7514	0.03945		-0.13877	0.88963
6	rs9278333	29796234	D	I		3.087e-07	0.7421	0.05829		9.812e-13	0.7547	0.03945		-0.2392	0.81095
6	rs1625035	29796257	C	T		8.481e-06	1.289	0.05703		3.608e-08	1.237	0.03864		0.59775	0.55
6	rs1624337	29796306	A	G		4.063e-07	0.7444	0.05826		8.343e-13	0.7541	0.03944		-0.18402	0.854
6	rs1632942	29796640	T	C		8.604e-06	1.289	0.05703		3.679e-08	1.237	0.03865		0.5977	0.55004
6	rs1632941	29796685	C	T		3.127e-07	0.7422	0.05828		8.63e-13	0.7542	0.03944		-0.22792	0.81971
6	rs1736923	29796838	G	A		3.074e-07	0.7421	0.05828		8.347e-13	0.7541	0.03944		-0.22795	0.81969
6	rs1632939	29796935	A	G		3.074e-07	0.7421	0.05828		8.347e-13	0.7541	0.03944		-0.22795	0.81969
6	rs1632938	29796986	A	G		3.074e-07	0.7421	0.05828		8.347e-13	0.7541	0.03944		-0.22795	0.81969
6	rs1736920	29797173	A	G		8.604e-06	1.289	0.05703		3.679e-08	1.237	0.03865		0.5977	0.55004
6	rs1632937	29797553	C	G		3.074e-07	0.7421	0.05828		8.347e-13	0.7541	0.03944		-0.22795	0.81969
6	rs1130363	29797696	A	G		8.604e-06	1.289	0.05703		3.679e-08	1.237	0.03865		0.5977	0.55004
6	rs1611627	29797782	C	T		4.151e-05	0.7835	0.05953		4.749e-09	0.7888	0.04052		-0.09362	0.92541
6	rs1632934	29797899	C	T		3.074e-07	0.7421	0.05828		8.347e-13	0.7541	0.03944		-0.22795	0.81969
6	rs1632933	29797933	T	C		3.128e-07	0.7422	0.05828		8.347e-13	0.7541	0.03944		-0.22603	0.82117
6	rs1736912	29797951	G	A		3.074e-07	0.7421	0.05828		8.347e-13	0.7541	0.03944		-0.22795	0.81969
6	rs1632932	29798039	A	G		3.074e-07	0.7421	0.05828		8.347e-13	0.7541	0.03944		-0.22795	0.81969
6	rs915667	29798140	G	A		8.303e-07	0.7486	0.05875		1.26e-11	0.7644	0.03967		-0.29463	0.76827
6	rs915669	29798425	G	T		8.604e-06	1.289	0.05703		3.679e-08	1.237	0.03865		0.5977	0.55004
6	rs915668	29798459	C	G		8.604e-06	1.289	0.05703		3.679e-08	1.237	0.03865		0.5977	0.55004
6	rs1710	29798617	G	C		9.498e-06	1.287	0.05704		3.418e-08	1.238	0.03865		0.56337	0.57318
6	rs1063320	29798749	C	G		8.713e-06	1.289	0.05704		3.487e-08	1.238	0.03865		0.5859	0.55794
6	rs9380142	29798794	G	A		1.02e-05	1.294	0.05844		1.644e-17	1.404	0.03987		-1.15326	0.24881
6	rs1611141	29799269	A	G		2.221e-05	1.273	0.05696		1.136e-08	1.247	0.03862		0.29986	0.76429
6	rs143955915	29799306	C	T		6.533e-06	0.7574	0.06163		3.34e-09	0.7838	0.0412		-0.46217	0.64396
6	rs1611144	29799354	G	A		1.917e-06	0.7584	0.05807		2.897e-13	0.7503	0.03937		0.15305	0.87836
6	rs2517898	29799746	G	C		0.001265	0.8092	0.06568		1.354e-07	0.7877	0.04528		0.33756	0.7357
6	rs9280716	29800192	I	D		0.0002882	0.79	0.06502		1.653e-08	0.7778	0.04452		0.1975	0.84343
6	rs2517894	29800829	G	A		0.000254	0.7884	0.06499		1.371e-08	0.7766	0.04453		0.19142	0.8482
6	rs2517892	29801474	C	T		0.0002747	0.7894	0.06499		1.636e-08	0.7777	0.04452		0.18955	0.84966
6	rs2743944	29801958	C	T		0.0002747	0.7894	0.06499		1.636e-08	0.7777	0.04452		0.18955	0.84966
6	rs9380143	29802045	T	C		2.548e-06	1.321	0.05923		1.631e-19	1.439	0.04031		-1.1942	0.2324
6	rs9393976	29802221	A	G		0.002592	1.233	0.06941		1.468e-08	1.303	0.04678		-0.65971	0.50944
6	rs9393977	29802233	C	T		0.003233	1.231	0.07049		1.502e-07	1.281	0.04716		-0.46945	0.63875
6	rs41315714	29802532	G	C		0.002275	1.224	0.06633		3.727e-09	1.301	0.04457		-0.76344	0.4452
6	rs2523792	29802551	C	T		0.0002747	0.7894	0.06499		1.636e-08	0.7777	0.04452		0.18955	0.84966
6	rs9380145	29802690	C	G		1.943e-06	1.326	0.05923		9.245e-20	1.443	0.04032		-1.18013	0.23795
6	rs199784709	29802733	D	I		0.0004302	0.7951	0.06511		1.633e-08	0.7774	0.0446		0.28526	0.77545
6	rs77350728	29802736	D	I		0.0004022	0.7942	0.06511		1.368e-08	0.7763	0.0446		0.28885	0.7727
6	rs2517889	29803388	G	A		0.0002747	0.7894	0.06499		1.611e-08	0.7776	0.04452		0.19119	0.84838
6	rs2523791	29803505	T	C		0.0002747	0.7894	0.06499		1.611e-08	0.7776	0.04452		0.19119	0.84838
6	rs4713250	29803526	T	G		1.943e-06	1.326	0.05923		9.401e-20	1.443	0.04032		-1.18013	0.23795
6	rs2523790	29803650	G	T		0.0002747	0.7894	0.06499		1.579e-08	0.7775	0.04452		0.19282	0.8471
6	rs9295821	29803880	G	A		3.769e-06	1.314	0.05912		8.493e-19	1.427	0.04017		-1.15421	0.24841
6	rs9404952	29804165	A	G		0.0008009	1.21	0.05694		2.107e-08	1.241	0.03855		-0.36789	0.71295
6	rs2523789	29804778	C	T		0.0002747	0.7894	0.06499		1.973e-08	0.7789	0.0445		0.17001	0.86501
6	rs2523786	29805149	C	T		0.0002747	0.7894	0.06499		1.998e-08	0.779	0.04449		0.16839	0.86628
6	rs2394179	29805166	T	C		0.0002747	0.7894	0.06499		1.998e-08	0.779	0.04449		0.16839	0.86628
6	rs2394181	29805456	G	A		0.0002906	0.7901	0.06502		1.613e-08	0.7776	0.04452		0.20237	0.83962
6	rs2253955	29805464	A	G		0.0002906	0.7901	0.06502		1.613e-08	0.7776	0.04452		0.20237	0.83962
6	rs2394182	29805551	G	A		0.0002934	0.7902	0.06502		1.613e-08	0.7776	0.04452		0.20398	0.83837
6	rs2735015	29805741	A	T		0.0002906	0.7901	0.06502		1.613e-08	0.7776	0.04452		0.20237	0.83962
6	rs2253981	29805922	A	G		0.0002906	0.7901	0.06502		1.613e-08	0.7776	0.04452		0.20237	0.83962
6	rs2254071	29806062	C	T		0.0002866	0.7899	0.06502		1.548e-08	0.7774	0.04452		0.20243	0.83958
6	rs2254077	29806194	C	T		0.0002906	0.7901	0.06502		1.613e-08	0.7776	0.04452		0.20237	0.83962
6	rs2523780	29806331	G	A		0.0002906	0.7901	0.06502		1.613e-08	0.7776	0.04452		0.20237	0.83962
6	rs148465275	29806786	T	A		2.66e-06	1.314	0.05818		3.003e-16	1.382	0.03957		-0.7171	0.47331
6	rs2523778	29807860	C	T		0.0002906	0.7901	0.06502		1.972e-08	0.7789	0.0445		0.1812	0.85621
6	rs2735005	29808464	A	G		0.0002288	0.7868	0.06508		2.044e-08	0.7791	0.04451		0.12473	0.90073
6	rs2735002	29808718	G	A		0.0002883	0.79	0.06502		2.044e-08	0.7791	0.04451		0.17632	0.86004
6	rs2734997	29809645	A	G		0.0002906	0.7901	0.06502		2.586e-08	0.7807	0.04447		0.15194	0.87924
6	rs34800369	29810655	D	I		0.0002859	0.7899	0.06502		1.653e-08	0.7777	0.04453		0.19751	0.84342
6	rs2523769	29811022	C	A		0.0002851	0.7899	0.06501		1.689e-08	0.7779	0.04452		0.19429	0.84595
6	rs9380146	29817244	A	G		0.003567	1.214	0.06644		2.643e-09	1.303	0.04452		-0.88461	0.37637
6	rs2523764	29817617	G	A		1.022e-05	0.7469	0.06614		1.01e-08	0.7764	0.04418		-0.48702	0.62625
6	rs201624552	29817830	I	D		1.251e-05	0.7492	0.06611		8.986e-09	0.7756	0.0442		-0.43547	0.66322
6	rs2734988	29817995	A	G		5.15e-06	0.7036	0.07713		1.954e-05	0.8089	0.04967		-1.52023	0.12845
6	rs2523763	29818123	A	G		6.104e-06	1.301	0.0581		1.459e-16	1.386	0.03951		-0.90076	0.36771
6	rs4711200	29818159	T	C		7.266e-06	1.304	0.05916		4.98e-19	1.43	0.04013		-1.29028	0.19695
6	rs2734987	29818229	G	C		5.802e-06	1.301	0.05809		1.533e-16	1.386	0.03951		-0.90087	0.36766
6	rs2734985	29818662	C	T		4.312e-06	0.7033	0.07658		5.728e-06	0.8	0.04918		-1.41551	0.15692
6	rs10650064	29818699	D	I		4.37e-06	0.7034	0.07659		5.638e-06	0.7999	0.04918		-1.41244	0.15782
6	rs2523762	29818716	G	A		4.908e-06	0.7048	0.07658		6.725e-06	0.8013	0.04919		-1.40986	0.15858
6	rs2517870	29818744	A	C		4.721e-06	0.7043	0.07658		6.157e-06	0.8006	0.04919		-1.40805	0.15912
6	rs2523760	29818841	A	G		1.007e-05	0.7143	0.07619		5.196e-06	0.7993	0.04918		-1.23984	0.21504
6	rs2247504	29819077	A	G		1.925e-07	0.7332	0.05962		6.909e-12	0.7575	0.04049		-0.45241	0.65097
6	rs2523759	29819093	G	A		8.705e-06	0.713	0.07607		8.849e-06	0.8046	0.04892		-1.33636	0.18143
6	rs2523758	29819198	G	A		8.962e-06	0.7093	0.07734		6.975e-06	0.7986	0.05003		-1.28737	0.19796
6	rs2975035	29819202	G	C		3.245e-06	1.318	0.0593		3.851e-20	1.448	0.0403		-1.312	0.18952
6	rs2517869	29819325	T	C		1.077e-05	0.7115	0.07734		1.179e-05	0.8036	0.04989		-1.3226	0.18597
6	rs2517868	29819338	A	C		6.962e-06	0.7051	0.07773		7.493e-06	0.7988	0.05017		-1.34866	0.17745
6	rs114818681	29819431	G	A		1.932e-05	0.7209	0.07661		9.191e-06	0.8023	0.04967		-1.17173	0.24131
6	rs7451408	29819541	A	C		1.161e-05	0.7124	0.07735		1.12e-05	0.8032	0.04988		-1.30342	0.19243
6	rs1317834	29819554	C	T		1.125e-05	0.712	0.07735		1.098e-05	0.8031	0.04988		-1.30817	0.19082
6	rs9258593	29819599	C	T		1.126e-05	0.7088	0.07838		4.251e-06	0.7915	0.05086		-1.1811	0.23756
6	rs116628930	29819601	A	G		2.799e-05	0.7196	0.07854		3.175e-05	0.8099	0.05069		-1.26464	0.206
6	rs114088589	29819602	T	C		2.799e-05	0.7196	0.07854		3.175e-05	0.8099	0.05069		-1.26464	0.206
6	rs3880454	29819648	T	C		4.418e-05	0.7869	0.05867		3.757e-11	0.7668	0.04015		0.36396	0.71589
6	rs115176824	29819694	T	C		0.0002481	1.232	0.05697		1.276e-11	1.301	0.03884		-0.79034	0.42933
6	rs7451468	29819695	C	G		1.111e-05	0.7119	0.07733		1.098e-05	0.8031	0.04988		-1.30993	0.19022
6	rs3892860	29819741	G	A		1.111e-05	0.7119	0.07733		1.098e-05	0.8031	0.04988		-1.30993	0.19022
6	rs2428509	29819813	A	G		1.111e-05	0.7119	0.07733		1.053e-05	0.8027	0.04989		-1.30444	0.19208
6	rs2508053	29819909	T	C		2.84e-05	0.7829	0.05847		2.07e-11	0.765	0.03998		0.32654	0.74402
6	rs9280725	29819918	I	D		8.967e-06	0.7134	0.07606		7.935e-06	0.8037	0.04891		-1.31799	0.18751
6	rs2508051	29820034	C	T		6.698e-06	0.7096	0.07618		8.21e-06	0.804	0.04891		-1.37964	0.1677
6	rs9258606	29820170	C	G		6.825e-06	0.7098	0.07618		5.955e-06	0.8011	0.04896		-1.33621	0.18148
6	rs115212109	29820178	C	G		9.931e-06	0.7142	0.07617		9.562e-06	0.8052	0.04894		-1.32462	0.1853
6	rs200602919	29820217	I	D		4.718e-06	0.7019	0.07733		1.117e-05	0.805	0.04936		-1.4939	0.1352
6	rs9258610	29820253	A	G		6.825e-06	0.7098	0.07618		8.508e-06	0.8043	0.04891		-1.38065	0.16739
6	rs3115627	29820278	G	A		4.997e-06	1.304	0.05811		1.02e-16	1.388	0.03952		-0.88833	0.37436
6	rs5013087	29820329	G	C		6.825e-06	0.7098	0.07618		8.324e-06	0.8041	0.04891		-1.3779	0.16823
6	rs5013088	29820389	C	T		6.698e-06	0.7096	0.07618		8.211e-06	0.804	0.04891		-1.37964	0.1677
6	rs5013091	29820487	C	G		6.698e-06	0.7096	0.07618		8.211e-06	0.804	0.04891		-1.37964	0.1677
6	rs5013092	29820494	A	T		6.698e-06	0.7096	0.07618		8.211e-06	0.804	0.04891		-1.37964	0.1677
6	rs5013093	29820586	T	C		8.685e-06	0.713	0.07605		7.898e-06	0.8037	0.04891		-1.32431	0.1854
6	rs5013094	29820587	G	A		8.685e-06	0.713	0.07605		8.026e-06	0.8039	0.0489		-1.32715	0.18446
6	rs9258621	29820638	C	A		8.967e-06	0.7134	0.07606		8.21e-06	0.804	0.0489		-1.3222	0.1861
6	rs3128910	29820670	C	T		8.967e-06	0.7134	0.07606		8.07e-06	0.8039	0.04891		-1.32074	0.18659
6	rs2523756	29820717	G	A		4.397e-05	0.7876	0.05844		2.307e-11	0.7655	0.03997		0.40199	0.68769
6	rs2734984	29820831	C	T		8.967e-06	0.7134	0.07606		7.935e-06	0.8037	0.04891		-1.31799	0.18751
6	rs2517864	29821204	C	T		4.362e-05	0.7875	0.05843		2.332e-11	0.7656	0.03996		0.39843	0.69032
6	rs3094643	29821268	A	G		6.959e-06	1.298	0.0581		7.622e-17	1.39	0.03952		-0.97456	0.32978
6	rs3094177	29821269	C	G		4.362e-05	0.7875	0.05843		2.332e-11	0.7656	0.03996		0.39843	0.69032
6	rs2247719	29821384	T	A		8.967e-06	0.7134	0.07606		8.083e-06	0.8039	0.04891		-1.32074	0.18659
6	rs2247720	29821402	A	G		4.362e-05	0.7875	0.05843		2.308e-11	0.7655	0.03996		0.40027	0.68896
6	rs2734982	29821567	T	G		6.443e-06	1.306	0.05916		2.325e-19	1.435	0.04015		-1.31747	0.18768
6	rs2734981	29821692	A	G		8.803e-06	0.7131	0.07607		8.284e-06	0.8041	0.0489		-1.3281	0.18415
6	rs35201814	29821828	D	I		8.967e-06	0.7134	0.07606		7.935e-06	0.8037	0.04891		-1.31799	0.18751
6	rs2734980	29821896	A	G		8.967e-06	0.7134	0.07606		8.393e-06	0.8042	0.0489		-1.32495	0.18519
6	rs2517861	29821982	T	C		1.194e-05	0.7172	0.07591		6.863e-06	0.8027	0.04887		-1.24751	0.21221
6	rs116649925	29822045	T	A		4.18e-05	0.787	0.05844		2.543e-11	0.7659	0.03997		0.38384	0.70109
6	rs9258645	29822131	G	A		1.035e-05	0.7151	0.07606		6.936e-06	0.8024	0.04896		-1.27339	0.20288
6	rs2975034	29822139	A	G		7.07e-06	1.305	0.05919		2.322e-19	1.435	0.04014		-1.32782	0.18424
6	rs9258646	29822189	T	A		5e-05	0.7891	0.05841		2.008e-11	0.7648	0.03998		0.4419	0.65856
6	rs114425494	29822215	C	T		1.894e-05	0.7796	0.05821		2.586e-11	0.7675	0.03968		0.22204	0.82428
6	rs9258648	29822241	T	C		6.624e-05	0.792	0.05845		2.751e-11	0.7663	0.03998		0.46583	0.64134
6	rs9258649	29822242	G	A		6.572e-05	0.7919	0.05845		2.693e-11	0.7662	0.03998		0.46589	0.6413
6	rs2975033	29822261	A	G		7.07e-06	1.305	0.05919		2.737e-19	1.434	0.04015		-1.31797	0.18751
6	rs9258650	29822301	G	A		4.889e-05	0.7888	0.05841		1.55e-11	0.7636	0.03999		0.45868	0.64647
6	rs9258651	29822355	T	C		4.848e-05	0.7887	0.05841		1.486e-11	0.7635	0.03998		0.45877	0.6464
6	rs2905756	29822413	C	A		6.975e-06	1.305	0.05918		2.455e-19	1.435	0.04015		-1.32787	0.18422
6	rs2517860	29822521	G	A		8.967e-06	0.7134	0.07606		7.943e-06	0.8038	0.04891		-1.31937	0.18705
6	rs2517859	29822571	A	G		8.967e-06	0.7134	0.07606		7.943e-06	0.8038	0.04891		-1.31937	0.18705
6	rs3094175	29822923	T	A		4.325e-05	0.7874	0.05844		2.187e-11	0.7653	0.03997		0.40209	0.68762
6	rs3094174	29822954	T	C		4.325e-05	0.7874	0.05844		2.187e-11	0.7653	0.03997		0.40209	0.68762
6	rs3094173	29822955	A	G		9.345e-06	0.7139	0.07605		8.636e-06	0.8045	0.0489		-1.32145	0.18635
6	rs2428510	29823027	A	G		3.365e-05	0.7847	0.05845		2.406e-11	0.7657	0.03997		0.34615	0.72923
6	rs2734979	29823161	G	A		4.397e-05	0.7876	0.05844		2.25e-11	0.7654	0.03997		0.40383	0.68634
6	rs2517854	29823296	C	G		4.325e-05	0.7874	0.05844		2.177e-11	0.7653	0.03997		0.40209	0.68762
6	rs2844826	29823319	G	A		4.241e-05	0.7872	0.05843		2.113e-11	0.7651	0.03997		0.40224	0.68751
6	rs2517852	29823729	A	G		4.241e-05	0.7872	0.05843		2.113e-11	0.7651	0.03997		0.40224	0.68751
6	rs2517851	29823782	T	C		4.241e-05	0.7872	0.05843		2.113e-11	0.7651	0.03997		0.40224	0.68751
6	rs2517850	29823800	T	G		9.668e-06	0.7143	0.07603		8.749e-06	0.8046	0.0489		-1.31687	0.18788
6	rs2517849	29823819	A	G		4.241e-05	0.7872	0.05843		2.113e-11	0.7651	0.03997		0.40224	0.68751
6	rs6919513	29823994	T	C		4.294e-05	0.7874	0.05844		2.113e-11	0.7651	0.03997		0.40578	0.6849
6	rs9258679	29824059	G	A		4.294e-05	0.7874	0.05844		2.165e-11	0.7653	0.03997		0.40209	0.68762
6	rs9258680	29824092	C	T		0.0001261	0.7991	0.05849		6.162e-11	0.7699	0.04		0.52534	0.59935
6	rs9258681	29824096	T	G		0.0001305	0.7994	0.05851		8.138e-11	0.7711	0.04001		0.5085	0.6111
6	rs9258682	29824160	T	C		1.574e-05	0.7761	0.0587		2.868e-12	0.7554	0.04016		0.3801	0.70387
6	rs115042093	29824168	T	G		4.21e-05	0.7871	0.05845		2.204e-11	0.7653	0.03997		0.39666	0.69162
6	rs116578019	29824188	T	A		4.21e-05	0.7871	0.05845		2.204e-11	0.7653	0.03997		0.39666	0.69162
6	rs9258689	29824287	G	C		4.294e-05	0.7874	0.05844		2.113e-11	0.7651	0.03997		0.40578	0.6849
6	rs9258690	29824340	C	G		9.588e-06	0.7143	0.07602		8.749e-06	0.8046	0.0489		-1.31699	0.18784
6	rs9258692	29824497	T	C		4.294e-05	0.7874	0.05844		2.177e-11	0.7653	0.03997		0.40209	0.68762
6	rs145152332	29824563	G	A		0.0001118	0.7921	0.06032		6.999e-10	0.7756	0.04121		0.28816	0.77323
6	rs147605077	29824573	T	G		0.0001118	0.7921	0.06032		6.999e-10	0.7756	0.04121		0.28816	0.77323
6	rs139449561	29824610	A	C		0.003355	1.183	0.05737		3.497e-06	1.197	0.03877		-0.16991	0.86508
6	rs146269240	29824720	G	A		2.706e-05	0.7819	0.05862		2.743e-11	0.7657	0.0401		0.29478	0.76816
6	rs9258702	29824742	G	A		4.294e-05	0.7874	0.05844		2.113e-11	0.7651	0.03997		0.40578	0.6849
6	rs199881529	29824844	D	I		8.225e-06	0.7221	0.07302		2.051e-06	0.7976	0.04762		-1.14073	0.25398
6	rs116543818	29824845	A	T		4.21e-05	0.7871	0.05845		2.204e-11	0.7653	0.03997		0.39666	0.69162
6	rs1611667	29824904	A	G		4.294e-05	0.7874	0.05844		2.113e-11	0.7651	0.03997		0.40578	0.6849
6	rs1611668	29825109	A	G		4.294e-05	0.7874	0.05844		2.082e-11	0.7651	0.03997		0.40578	0.6849
6	rs1611670	29825239	T	C		4.376e-05	0.7875	0.05845		2.143e-11	0.7652	0.03997		0.40568	0.68498
6	rs2517847	29825275	T	A		4.376e-05	0.7875	0.05845		2.143e-11	0.7652	0.03997		0.40568	0.68498
6	rs1611671	29825284	G	A		4.376e-05	0.7875	0.05845		2.143e-11	0.7652	0.03997		0.40568	0.68498
6	rs1611672	29825414	C	T		4.707e-05	0.7883	0.05846		3.433e-11	0.7673	0.03997		0.38127	0.703
6	rs1611674	29825434	G	A		0.002982	0.8365	0.06012		4.557e-08	0.7972	0.04146		0.65892	0.50995
6	rs115148193	29825463	A	G		4.316e-05	0.7873	0.05846		2.017e-11	0.7649	0.03997		0.40758	0.68358
6	rs9258716	29825489	C	T		4.192e-05	0.7857	0.05889		2.788e-11	0.7645	0.04033		0.38322	0.70155
6	rs114027972	29825499	A	C		4.316e-05	0.7873	0.05846		2.063e-11	0.765	0.03997		0.40574	0.68493
6	rs1611679	29825551	A	G		4.376e-05	0.7875	0.05845		2.143e-11	0.7652	0.03997		0.40568	0.68498
6	rs1611680	29825566	G	A		6.648e-06	1.299	0.05812		1.231e-16	1.387	0.03951		-0.9327	0.35097
6	rs202025743	29825635	I	D		1.494e-05	0.7756	0.05869		4.484e-11	0.7684	0.03999		0.13132	0.89552
6	rs201295767	29825636	I	D		1.494e-05	0.7756	0.05869		5.153e-11	0.769	0.04001		0.12031	0.90423
6	rs201875552	29825638	I	D		1.525e-05	0.7758	0.0587		5.153e-11	0.769	0.04001		0.12393	0.90137
6	rs77242791	29825729	D	I		0.0001617	0.785	0.06416		6.634e-08	0.7924	0.04309		-0.1214	0.90337
6	rs1611683	29825737	T	C		0.0002524	0.7914	0.06394		1.183e-07	0.7962	0.04304		-0.07845	0.93747
6	rs1611684	29825846	A	G		4.376e-05	0.7875	0.05845		2.143e-11	0.7652	0.03997		0.40568	0.68498
6	rs1611685	29826011	A	G		4.325e-05	0.7874	0.05844		2.143e-11	0.7652	0.03997		0.40393	0.68626
6	rs1611686	29826066	T	C		4.376e-05	0.7875	0.05845		2.143e-11	0.7652	0.03997		0.40568	0.68498
6	rs2517840	29826092	T	C		6.313e-06	1.306	0.05917		2.629e-19	1.434	0.04014		-1.30767	0.19099
6	rs1611687	29826488	T	G		4.376e-05	0.7875	0.05845		2.143e-11	0.7652	0.03997		0.40568	0.68498
6	rs1611690	29826810	A	G		4.376e-05	0.7875	0.05845		2.143e-11	0.7652	0.03997		0.40568	0.68498
6	rs1611692	29826962	C	T		4.376e-05	0.7875	0.05845		2.143e-11	0.7652	0.03997		0.40568	0.68498
6	rs1611699	29827753	A	T		3.459e-05	0.785	0.05846		2.16e-11	0.7652	0.03997		0.36073	0.7183
6	rs1611700	29827788	T	C		3.459e-05	0.785	0.05846		2.16e-11	0.7652	0.03997		0.36073	0.7183
6	rs1611702	29828051	G	A		5.376e-06	1.303	0.05811		8.343e-17	1.39	0.03952		-0.91973	0.35771
6	rs1611704	29828467	T	C		5.465e-06	1.302	0.05811		1.151e-16	1.388	0.03953		-0.9101	0.36277
6	rs1611705	29828493	G	T		3.468e-05	0.785	0.05846		2.16e-11	0.7652	0.03997		0.36073	0.7183
6	rs2523822	29828660	G	A		4.861e-06	1.31	0.05916		2.61e-19	1.434	0.04015		-1.26494	0.20589
6	rs1611707	29828669	A	G		3.468e-05	0.785	0.05846		2.16e-11	0.7652	0.03997		0.36073	0.7183
6	rs1611708	29828744	G	A		3.468e-05	0.785	0.05846		2.16e-11	0.7652	0.03997		0.36073	0.7183
6	rs1611709	29828886	C	T		3.327e-05	0.7846	0.05846		2.085e-11	0.7651	0.03996		0.35541	0.72228
6	rs1611710	29828916	T	C		3.327e-05	0.7846	0.05846		2.085e-11	0.7651	0.03996		0.35541	0.72228
6	rs1611711	29829108	A	G		4.193e-05	0.7871	0.05844		2.129e-11	0.7652	0.03997		0.39855	0.69022
6	rs1611715	29829482	C	A		6.656e-06	1.299	0.05815		9.543e-17	1.389	0.03954		-0.95264	0.34077
6	rs2517830	29829566	G	T		0.003088	1.312	0.09176		1.049e-08	1.434	0.06295		-0.79904	0.42427
6	rs1611717	29829577	C	T		5.456e-05	0.79	0.05842		2.308e-11	0.7656	0.03996		0.44325	0.65758
6	rs1611720	29829994	G	C		5.367e-05	0.7898	0.05842		2.489e-11	0.7659	0.03997		0.43411	0.66421
6	rs34858374	29830246	I	D		4.917e-05	0.7888	0.05843		2.29e-11	0.7655	0.03997		0.42354	0.6719
6	rs1611723	29830505	G	A		5.852e-05	0.7866	0.05974		1.986e-10	0.7711	0.04085		0.275	0.78332
6	rs1611724	29830570	A	G		4.31e-05	0.7874	0.05845		2.198e-11	0.7653	0.03997		0.40204	0.68765
6	rs9258772	29830660	C	G		4.31e-05	0.7874	0.05845		2.198e-11	0.7653	0.03997		0.40204	0.68765
6	rs1611726	29830706	G	A		0.0001238	1.244	0.05696		5.255e-12	1.308	0.03889		-0.72738	0.467
6	rs13195617	29830732	T	A		0.00356	1.214	0.06653		1.554e-09	1.309	0.04458		-0.94078	0.34682
6	rs9258777	29830768	C	G		4.31e-05	0.7874	0.05845		2.198e-11	0.7653	0.03997		0.40204	0.68765
6	rs1611728	29830800	C	T		4.31e-05	0.7874	0.05845		2.198e-11	0.7653	0.03997		0.40204	0.68765
6	rs1611729	29830823	T	C		4.31e-05	0.7874	0.05845		2.198e-11	0.7653	0.03997		0.40204	0.68765
6	rs1611732	29831008	T	C		4.271e-05	0.7872	0.05845		2.198e-11	0.7653	0.03997		0.39845	0.6903
6	rs765649	29831058	A	T		4.321e-05	0.7874	0.05845		2.196e-11	0.7653	0.03997		0.40204	0.68765
6	rs1362091	29831351	G	A		4.244e-05	0.7872	0.05844		2.305e-11	0.7655	0.03997		0.39481	0.69298
6	rs1611737	29831571	G	C		5.274e-05	0.7896	0.05842		2.892e-11	0.7666	0.03996		0.41766	0.6762
6	rs1611739	29831798	G	T		4.376e-05	0.7875	0.05845		3.038e-11	0.7668	0.03996		0.37621	0.70676
6	rs1611741	29831983	A	C		6.456e-05	1.256	0.05698		1.551e-12	1.317	0.03897		-0.68699	0.49209
6	rs1611742	29832043	C	A		4.783e-05	0.7885	0.05843		2.02e-11	0.7648	0.03999		0.43102	0.66645
6	rs1611743	29832046	T	C		4.575e-05	0.7881	0.05843		2.501e-11	0.7658	0.03998		0.40543	0.68516
6	rs1611747	29832695	C	T		0.0001352	0.7948	0.06019		4.583e-10	0.7733	0.04124		0.37585	0.70702
6	rs114052534	29832724	T	C		4.466e-06	1.312	0.05917		3.321e-19	1.433	0.04015		-1.23371	0.21731
6	rs2844825	29833198	G	T		0.0001663	1.239	0.05692		4.893e-12	1.308	0.0389		-0.78608	0.43182
6	rs2734975	29833253	A	C		7.665e-05	1.254	0.05732		2.341e-08	1.243	0.03896		0.12712	0.89884
6	rs2844824	29833664	A	T		0.04433	0.892	0.05684		6.057e-07	0.8236	0.03889		1.15841	0.2467
6	rs2523818	29833840	G	T		2.033e-05	1.286	0.05899		3.838e-18	1.415	0.03997		-1.34154	0.17974
6	rs2734972	29834199	C	T		7.092e-06	1.304	0.05918		2.664e-19	1.435	0.04019		-1.33817	0.18084
6	rs2734971	29834449	A	G		7.924e-06	1.289	0.05677		2.378e-16	1.372	0.03855		-0.90937	0.36315
6	rs2734968	29835026	A	G		1.749e-05	1.289	0.05905		1.13e-18	1.423	0.03995		-1.38721	0.16538
6	rs2844821	29838642	C	T		3.858e-06	1.315	0.05933		9.073e-20	1.444	0.04041		-1.30363	0.19236
6	rs112175163	29839429	G	A		0.04451	0.8921	0.05685		9.779e-07	0.8267	0.03886		1.10563	0.26889
6	rs79387962	29839485	A	G		0.001049	1.25	0.06821		1.498e-09	1.319	0.04584		-0.6538	0.51324
6	rs2523815	29840243	G	A		0.0002897	1.231	0.05733		3.539e-13	1.329	0.03907		-1.10411	0.26955
6	rs2844820	29841280	C	T		1.531e-05	1.291	0.05902		2.192e-18	1.418	0.03995		-1.31655	0.18799
6	rs2734966	29841990	G	T		1.553e-05	1.291	0.05908		1.275e-18	1.422	0.03994		-1.35524	0.17534
6	rs2523812	29842409	C	T		1.594e-05	1.29	0.05909		1.238e-18	1.422	0.03994		-1.36595	0.17196
6	rs1611657	29842444	G	A		0.03357	0.8861	0.05689		5.129e-07	0.8226	0.03889		1.07905	0.28057
6	rs2734960	29849674	C	T		4.848e-06	1.311	0.05917		3.454e-19	1.433	0.04019		-1.24398	0.21351
6	rs2734959	29849687	G	C		0.03109	0.8849	0.05672		8.43e-07	0.8264	0.03871		0.996	0.31925
6	rs74211709	29850335	T	C		2.895e-05	1.284	0.05976		8.51e-15	1.368	0.0404		-0.87849	0.37968
6	rs2734957	29850684	G	A		0.0001917	1.238	0.05729		7.531e-13	1.323	0.03904		-0.95784	0.33814
6	rs115952249	29850823	C	A		0.0007691	1.214	0.05755		3.088e-06	1.201	0.03927		0.15453	0.87719
6	rs111517229	29852537	A	G		9.605e-05	0.7145	0.08619		0.0005381	0.8253	0.05549		-1.40637	0.15961
6	rs138135036	29852752	C	A		8.293e-05	0.7111	0.08663		0.0005509	0.8249	0.05572		-1.44122	0.14952
6	rs112346412	29853438	T	C		9.273e-05	1.249	0.05697		4.266e-11	1.291	0.03878		-0.47991	0.63129
6	rs111948173	29853750	T	G		9.605e-05	0.7145	0.08619		0.0005381	0.8253	0.05549		-1.40637	0.15961
6	rs111500411	29854569	T	C		0.0001369	0.7922	0.06108		1.094e-08	0.7902	0.0412		0.03431	0.97263
6	rs148517878	29854631	D	I		9.707e-05	0.7147	0.08619		0.0005594	0.8258	0.05548		-1.40962	0.15865
6	rs1054175	29854795	C	G		1.496e-05	1.289	0.05856		1.53e-15	1.374	0.03982		-0.90177	0.36718
6	rs112828656	29855401	G	C		0.0001034	1.247	0.0569		3.276e-11	1.293	0.03871		-0.52637	0.59863
6	rs111345510	29855849	C	A		0.000331	1.228	0.05711		6.854e-11	1.288	0.03881		-0.69087	0.48965
6	rs113423976	29856022	A	G		0.01169	1.156	0.05741		1.569e-06	1.207	0.03916		-0.62124	0.53444
6	rs114310933	29856194	C	G		8.293e-05	0.7111	0.08663		0.0006117	0.8264	0.05564		-1.45947	0.14444
6	rs115886169	29856303	T	C		8.293e-05	0.7111	0.08663		0.0006117	0.8264	0.05564		-1.45947	0.14444
6	rs2428512	29856330	A	G		3.944e-05	1.271	0.05842		9.834e-15	1.359	0.03961		-0.94847	0.34289
6	rs116574456	29856427	A	G		3.047e-06	1.314	0.05856		4.438e-17	1.397	0.03977		-0.86528	0.38689
6	rs115169625	29856439	G	T		4.857e-05	0.7609	0.06726		5.561e-07	0.7995	0.04471		-0.6127	0.54007
6	rs115864237	29856445	T	C		4.857e-05	0.7609	0.06726		5.561e-07	0.7995	0.04471		-0.6127	0.54007
6	rs112877082	29856693	T	C		0.0001001	1.248	0.05699		3.809e-11	1.292	0.03872		-0.5029	0.61504
6	rs111701921	29859039	G	C		0.0001695	1.239	0.05707		1.03e-10	1.285	0.03875		-0.52846	0.59718
6	rs113913806	29859054	G	C		0.0001826	1.238	0.05707		8.481e-11	1.286	0.03875		-0.55144	0.58133
6	rs113753150	29859906	C	T		3.161e-05	1.276	0.05856		3.898e-16	1.38	0.03953		-1.10898	0.26744
6	rs115990552	29862227	A	G		5.084e-05	1.267	0.05848		1.912e-15	1.369	0.03955		-1.09675	0.27275
6	rs9348834	29864497	T	C		0.005694	1.197	0.06493		6.218e-08	1.267	0.04371		-0.7261	0.46777
6	rs2517811	29865718	A	C		2.089e-05	1.283	0.05861		8.347e-16	1.378	0.03984		-1.00795	0.31348
6	rs114935107	29866971	A	G		2.579e-06	1.314	0.05813		1.993e-15	1.368	0.03943		-0.57337	0.5664
6	rs116076753	29867797	T	C		3.339e-05	1.266	0.05682		2.535e-10	1.277	0.03872		-0.12582	0.89987
6	rs116722566	29868463	C	A		4.203e-05	0.6976	0.08792		0.0006109	0.8251	0.05611		-1.6094	0.10753
6	rs114821478	29869450	C	G		4.143e-05	1.262	0.05681		5.663e-10	1.271	0.03871		-0.10337	0.91767
6	rs201302991	29869453	I	D		4.593e-05	1.26	0.05678		2.675e-10	1.277	0.0387		-0.19504	0.84536
6	rs113414993	29870053	A	G		3.208e-06	1.311	0.05813		7.911e-15	1.359	0.03944		-0.51189	0.60872
6	rs111498369	29870615	G	A		2.332e-06	1.317	0.05828		9.469e-16	1.375	0.03963		-0.6115	0.54087
6	rs200934679	29871172	I	D		2.038e-05	1.298	0.06117		3.043e-14	1.372	0.0416		-0.74951	0.45355
6	rs114854761	29871671	A	G		1.552e-05	1.286	0.05815		2.863e-15	1.366	0.03947		-0.85871	0.3905
6	rs114044692	29872512	G	T		1.552e-05	1.286	0.05815		2.947e-15	1.365	0.03947		-0.84829	0.39628
6	rs2517828	29872774	G	A		2.912e-05	1.277	0.05842		7.066e-15	1.36	0.03953		-0.89273	0.372
6	rs114617388	29873366	T	C		1.556e-05	1.286	0.05814		3.36e-15	1.365	0.03949		-0.84825	0.3963
6	rs115585913	29874490	T	C		7.801e-06	1.298	0.05828		6.379e-16	1.378	0.03963		-0.84862	0.39609
6	rs2517813	29874974	T	G		2.762e-05	1.279	0.05866		8.117e-16	1.377	0.03973		-1.04207	0.29738
6	rs115790694	29875992	A	G		4.952e-05	0.7087	0.08486		0.001116	0.8378	0.0543		-1.66108	0.0967
6	rs116323936	29877483	C	T		7.861e-05	0.7815	0.06245		1.653e-08	0.7891	0.04197		-0.12862	0.89766
6	rs114182356	29877572	G	A		7.861e-05	0.7815	0.06245		1.623e-08	0.789	0.04197		-0.12694	0.89899
6	rs115600389	29878055	C	T		2.307e-07	0.7305	0.06072		4.836e-11	0.767	0.04034		-0.66884	0.5036
6	rs115144335	29878230	C	A		8.864e-06	1.296	0.05834		3.581e-16	1.381	0.03961		-0.90086	0.36766
6	rs116342699	29878461	T	C		1.953e-07	0.729	0.06075		5.743e-11	0.7678	0.04035		-0.71104	0.47706
6	rs116670683	29878483	T	C		1.953e-07	0.729	0.06075		5.743e-11	0.7678	0.04035		-0.71104	0.47706
6	rs34939551	29878500	D	I		1.276e-05	1.286	0.05771		4.668e-13	1.327	0.0391		-0.45022	0.65255
6	rs115887291	29878558	T	C		6.299e-05	1.261	0.05797		2.083e-12	1.318	0.03926		-0.63146	0.52774
6	rs115269867	29878559	A	G		4.913e-05	1.269	0.05875		1.37e-15	1.375	0.03986		-1.12999	0.25848
6	rs116355087	29878585	A	G		8.864e-06	1.296	0.05834		3.581e-16	1.381	0.03961		-0.90086	0.36766
6	rs115575067	29882457	T	C		0.0002828	1.259	0.06349		4.791e-10	1.309	0.04322		-0.50708	0.6121
6	rs114739187	29883163	A	C		7.619e-06	1.299	0.05841		2.246e-16	1.385	0.03967		-0.90791	0.36393
6	rs143095966	29884243	G	A		0.001173	1.204	0.05713		2.118e-06	1.202	0.03886		0.02406	0.9808
6	rs114848146	29884815	A	G		3.566e-06	1.311	0.05834		1.129e-16	1.389	0.03966		-0.81926	0.41264
6	rs34031084	29886784	D	I		9.218e-06	1.296	0.05847		6.037e-17	1.393	0.03967		-1.02151	0.30701
6	rs115601370	29887067	T	G		9.636e-05	0.7124	0.08695		0.0006763	0.8274	0.05576		-1.44878	0.1474
6	rs116422027	29887481	T	C		9.045e-05	0.7115	0.08695		0.0006289	0.8264	0.05576		-1.44931	0.14725
6	rs145691284	29889140	D	I		2.126e-06	1.32	0.05851		3.869e-18	1.414	0.03986		-0.97166	0.33122
6	rs150527325	29889514	C	T		0.0009494	1.207	0.05704		3.192e-07	1.22	0.03884		-0.15524	0.87663
6	rs146604092	29889630	G	A		0.001004	1.206	0.05706		3.192e-07	1.22	0.03884		-0.16721	0.8672
6	rs139867651	29889767	C	A		9.636e-05	0.7124	0.08695		0.0006574	0.827	0.05575		-1.44417	0.14869
6	rs114237028	29890076	C	T		1.181e-05	0.7266	0.07289		7.154e-06	0.8067	0.04785		-1.19936	0.23039
6	rs115226693	29890145	C	T		9.636e-05	0.7124	0.08695		0.0006574	0.827	0.05575		-1.44417	0.14869
6	rs200776710	29890145	D	I		9.849e-05	0.7128	0.08695		0.0006851	0.8275	0.05576		-1.44451	0.1486
6	rs114308747	29890230	C	T		9.636e-05	0.7124	0.08695		0.0006574	0.827	0.05575		-1.44417	0.14869
6	rs147774404	29890345	C	T		9.636e-05	0.7124	0.08695		0.0006574	0.827	0.05575		-1.44417	0.14869
6	rs115717234	29890577	G	A		1.935e-05	0.7363	0.07165		1.338e-05	0.8148	0.04705		-1.18185	0.23726
6	rs116040859	29890615	A	C		0.0008135	1.21	0.05704		2.678e-07	1.221	0.03882		-0.13116	0.89565
6	rs115335546	29890749	C	T		1.935e-05	0.7363	0.07165		1.338e-05	0.8148	0.04705		-1.18185	0.23726
6	rs143103344	29890809	G	C		0.0008601	1.209	0.05701		4.342e-07	1.217	0.03882		-0.09562	0.92382
6	rs115330798	29890869	T	G		0.0008135	1.21	0.05704		2.678e-07	1.221	0.03882		-0.13116	0.89565
6	rs114715595	29891150	C	A		0.0002739	1.232	0.05726		3.466e-07	1.219	0.03886		0.15329	0.87817
6	rs114262302	29891203	C	G		0.000677	1.215	0.05725		2.596e-07	1.222	0.03888		-0.08301	0.93384
6	rs116403795	29891206	A	C		0.000704	1.214	0.05721		1.593e-07	1.226	0.0389		-0.14218	0.88694
6	rs117014261	29891242	A	T		0.00216	1.191	0.05712		3.869e-08	1.239	0.03896		-0.57145	0.56769
6	rs147873873	29891278	C	G		0.003363	1.182	0.05706		3.573e-08	1.24	0.03897		-0.69327	0.48814
6	rs68042301	29891292	D	I		0.00309	1.184	0.05708		4.098e-08	1.238	0.03898		-0.64524	0.51877
6	rs114538140	29891455	C	T		0.0008032	1.211	0.05713		1.791e-07	1.225	0.03887		-0.16635	0.86788
6	rs116493987	29891483	G	A		0.0008032	1.211	0.05713		1.812e-07	1.225	0.03887		-0.16635	0.86788
6	rs116082518	29891493	A	G		0.0008032	1.211	0.05713		1.812e-07	1.225	0.03887		-0.16635	0.86788
6	rs116040240	29891520	C	T		9.636e-05	0.7124	0.08695		0.0006574	0.827	0.05575		-1.44417	0.14869
6	rs144845291	29891617	A	G		0.0009472	1.208	0.0572		2.762e-07	1.221	0.03884		-0.15482	0.87697
6	rs115756241	29891825	T	C		0.000964	1.208	0.05725		1.697e-07	1.225	0.03884		-0.202	0.83992
6	rs112908236	29891984	T	G		1.935e-05	0.7363	0.07165		1.338e-05	0.8148	0.04705		-1.18185	0.23726
6	rs114085854	29892104	A	G		0.0007817	1.212	0.05714		3.469e-07	1.219	0.03881		-0.08337	0.93355
6	rs115129649	29892107	T	C		1.935e-05	0.7363	0.07165		1.338e-05	0.8148	0.04705		-1.18185	0.23726
6	rs114405626	29892196	T	A		0.0008062	1.211	0.05719		4.715e-07	1.216	0.03885		-0.0596	0.95248
6	rs1611426	29892447	D	I		1.935e-05	0.7363	0.07165		1.338e-05	0.8148	0.04705		-1.18185	0.23726
6	rs115073930	29892478	G	A		9.636e-05	0.7124	0.08695		0.0006574	0.827	0.05575		-1.44417	0.14869
6	rs115004531	29892543	C	A		0.01428	1.149	0.05676		3.94e-07	1.217	0.03875		-0.83661	0.40281
6	rs115863944	29892615	T	C		0.01619	1.147	0.05691		3.38e-08	1.239	0.03876		-1.12053	0.26249
6	rs114304213	29892709	G	A		0.01619	1.147	0.05691		3.38e-08	1.239	0.03876		-1.12053	0.26249
6	rs116392604	29892732	A	G		3.48e-05	0.7435	0.07161		2.143e-05	0.8186	0.04711		-1.12262	0.2616
6	rs115853905	29892815	G	A		9.636e-05	0.7124	0.08695		0.0006574	0.827	0.05575		-1.44417	0.14869
6	rs115539241	29893139	A	G		1.935e-05	0.7363	0.07165		1.338e-05	0.8148	0.04705		-1.18185	0.23726
6	rs114428925	29893154	T	A		0.0001868	1.241	0.0577		1.123e-12	1.321	0.03909		-0.89636	0.37006
6	rs114796902	29893235	T	C		0.0001851	1.241	0.05771		1.109e-12	1.321	0.03909		-0.89626	0.37012
6	rs116096850	29893293	A	G		0.01298	1.151	0.05672		5.815e-07	1.214	0.03877		-0.77564	0.43796
6	rs1632908	29893403	G	C		9.636e-05	0.7124	0.08695		0.0006574	0.827	0.05575		-1.44417	0.14869
6	rs1610753	29893462	G	T		8.434e-08	0.6982	0.06704		2.465e-07	0.798	0.04374		-1.66905	0.09511
6	rs149511950	29893549	D	I		1.877e-05	0.7359	0.07165		1.249e-05	0.8142	0.04705		-1.1796	0.23816
6	rs9259819	29893575	T	G		0.01398	1.15	0.05675		3.77e-07	1.218	0.03875		-0.836	0.40315
6	rs9259820	29893578	A	G		0.01398	1.15	0.05675		3.77e-07	1.218	0.03875		-0.836	0.40315
6	rs201002659	29893620	D	I		0.0002597	1.232	0.0572		8.518e-11	1.287	0.0389		-0.63138	0.52779
6	rs74295240	29893665	G	C		0.0002151	1.236	0.05716		4.773e-11	1.291	0.03888		-0.62978	0.52884
6	rs2517778	29893837	G	A		0.01323	1.151	0.05676		3.699e-07	1.218	0.03874		-0.82332	0.41032
6	rs2517776	29893922	T	A		3.464e-05	0.7425	0.0719		1.833e-05	0.8168	0.04725		-1.10851	0.26764
6	rs116067641	29894007	T	A		1.935e-05	0.7363	0.07165		1.338e-05	0.8148	0.04705		-1.18185	0.23726
6	rs114217175	29894205	C	T		0.0002008	1.239	0.05773		1.217e-12	1.32	0.0391		-0.90824	0.36375
6	rs115472837	29894211	T	C		1.935e-05	0.7363	0.07165		1.338e-05	0.8148	0.04705		-1.18185	0.23726
6	rs2074487	29894226	T	G		0.000229	1.237	0.05774		8.11e-12	1.305	0.03897		-0.76821	0.44236
6	rs2074486	29894243	T	C		1.946e-05	1.285	0.05869		5.68e-16	1.379	0.03966		-0.9967	0.31891
6	rs115581364	29894389	C	A		1.287e-05	0.7676	0.06064		9.156e-10	0.7814	0.04028		-0.24476	0.80664
6	rs115559990	29894410	T	C		0.001459	1.2	0.05717		2.755e-11	1.296	0.03893		-1.1127	0.26584
6	rs116818702	29894584	A	C		9.636e-05	0.7124	0.08695		0.0006574	0.827	0.05575		-1.44417	0.14869
6	rs115783196	29894798	C	T		0.0001875	1.241	0.05771		1.123e-12	1.321	0.03909		-0.89626	0.37012
6	rs115261202	29894991	C	T		4.085e-06	1.308	0.05835		7.316e-17	1.392	0.03961		-0.88257	0.37747
6	rs114429818	29895002	C	G		4.129e-06	1.308	0.05835		7.795e-17	1.391	0.03962		-0.87231	0.38304
6	rs116547947	29895032	C	G		9.636e-05	0.7124	0.08695		0.0006574	0.827	0.05575		-1.44417	0.14869
6	rs116034303	29895099	A	C		9.636e-05	0.7124	0.08695		0.0006574	0.827	0.05575		-1.44417	0.14869
6	rs114150124	29895469	A	G		9.636e-05	0.7124	0.08695		0.0006574	0.827	0.05575		-1.44417	0.14869
6	rs114839807	29895498	T	C		3.628e-05	0.7417	0.07235		3.048e-05	0.8209	0.04734		-1.17343	0.24062
6	rs116638294	29895499	G	A		3.628e-05	0.7417	0.07235		3.048e-05	0.8209	0.04734		-1.17343	0.24062
6	rs114149640	29895541	C	T		1.935e-05	0.7363	0.07165		1.338e-05	0.8148	0.04705		-1.18185	0.23726
6	rs113016190	29895604	G	C		0.0001875	1.241	0.05771		1.109e-12	1.321	0.03909		-0.89626	0.37012
6	rs113090702	29895626	A	T		9.636e-05	0.7124	0.08695		0.0006574	0.827	0.05575		-1.44417	0.14869
6	rs111546368	29895697	C	T		0.01591	1.147	0.05693		3.641e-08	1.238	0.03875		-1.10863	0.26759
6	rs112342628	29895701	C	T		1.935e-05	0.7363	0.07165		1.338e-05	0.8148	0.04705		-1.18185	0.23726
6	rs199991601	29895827	I	D		0.0004316	1.222	0.05696		6.967e-10	1.271	0.03893		-0.56985	0.56878
6	rs9280766	29895829	I	D		0.01089	1.156	0.05678		3.206e-06	1.199	0.03896		-0.53037	0.59585
6	rs112341684	29895913	A	G		0.0001875	1.241	0.05771		1.109e-12	1.321	0.03909		-0.89626	0.37012
6	rs114798136	29895929	G	C		0.0002197	1.235	0.05721		1.302e-10	1.284	0.0389		-0.56242	0.57383
6	rs113665363	29895944	A	G		0.0001982	1.24	0.05773		1.145e-12	1.321	0.0391		-0.90753	0.36413
6	rs112893925	29896001	A	C		1.935e-05	0.7363	0.07165		1.338e-05	0.8148	0.04705		-1.18185	0.23726
6	rs34608439	29896045	D	I		0.0002008	1.239	0.05773		1.471e-12	1.319	0.03911		-0.8973	0.36956
6	rs114911904	29896084	G	A		0.000623	1.217	0.05729		3.964e-11	1.293	0.03891		-0.8747	0.38174
6	rs115923124	29896105	A	G		1.935e-05	0.7363	0.07165		1.338e-05	0.8148	0.04705		-1.18185	0.23726
6	rs116263687	29896108	T	A		9.636e-05	0.7124	0.08695		0.0006574	0.827	0.05575		-1.44417	0.14869
6	rs114646049	29896112	T	C		9.636e-05	0.7124	0.08695		0.0006574	0.827	0.05575		-1.44417	0.14869
6	rs115291756	29896114	A	G		0.0002223	1.235	0.05717		5.259e-11	1.291	0.03888		-0.64141	0.52125
6	rs114233927	29896120	T	G		0.0002223	1.235	0.05717		5.259e-11	1.291	0.03888		-0.64141	0.52125
6	rs116811069	29896275	A	G		0.0006388	1.216	0.05725		1.279e-10	1.284	0.0389		-0.78615	0.43178
6	rs2571424	29896484	C	G		1.785e-05	1.288	0.05891		2.907e-17	1.402	0.03998		-1.19122	0.23357
6	rs146099567	29896523	C	A		0.000615	1.22	0.05799		8.494e-13	1.326	0.03947		-1.18772	0.23494
6	rs2517755	29896659	T	C		0.0003063	1.232	0.05775		5.331e-12	1.308	0.03897		-0.85922	0.39022
6	rs3056636	29896724	I	D		9.636e-05	0.7124	0.08695		0.0006574	0.827	0.05575		-1.44417	0.14869
6	rs116183653	29896925	G	C		1.689e-05	0.7749	0.05927		5.5e-11	0.772	0.03946		0.05266	0.958
6	rs114768225	29896967	T	C		1.104e-05	0.7075	0.07871		2.185e-05	0.8051	0.05107		-1.37732	0.16841
6	rs114084305	29897017	A	C		2.685e-07	0.6987	0.06969		2.272e-07	0.7927	0.04487		-1.52286	0.12779
6	rs116702232	29897259	A	T		0.0001851	1.241	0.05771		1.075e-12	1.321	0.0391		-0.89618	0.37015
6	rs114321819	29897350	T	C		0.0002307	1.237	0.05774		1.266e-12	1.32	0.03912		-0.93115	0.35177
6	rs115551694	29897379	C	G		0.01428	1.149	0.05676		4.221e-07	1.216	0.03874		-0.82472	0.40953
6	rs115332803	29897412	C	G		5.823e-06	0.7427	0.06564		9.854e-08	0.7931	0.04349		-0.83385	0.40437
6	rs116493830	29897438	A	G		9.636e-05	0.7124	0.08695		0.0006574	0.827	0.05575		-1.44417	0.14869
6	rs112918977	29897694	A	G		0.0001851	1.241	0.05771		1.115e-12	1.321	0.03909		-0.89626	0.37012
6	rs113852659	29897770	A	G		6.588e-06	0.744	0.06562		8.691e-08	0.7922	0.04352		-0.79722	0.42532
6	rs147097402	29897860	A	C		9.636e-05	0.7124	0.08695		0.0006574	0.827	0.05575		-1.44417	0.14869
6	rs112639200	29898162	G	A		1.935e-05	0.7363	0.07165		1.338e-05	0.8148	0.04705		-1.18185	0.23726
6	rs34785841	29898249	D	I		9.636e-05	0.7124	0.08695		0.0006574	0.827	0.05575		-1.44417	0.14869
6	rs9278446	29898271	D	I		0.000216	1.236	0.05717		5.675e-11	1.29	0.03889		-0.61845	0.53628
6	rs141175814	29898314	G	A		7.48e-08	0.7205	0.06094		3.235e-11	0.7653	0.04032		-0.82553	0.40907
6	rs145126716	29898468	T	C		4.176e-06	0.6926	0.07982		2.472e-05	0.8053	0.05133		-1.58864	0.11214
6	rs112054907	29898472	A	G		8.954e-07	0.7176	0.06755		1.225e-07	0.7908	0.04436		-1.20194	0.22939
6	rs112792396	29898507	G	A		0.0002561	1.232	0.05715		7.009e-11	1.288	0.03887		-0.64315	0.52013
6	rs112284007	29898640	C	T		2.665e-06	1.316	0.05852		7.295e-18	1.409	0.03983		-0.96461	0.33474
6	rs111951645	29898660	T	G		1.128e-05	1.286	0.05722		6.726e-10	1.271	0.03888		0.1696	0.86533
6	rs111517286	29898679	G	A		1.099e-07	0.7235	0.06096		2.868e-11	0.7646	0.04034		-0.75586	0.44973
6	rs113001901	29898751	T	C		6.904e-06	0.7445	0.0656		8.018e-08	0.7917	0.04353		-0.78078	0.43493
6	rs113510692	29898766	T	A		5.625e-06	1.304	0.05843		9.61e-17	1.39	0.03962		-0.90469	0.36563
6	rs116390743	29898916	G	A		0.0002795	1.231	0.05712		4.305e-11	1.292	0.03886		-0.70007	0.48388
6	rs115729734	29899015	G	T		9.636e-05	0.7124	0.08695		0.0006574	0.827	0.05575		-1.44417	0.14869
6	rs2394704	29899147	A	G		0.0004812	1.22	0.05685		5.429e-10	1.272	0.03872		-0.60683	0.54397
6	rs111779062	29899207	C	T		8.636e-06	0.7458	0.06593		1.714e-07	0.796	0.04365		-0.82385	0.41003
6	rs115891709	29899208	A	G		2.295e-05	0.7368	0.07213		2.273e-05	0.8187	0.04722		-1.22259	0.22149
6	rs112047208	29899461	G	A		7.148e-06	0.7449	0.06561		8.903e-08	0.7924	0.04352		-0.78515	0.43236
6	rs112531981	29899485	A	G		0.0002528	1.232	0.05711		3.249e-11	1.294	0.03886		-0.71079	0.47721
6	rs2471863	29899627	T	C		0.0001561	1.244	0.05769		7.737e-12	1.305	0.03895		-0.68773	0.49163
6	rs2524005	29899677	A	G		2.661e-05	0.7162	0.07948		0.0004233	0.8345	0.05133		-1.61575	0.10615
6	rs2734907	29901640	A	C		5.332e-06	1.305	0.05856		3.014e-18	1.414	0.03976		-1.13333	0.25708
6	rs115236513	29901783	T	A		4.177e-06	1.307	0.05817		4.653e-17	1.393	0.03946		-0.90659	0.36462
6	rs111246209	29901806	T	C		1.3e-05	0.7291	0.07246		2.423e-06	0.7989	0.04762		-1.05441	0.29169
6	rs115252489	29901898	G	C		0.0001724	1.242	0.05761		8.601e-13	1.322	0.03908		-0.89669	0.36988
6	rs144495990	29902040	G	A		2.349e-07	0.7207	0.06336		5.85e-10	0.7706	0.04206		-0.8803	0.3787
6	rs76656755	29902050	T	C		6.567e-06	1.3	0.05816		4.344e-17	1.393	0.03947		-0.98303	0.32559
6	rs201542561	29902061	D	I		0.001149	1.205	0.05725		3.923e-09	1.258	0.03895		-0.62163	0.53419
6	rs199970483	29902064	I	D		0.0009951	1.209	0.05761		9.08e-11	1.288	0.03907		-0.90933	0.36318
6	rs185010975	29902130	A	G		2.292e-05	0.7671	0.06263		6.86e-09	0.7846	0.04186		-0.29944	0.76461
6	rs9259928	29902279	G	C		6.863e-05	0.7066	0.08725		0.0005381	0.8241	0.05589		-1.48459	0.13765
6	rs112997069	29902327	T	G		0.007886	1.164	0.05705		1.382e-09	1.265	0.03879		-1.20615	0.22776
6	rs200881913	29902573	D	I		0.003918	1.18	0.05752		1.337e-07	1.23	0.03918		-0.59629	0.55098
6	rs143717922	29902640	G	C		8.601e-07	0.6848	0.07695		9.021e-06	0.8035	0.04928		-1.74934	0.08023
6	rs137931788	29902714	G	T		0.0002083	1.24	0.05795		4.48e-13	1.329	0.03924		-0.99042	0.32197
6	rs148728842	29902844	A	C		0.002025	1.199	0.05872		1.197e-11	1.308	0.03964		-1.22815	0.21939
6	rs116685826	29902893	A	C		6.119e-06	1.304	0.05873		1.73e-18	1.419	0.03986		-1.19072	0.23377
6	rs114611139	29902899	C	T		0.0003187	1.232	0.05788		9.167e-14	1.339	0.0392		-1.19139	0.2335
6	rs115036449	29903011	C	T		0.000499	1.225	0.05827		3.086e-13	1.334	0.03955		-1.21039	0.22613
6	rs114451182	29903012	A	G		0.000499	1.225	0.05827		3.086e-13	1.334	0.03955		-1.21039	0.22613
6	rs11312290	29903013	D	I		0.0003313	1.231	0.05791		9.604e-14	1.34	0.03931		-1.21218	0.22544
6	rs116565759	29903236	C	A		0.0003631	1.229	0.05793		1.878e-13	1.334	0.03921		-1.17196	0.24121
6	rs114708530	29903267	A	G		0.002272	0.8382	0.05781		2.012e-06	0.8299	0.03923		0.14244	0.88673
6	rs144735400	29903306	G	A		0.0002764	1.234	0.05782		7.468e-13	1.324	0.03919		-1.00783	0.31354
6	rs115172777	29903404	T	C		0.000197	1.239	0.05751		8.303e-12	1.307	0.03916		-0.76793	0.44253
6	rs142192643	29903459	C	T		0.0002296	1.238	0.05785		4.995e-13	1.327	0.0392		-0.99346	0.32048
6	rs9259946	29903709	T	C		0.00489	1.176	0.05753		1.308e-08	1.25	0.03919		-0.87667	0.38067
6	rs79892789	29903888	A	T		1.169e-05	1.292	0.05842		7.258e-15	1.36	0.03957		-0.72695	0.46726
6	rs116445568	29903961	T	C		9.578e-07	0.6857	0.07701		1.28e-05	0.8066	0.04927		-1.77623	0.07569
6	rs28749104	29903968	A	G		2.191e-05	1.28	0.05824		3.971e-17	1.394	0.0395		-1.21238	0.22537
6	rs143548829	29903979	C	T		9.578e-07	0.6857	0.07701		1.28e-05	0.8066	0.04927		-1.77623	0.07569
6	rs9259970	29903991	A	G		2.963e-06	0.7024	0.07558		1.137e-06	0.7874	0.04912		-1.2673	0.20505
6	rs144304366	29903993	C	T		9.578e-07	0.6857	0.07701		1.28e-05	0.8066	0.04927		-1.77623	0.07569
6	rs112583566	29904096	G	A		0.0003054	1.233	0.05791		2.511e-12	1.316	0.03921		-0.93152	0.35158
6	rs148092841	29904202	C	T		0.0004399	1.226	0.05793		5.403e-13	1.327	0.03921		-1.13169	0.25777
6	rs148614889	29904298	A	G		8.109e-06	1.298	0.05848		1.959e-16	1.386	0.03965		-0.92843	0.35319
6	rs138894776	29904325	T	C		3.254e-07	0.7216	0.06387		6.481e-09	0.7829	0.04217		-1.06531	0.28674
6	rs150590574	29904326	A	G		0.002702	1.187	0.05718		1.613e-08	1.246	0.03894		-0.7012	0.48318
6	rs201910265	29904355	I	D		0.00103	1.209	0.05794		6.945e-12	1.308	0.03919		-1.12518	0.26051
6	rs116631958	29904408	G	C		3.616e-06	1.311	0.05845		2.325e-17	1.401	0.03981		-0.93887	0.3478
6	rs114498345	29904411	A	G		0.0002925	1.233	0.05778		9.147e-13	1.323	0.03916		-1.00934	0.31281
6	rs116651088	29904492	T	A		5.974e-06	1.302	0.0583		4.069e-16	1.38	0.03961		-0.82548	0.4091
6	rs111272556	29904769	A	G		0.004084	0.8475	0.05763		5.834e-07	0.8226	0.03909		0.42823	0.66848
6	rs2734905	29904929	C	A		0.000325	1.231	0.05778		5.516e-12	1.308	0.039		-0.87035	0.38411
6	rs114380903	29904982	A	G		0.0001558	1.245	0.05787		8.646e-12	1.307	0.03921		-0.69524	0.48691
6	rs116757403	29905040	C	T		0.0002394	1.237	0.05791		2.885e-11	1.299	0.03935		-0.69851	0.48486
6	rs115747467	29905119	C	T		1.289e-05	0.7722	0.05925		1.556e-10	0.7772	0.03938		-0.09072	0.92771
6	rs115231443	29905224	A	T		0.007194	0.8552	0.05819		4.4e-06	0.8339	0.03955		0.35848	0.71999
6	rs115922280	29905380	C	G		0.0004791	1.225	0.05812		1.806e-11	1.303	0.03936		-0.8794	0.37918
6	rs115214710	29905451	A	C		0.0004364	1.226	0.05801		5.864e-12	1.31	0.03923		-0.94632	0.34399
6	rs115298464	29905452	G	A		0.0004364	1.226	0.05801		5.864e-12	1.31	0.03923		-0.94632	0.34399
6	rs147284420	29905710	C	T		0.0001747	1.242	0.05782		5.702e-12	1.31	0.03919		-0.76312	0.44539
6	rs150766316	29905727	T	C		3.264e-06	1.312	0.05841		2.085e-15	1.37	0.03968		-0.61261	0.54014
6	rs145635271	29905773	T	C		0.001127	1.211	0.05873		3.237e-11	1.302	0.03981		-1.0212	0.30716
6	rs147753620	29905777	A	G		0.001127	1.211	0.05873		3.237e-11	1.302	0.03981		-1.0212	0.30716
6	rs141036417	29905782	G	A		0.001127	1.211	0.05873		3.237e-11	1.302	0.03981		-1.0212	0.30716
6	rs143164074	29905861	G	A		0.000202	1.241	0.058		6.87e-13	1.326	0.03926		-0.9459	0.3442
6	rs138836622	29905910	G	T		0.0002618	1.237	0.05821		4.083e-13	1.331	0.03941		-1.0419	0.29746
6	rs139967946	29905936	G	A		0.0002291	1.239	0.05817		5.461e-13	1.329	0.0394		-0.99807	0.31824
6	rs138999967	29905979	A	C		0.0001307	1.25	0.05825		1.659e-13	1.337	0.03942		-0.95663	0.33875
6	rs142618413	29905989	C	T		0.0001307	1.25	0.05825		1.659e-13	1.337	0.03942		-0.95663	0.33875
6	rs2517730	29906109	A	T		0.0001394	1.247	0.05801		6.137e-15	1.358	0.03923		-1.21766	0.22335
6	rs2517729	29906380	G	A		0.0001747	1.243	0.05806		1.286e-14	1.353	0.03925		-1.20996	0.2263
6	rs2904760	29906724	G	A		0.0001253	1.25	0.05812		4.07e-15	1.362	0.03933		-1.22278	0.22141
6	rs9368614	29906783	T	C		0.0001253	1.25	0.05812		4.156e-15	1.362	0.03933		-1.22278	0.22141
6	rs9368615	29906813	T	G		0.0001253	1.25	0.05812		4.156e-15	1.362	0.03933		-1.22278	0.22141
6	rs13198419	29906981	C	G		0.0001253	1.25	0.05812		4.156e-15	1.362	0.03933		-1.22278	0.22141
6	rs114964435	29907159	G	A		0.0001208	1.251	0.05825		9.795e-14	1.341	0.0394		-0.98789	0.3232
6	rs116331140	29907164	T	G		0.0001208	1.251	0.05825		9.795e-14	1.341	0.0394		-0.98789	0.3232
6	rs115892753	29907201	T	C		0.0001208	1.251	0.05825		9.795e-14	1.341	0.0394		-0.98789	0.3232
6	rs116770607	29907217	A	G		0.0012	1.203	0.05707		6.849e-10	1.271	0.03884		-0.79651	0.42573
6	rs28749120	29907313	A	G		0.0001253	1.25	0.05812		4.64e-15	1.361	0.03934		-1.21222	0.22543
6	rs3132690	29907331	T	C		7.773e-06	0.7055	0.07802		4.234e-06	0.7931	0.0504		-1.26011	0.20763
6	rs116200709	29907565	T	C		0.0001025	1.254	0.05824		1.183e-13	1.34	0.03941		-0.94326	0.34555
6	rs116375200	29907644	T	C		0.0001025	1.254	0.05824		1.166e-13	1.34	0.03941		-0.94326	0.34555
6	rs9260043	29907740	G	A		0.001318	1.201	0.05702		1.078e-10	1.285	0.03879		-0.98029	0.32694
6	rs114260450	29907835	A	T		2.188e-06	1.323	0.05904		7.564e-18	1.412	0.04007		-0.91243	0.36154
6	rs28749131	29907895	A	G		0.0001156	1.251	0.05815		4.539e-15	1.361	0.03934		-1.2004	0.22999
6	rs28993375	29907950	D	I		0.0001025	1.254	0.05824		1.137e-13	1.34	0.0394		-0.94334	0.34551
6	rs141759030	29907976	A	G		0.0001025	1.254	0.05824		1.183e-13	1.34	0.03941		-0.94326	0.34555
6	rs28749133	29908093	A	G		0.0001189	1.251	0.05814		4.64e-15	1.361	0.03934		-1.20054	0.22993
6	rs147800250	29908158	T	C		0.0001004	1.255	0.0583		2.264e-13	1.335	0.03946		-0.8778	0.38005
6	rs145674886	29908179	T	C		0.0001004	1.255	0.0583		2.709e-13	1.334	0.03946		-0.86715	0.38586
6	rs147087204	29908189	T	C		8.104e-06	0.7062	0.07796		4.906e-06	0.7948	0.05027		-1.27414	0.20261
6	rs114085565	29908239	T	C		1.99e-06	1.325	0.05914		5.19e-18	1.416	0.04019		-0.92895	0.35291
6	rs116731873	29908252	A	G		0.0002633	1.232	0.05725		4.556e-13	1.328	0.03915		-1.08188	0.27931
6	rs115409988	29908262	T	C		2.241e-06	1.323	0.05914		6.411e-18	1.414	0.04018		-0.93038	0.35217
6	rs143413790	29908308	T	C		0.0001058	1.253	0.05817		7.274e-14	1.343	0.03944		-0.98699	0.32365
6	rs116458960	29908426	T	C		0.000117	1.251	0.05818		1.181e-13	1.34	0.03944		-0.97778	0.32818
6	rs12202296	29908469	C	T		0.0001142	1.252	0.05814		4.235e-15	1.362	0.03935		-1.19952	0.23033
6	rs28994656	29908500	I	D		1.196e-06	1.334	0.0593		3.237e-18	1.42	0.04031		-0.8713	0.38359
6	rs116063171	29908511	C	A		0.006075	1.17	0.05728		4.768e-09	1.257	0.03906		-1.03453	0.30089
6	rs116541788	29908525	C	T		6.713e-07	1.342	0.05922		5.14e-18	1.417	0.04032		-0.75905	0.44782
6	rs13203830	29908804	A	G		0.0001142	1.252	0.05814		5.939e-15	1.36	0.03935		-1.17859	0.23856
6	rs13207054	29908967	A	G		0.0001151	1.251	0.05815		5.618e-15	1.36	0.03935		-1.18983	0.23411
6	rs28749141	29909044	C	G		0.0001676	1.245	0.05823		4.614e-15	1.361	0.03936		-1.26748	0.20499
6	rs9260080	29909071	A	G		7.773e-06	0.7055	0.07802		4.234e-06	0.7931	0.0504		-1.26011	0.20763
6	rs115643148	29909205	T	C		8.557e-06	0.7062	0.07816		3.645e-06	0.792	0.05036		-1.23321	0.2175
6	rs112120352	29909339	A	G		0.004121	1.178	0.05705		5.542e-06	1.192	0.03865		-0.17145	0.86387
6	rs9260101	29909559	A	G		0.01513	1.148	0.05698		2.802e-06	1.198	0.03859		-0.61949	0.53559
6	rs3129022	29909797	T	C		7.875e-06	0.7056	0.07804		4.334e-06	0.7933	0.0504		-1.26107	0.20729
6	rs2734904	29909840	G	A		0.0103	0.8639	0.05704		3.299e-06	0.8353	0.03869		0.48845	0.62523
6	rs2735114	29910034	A	G		0.0002359	1.234	0.05724		8.828e-12	1.302	0.03867		-0.77652	0.43744
6	rs41560714	29910276	T	G		0.01786	0.8737	0.05703		1.459e-06	0.8281	0.03915		0.77489	0.4384
6	rs41546314	29910378	T	C		8.078e-06	1.302	0.05912		1.285e-19	1.436	0.03997		-1.37269	0.16985
6	rs115859046	29910437	T	C		0.0009384	1.208	0.05719		1.585e-09	1.265	0.03892		-0.66649	0.5051
6	SNP_A_30018416	29910437	T	C		0.001503	1.199	0.05706		2.247e-10	1.279	0.0388		-0.93607	0.34924
6	rs114351765	29910450	C	G		4.026e-06	1.314	0.05928		2.673e-18	1.421	0.04031		-1.09204	0.27482
6	SNP_A_30018429	29910450	C	G		4.702e-06	1.311	0.05919		3.431e-19	1.432	0.04006		-1.23519	0.21676
6	rs114230461	29910527	T	C		0.0001171	1.248	0.05746		1.408e-10	1.282	0.03867		-0.38809	0.69795
6	SNP_A_30018506	29910527	T	C		0.0002516	1.233	0.05723		2.889e-11	1.293	0.03862		-0.6882	0.49132
6	rs1136657	29910538	T	C		8.869e-06	1.301	0.05923		3.933e-19	1.43	0.04002		-1.32257	0.18598
6	AA_A_9_30018537_F	29910558	P	A		0.00542	0.8482	0.05921		4.824e-10	0.7759	0.04075		1.23951	0.21516
6	SNP_A_30018537_T	29910558	I	D		0.005357	0.848	0.05921		4.885e-10	0.776	0.04075		1.23443	0.21704
6	rs113699656	29910604	A	C		5.563e-08	1.376	0.05871		8.975e-15	1.363	0.03991		0.13372	0.89363
6	SNP_A_30018583	29910604	A	C		2.62e-08	1.385	0.05847		1.236e-18	1.419	0.0397		-0.34316	0.73148
6	rs112310091	29910700	T	G		5.026e-07	1.355	0.06051		1.635e-15	1.389	0.04122		-0.33849	0.735
6	SNP_A_30018679	29910700	T	G		4.942e-06	1.31	0.05919		3.691e-19	1.431	0.04007		-1.236	0.21646
6	SNP_A_30018695	29910716	G	C		0.0002767	1.231	0.05721		3.541e-11	1.291	0.03862		-0.68946	0.49053
6	AA_A_62_30018696_G	29910717	P	A		4.942e-06	1.31	0.05919		3.691e-19	1.431	0.04007		-1.236	0.21646
6	AA_A_62_30018696_GE	29910717	P	A		0.0002767	1.231	0.05721		3.569e-11	1.291	0.03862		-0.68946	0.49053
6	AA_A_62_30018696_GL	29910717	P	A		7.738e-06	1.297	0.05823		1.156e-16	1.387	0.03952		-0.95332	0.34043
6	AA_A_62_30018696_GR	29910717	P	A		0.002471	1.188	0.05689		6.285e-10	1.271	0.0388		-0.9807	0.32674
6	AA_A_62_30018696_QE	29910717	P	A		0.002389	1.189	0.05699		9.757e-09	1.249	0.03879		-0.71412	0.47515
6	AA_A_62_30018696_QR	29910717	P	A		0.0002838	1.23	0.05714		6.299e-10	1.27	0.03871		-0.46369	0.64287
6	SNP_A_30018696_A	29910717	P	A		0.002389	1.189	0.05699		9.757e-09	1.249	0.03879		-0.71412	0.47515
6	SNP_A_30018696_G	29910717	P	A		0.002471	1.188	0.05689		6.384e-10	1.271	0.0388		-0.9807	0.32674
6	AA_A_66_30018708	29910729	K	N		0.0002572	1.233	0.05724		3.072e-11	1.292	0.03862		-0.67692	0.49846
6	rs112599652	29910730	A	T		0.0001208	1.246	0.0573		3.708e-10	1.275	0.03881		-0.33245	0.73955
6	SNP_A_30018709	29910730	A	T		0.0002572	1.233	0.05724		2.978e-11	1.293	0.03862		-0.68812	0.49138
6	6:29910752	29910752	C	G		6.819e-06	1.304	0.05899		6.323e-17	1.398	0.0401		-0.97585	0.32914
6	SNP_A_30018731_C	29910752	P	A		3.798e-06	1.315	0.05921		3.52e-19	1.432	0.04009		-1.19201	0.23326
6	SNP_A_30018731_G	29910752	P	A		4.191e-06	1.313	0.05919		4.257e-19	1.43	0.04009		-1.19403	0.23247
6	AA_A_74_30018732_D	29910753	P	A		4.191e-06	1.313	0.05919		4.257e-19	1.43	0.04009		-1.19403	0.23247
6	AA_A_74_30018732_H	29910753	P	A		3.798e-06	1.315	0.05921		3.52e-19	1.432	0.04009		-1.19201	0.23326
6	AA_A_76_30018738_V	29910759	P	A		5.811e-05	0.7857	0.05999		1.451e-10	0.7713	0.04051		0.25554	0.79831
6	SNP_A_30018738_T	29910759	P	A		5.811e-05	0.7857	0.05999		1.48e-10	0.7714	0.04051		0.25375	0.79969
6	6:29910761	29910761	A	G		2.778e-05	0.7699	0.06241		1.546e-09	0.778	0.04156		-0.13958	0.88899
6	SNP_A_30018740	29910761	A	G		5.811e-05	0.7857	0.05999		1.509e-10	0.7715	0.04051		0.25196	0.80107
6	AA_A_77_30018741_D	29910762	P	A		5.811e-05	0.7857	0.05999		1.509e-10	0.7715	0.04051		0.25196	0.80107
6	AA_A_77_30018741_N	29910762	P	A		0.002057	0.8266	0.0618		6.172e-08	0.7956	0.04224		0.51064	0.60961
6	AA_A_90_30018780	29910801	D	A		3.175e-06	0.7201	0.07049		1.16e-07	0.7848	0.04572		-1.02404	0.30582
6	rs1136692	29910801	A	C		2.855e-06	0.7194	0.07035		8.132e-08	0.7826	0.04571		-1.00367	0.31554
6	rs111983691	29910839	T	C		0.0001254	1.243	0.05682		8.805e-13	1.322	0.03903		-0.89387	0.37139
6	SNP_A_30018818	29910839	T	C		0.0001887	1.236	0.05673		7.467e-12	1.306	0.039		-0.80021	0.42359
6	rs9260145	29910892	G	A		0.001807	1.195	0.05702		3.434e-10	1.275	0.0387		-0.94032	0.34705
6	rs112756023	29910986	A	G		4.677e-06	1.313	0.05942		5.798e-17	1.402	0.04037		-0.91298	0.36125
6	SNP_A_30018965	29910986	A	G		1.65e-06	1.328	0.05913		4.283e-19	1.43	0.04006		-1.03609	0.30016
6	rs112870601	29911019	C	T		0.002625	1.188	0.05733		5.301e-09	1.255	0.03897		-0.79145	0.42868
6	SNP_A_30018998	29911019	C	T		0.001438	1.199	0.05706		2.086e-10	1.28	0.03879		-0.94747	0.3434
6	rs113013717	29911037	C	G		0.002298	1.191	0.05738		4.889e-09	1.256	0.03896		-0.76617	0.44358
6	SNP_A_30019016	29911037	C	G		0.001438	1.199	0.05706		2.086e-10	1.28	0.03879		-0.94747	0.3434
6	SNP_A_30019035_A	29911056	P	A		0.0001091	1.248	0.05723		3.387e-11	1.292	0.03861		-0.5019	0.61574
6	SNP_A_30019035_G	29911056	P	A		6.534e-07	1.343	0.05925		6.77e-20	1.445	0.0403		-1.02159	0.30698
6	AA_A_95_30019036_I	29911057	P	A		0.0001091	1.248	0.05723		3.387e-11	1.292	0.03861		-0.5019	0.61574
6	AA_A_95_30019036_V	29911057	P	A		6.534e-07	1.343	0.05925		7.082e-20	1.444	0.04029		-1.01201	0.31154
6	AA_A_97_30019042_IM	29911063	P	A		4.402e-05	1.264	0.05726		2.216e-13	1.332	0.03904		-0.75611	0.44958
6	AA_A_97_30019042_R	29911063	P	A		4.402e-05	1.264	0.05726		2.216e-13	1.332	0.03904		-0.75611	0.44958
6	rs116162943	29911063	G	T		3.319e-05	1.269	0.05748		2.043e-12	1.318	0.03925		-0.54432	0.58622
6	SNP_A_30019042_G	29911063	P	A		4.402e-05	1.264	0.05726		2.216e-13	1.332	0.03904		-0.75611	0.44958
6	SNP_A_30019042_T	29911063	P	A		4.402e-05	1.264	0.05726		2.216e-13	1.332	0.03904		-0.75611	0.44958
6	rs111367452	29911086	C	T		6.552e-06	0.742	0.06621		8.154e-08	0.793	0.04323		-0.84066	0.40054
6	SNP_A_30019065	29911086	C	T		3.231e-06	0.7337	0.06652		2.291e-08	0.7846	0.0434		-0.84448	0.3984
6	AA_A_105_30019066	29911087	P	S		3.231e-06	0.7337	0.06652		2.291e-08	0.7846	0.0434		-0.84448	0.3984
6	rs111686806	29911092	T	G		3.24e-06	1.319	0.05943		2.328e-17	1.407	0.04031		-0.89939	0.36845
6	SNP_A_30019071	29911092	T	G		1.65e-06	1.328	0.05913		4.124e-19	1.43	0.04005		-1.03618	0.30012
6	AA_A_107_30019072	29911093	W	G		1.65e-06	1.328	0.05913		4.248e-19	1.43	0.04005		-1.03618	0.30012
6	AA_A_114_30019093_H	29911114	P	A		0.0001016	1.249	0.05712		4.772e-11	1.289	0.03859		-0.4573	0.64746
6	AA_A_114_30019093_RQ	29911114	P	A		7.85e-07	1.328	0.05737		6.303e-11	1.288	0.03868		0.44201	0.65848
6	rs115176787	29911115	C	G		9.353e-06	1.288	0.05715		2.436e-10	1.277	0.03868		0.12429	0.90109
6	SNP_A_30019094_C	29911115	P	A		0.0001016	1.249	0.05712		4.855e-11	1.289	0.03859		-0.4573	0.64746
6	SNP_A_30019094_G	29911115	P	A		7.85e-07	1.328	0.05737		5.029e-11	1.289	0.03868		0.43079	0.66662
6	rs113184014	29911119	T	G		1.542e-05	1.28	0.0571		5.053e-10	1.272	0.03869		0.0909	0.92757
6	SNP_A_30019098_G	29911119	P	A		7.85e-07	1.328	0.05737		6.303e-11	1.288	0.03868		0.44201	0.65848
6	SNP_A_30019098_T	29911119	P	A		0.0001016	1.249	0.05712		4.855e-11	1.289	0.03859		-0.4573	0.64746
6	AA_A_116_30019099_D	29911120	P	A		7.85e-07	1.328	0.05737		6.303e-11	1.288	0.03868		0.44201	0.65848
6	AA_A_116_30019099_Y	29911120	P	A		0.0001016	1.249	0.05712		4.855e-11	1.289	0.03859		-0.4573	0.64746
6	AA_A_127_30019132	29911153	K	N		0.003122	1.183	0.05695		1.643e-08	1.243	0.03856		-0.71935	0.47193
6	rs112130472	29911154	A	C		0.004813	1.174	0.05698		9.945e-08	1.228	0.03857		-0.65357	0.51339
6	SNP_A_30019133	29911154	A	C		0.003122	1.183	0.05695		1.643e-08	1.243	0.03856		-0.71935	0.47193
6	AA_A_142_30019177	29911198	T	I		0.0001728	1.245	0.05824		1.568e-14	1.353	0.03938		-1.18327	0.2367
6	SNP_A_30019177	29911198	C	T		0.0001728	1.245	0.05824		1.568e-14	1.353	0.03938		-1.18327	0.2367
6	AA_A_145_30019186	29911207	H	R		0.0001706	1.245	0.05824		1.121e-14	1.355	0.03937		-1.20438	0.22844
6	rs111965878	29911207	A	G		0.0002338	1.24	0.05851		2.528e-13	1.335	0.03947		-1.04593	0.29559
6	SNP_A_30019186	29911207	A	G		0.0001706	1.245	0.05824		1.121e-14	1.355	0.03937		-1.20438	0.22844
6	AA_A_152_30019207_A	29911228	P	A		7.447e-06	0.7051	0.07798		7.134e-06	0.798	0.05025		-1.33417	0.18215
6	AA_A_152_30019207_AR	29911228	P	A		5.934e-06	0.7061	0.07684		3.763e-06	0.795	0.0496		-1.29661	0.19477
6	SNP_A_30019207_C	29911228	P	A		7.406e-06	0.705	0.078		7.265e-06	0.7982	0.05025		-1.33816	0.18084
6	rs116583109	29911239	C	T		3.133e-05	0.7603	0.06581		4.877e-08	0.786	0.04413		-0.41955	0.67481
6	SNP_A_30019218	29911239	C	T		8.734e-06	0.7446	0.06633		1.207e-08	0.7768	0.04432		-0.53069	0.59563
6	AA_A_156_30019219_L	29911240	P	A		2.493e-08	0.7147	0.06025		1.495e-13	0.742	0.0404		-0.51676	0.60532
6	AA_A_156_30019219_RL	29911240	P	A		0.0006136	0.7929	0.06776		1.983e-08	0.771	0.04634		0.34119	0.73296
6	AA_A_156_30019219_RQ	29911240	P	A		9.516e-06	0.7455	0.06632		1.37e-08	0.7776	0.04432		-0.52851	0.59715
6	SNP_A_30019219_T	29911240	P	A		2.493e-08	0.7147	0.06025		1.495e-13	0.742	0.0404		-0.51676	0.60532
6	rs142758351	29911260	C	A		7.551e-06	0.7281	0.07087		1.775e-07	0.7854	0.04627		-0.89505	0.37076
6	SNP_A_30019239_A	29911260	P	A		2.058e-06	0.7152	0.07061		8.912e-08	0.7828	0.04578		-1.07324	0.28317
6	SNP_A_30019239_C	29911260	P	A		2.302e-06	0.7163	0.07061		9.978e-08	0.7836	0.04578		-1.06711	0.28592
6	AA_A_163_30019240_R	29911261	P	A		2.302e-06	0.7163	0.07061		9.978e-08	0.7836	0.04578		-1.06711	0.28592
6	AA_A_163_30019240_T	29911261	P	A		2.058e-06	0.7152	0.07061		8.912e-08	0.7828	0.04578		-1.07324	0.28317
6	rs148589918	29911261	G	C		7.551e-06	0.7281	0.07087		1.698e-07	0.7851	0.04626		-0.8906	0.37315
6	SNP_A_30019240_C	29911261	P	A		2.058e-06	0.7152	0.07061		8.912e-08	0.7828	0.04578		-1.07324	0.28317
6	SNP_A_30019240_G	29911261	P	A		2.302e-06	0.7163	0.07061		9.978e-08	0.7836	0.04578		-1.06711	0.28592
6	rs112336208	29911356	A	G		1.465e-05	0.7108	0.07877		1.585e-06	0.7823	0.05114		-1.02057	0.30746
6	SNP_A_30019335	29911356	A	G		9.76e-06	0.709	0.07777		9.41e-06	0.8009	0.0501		-1.31748	0.18768
6	SNP_A_30019567	29911588	A	C		0.0001706	1.245	0.05824		1.145e-14	1.355	0.03938		-1.20428	0.22848
6	rs114900588	29911684	T	C		2.172e-05	0.7214	0.0769		2.33e-06	0.789	0.05017		-0.97554	0.32929
6	SNP_A_30019663	29911684	T	C		6.848e-06	0.704	0.07801		6.606e-06	0.7974	0.05025		-1.34253	0.17942
6	rs142967617	29911685	T	C		1.672e-05	1.292	0.05945		3.569e-19	1.434	0.04024		-1.45255	0.14635
6	SNP_A_30019664	29911685	T	C		6.274e-07	1.343	0.05926		4.661e-20	1.447	0.04029		-1.04085	0.29794
6	SNP_A_30019707	29911728	T	C		0.01584	0.8713	0.05712		1.896e-06	0.8299	0.03914		0.70304	0.48203
6	SNP_A_30019719	29911740	G	A		0.01584	0.8713	0.05712		1.896e-06	0.8299	0.03914		0.70304	0.48203
6	SNP_A_30019769	29911790	C	T		0.01584	0.8713	0.05712		1.896e-06	0.8299	0.03914		0.70304	0.48203
6	SNP_A_30019782	29911803	A	G		0.01584	0.8713	0.05712		1.896e-06	0.8299	0.03914		0.70304	0.48203
6	SNP_A_30019815	29911836	T	C		0.01584	0.8713	0.05712		1.896e-06	0.8299	0.03914		0.70304	0.48203
6	SNP_A_30019823	29911844	A	T		0.01584	0.8713	0.05712		1.896e-06	0.8299	0.03914		0.70304	0.48203
6	SNP_A_30019858	29911879	G	T		0.01584	0.8713	0.05712		1.896e-06	0.8299	0.03914		0.70304	0.48203
6	SNP_A_30019859	29911880	A	T		0.0001706	1.245	0.05824		1.145e-14	1.355	0.03938		-1.20428	0.22848
6	SNP_A_30019872	29911893	T	C		0.01584	0.8713	0.05712		1.896e-06	0.8299	0.03914		0.70304	0.48203
6	SNP_A_30019874	29911895	A	T		0.01584	0.8713	0.05712		1.896e-06	0.8299	0.03914		0.70304	0.48203
6	SNP_A_30019880	29911901	G	C		0.002452	1.189	0.05703		4.406e-08	1.237	0.03888		-0.57339	0.56638
6	AA_A_184_30019881_A	29911902	P	A		0.002452	1.189	0.05703		4.406e-08	1.237	0.03888		-0.57339	0.56638
6	AA_A_184_30019881_P	29911902	P	A		0.002527	1.188	0.05703		4.609e-08	1.237	0.03888		-0.58558	0.55816
6	SNP_A_30019888	29911909	A	G		0.0001706	1.245	0.05824		1.145e-14	1.355	0.03938		-1.20428	0.22848
6	SNP_A_30019891	29911912	G	A		0.01584	0.8713	0.05712		1.896e-06	0.8299	0.03914		0.70304	0.48203
6	SNP_A_30019900	29911921	T	C		0.01584	0.8713	0.05712		1.896e-06	0.8299	0.03914		0.70304	0.48203
6	SNP_A_30019907	29911928	G	C		0.01584	0.8713	0.05712		1.896e-06	0.8299	0.03914		0.70304	0.48203
6	AA_A_193_30019908_A	29911929	P	A		0.01584	0.8713	0.05712		1.87e-06	0.8298	0.03914		0.70479	0.48094
6	AA_A_193_30019908_P	29911929	P	A		0.016	0.8715	0.05711		1.896e-06	0.8299	0.03914		0.70644	0.47991
6	SNP_A_30019909	29911930	T	C		0.01584	0.8713	0.05712		1.896e-06	0.8299	0.03914		0.70304	0.48203
6	SNP_A_30019910	29911931	G	A		0.016	0.8715	0.05711		1.896e-06	0.8299	0.03914		0.70644	0.47991
6	AA_A_194_30019911_I	29911932	P	A		0.016	0.8715	0.05711		1.896e-06	0.8299	0.03914		0.70644	0.47991
6	AA_A_194_30019911_V	29911932	P	A		0.01584	0.8713	0.05712		1.87e-06	0.8298	0.03914		0.70479	0.48094
6	SNP_A_30019949	29911970	A	G		0.01679	0.8724	0.0571		2.074e-06	0.8304	0.03915		0.71268	0.47604
6	AA_A_207_30019950_G	29911971	P	A		0.01679	0.8724	0.0571		2.074e-06	0.8304	0.03915		0.71268	0.47604
6	AA_A_207_30019950_S	29911971	P	A		0.01661	0.8722	0.0571		2.055e-06	0.8304	0.03914		0.70943	0.47806
6	HLA_A_02	29911991	P	A		4.668e-06	1.311	0.05919		2.376e-19	1.434	0.04006		-1.25472	0.20958
6	HLA_A_0201	29911991	P	A		8.121e-07	1.34	0.05941		6.592e-20	1.446	0.04036		-1.05999	0.28915
6	SNP_A_30020087_C	29912108	P	A		0.01598	0.8715	0.0571		1.587e-06	0.8287	0.03915		0.72737	0.467
6	SNP_A_30020087_G	29912108	P	A		0.01677	0.8724	0.05708		1.755e-06	0.8293	0.03916		0.73194	0.46421
6	AA_A_253_30020088_E	29912109	P	A		0.01677	0.8724	0.05708		1.755e-06	0.8293	0.03916		0.73194	0.46421
6	AA_A_253_30020088_EK	29912109	P	A		0.01598	0.8715	0.0571		1.587e-06	0.8287	0.03915		0.72737	0.467
6	AA_A_253_30020088_EX	29912109	P	A		0.01646	0.872	0.05708		1.707e-06	0.8291	0.03916		0.7288	0.46612
6	AA_A_253_30020088_Q	29912109	P	A		0.01567	0.8711	0.0571		1.864e-06	0.8297	0.03915		0.70332	0.48186
6	rs116447243	29912147	T	C		0.0001818	1.244	0.05825		7.839e-15	1.358	0.0394		-1.24682	0.21246
6	SNP_A_30020126	29912147	T	C		0.0001733	1.244	0.05825		1.113e-14	1.356	0.03938		-1.22606	0.22018
6	rs150000145	29912188	C	T		0.0018	1.195	0.05708		1.55e-10	1.282	0.03882		-1.01804	0.30866
6	SNP_A_30020167	29912188	C	T		0.001373	1.2	0.05706		1.598e-10	1.282	0.03878		-0.9581	0.33801
6	rs141041382	29912204	C	T		0.01097	0.8644	0.0573		6.573e-07	0.8223	0.03934		0.71837	0.47253
6	SNP_A_30020183	29912204	T	C		0.01554	0.8709	0.05711		1.506e-06	0.8283	0.03915		0.72431	0.46888
6	rs115662401	29912333	C	T		0.009181	0.8613	0.05731		6.53e-07	0.8222	0.03934		0.66835	0.50391
6	SNP_A_30020312	29912333	T	C		0.01548	0.8709	0.0571		1.922e-06	0.8299	0.03915		0.69652	0.4861
6	AA_A_294_30020313_F	29912334	P	A		0.01559	0.871	0.05711		1.825e-06	0.8296	0.03914		0.70338	0.48182
6	AA_A_294_30020313_L	29912334	P	A		0.01571	0.8712	0.0571		1.798e-06	0.8295	0.03916		0.7084	0.4787
6	rs114142869	29912398	G	A		0.004907	1.175	0.05731		1.591e-07	1.228	0.03918		-0.63551	0.5251
6	SNP_A_30020377	29912398	G	A		0.01535	0.8707	0.0571		2.024e-06	0.8302	0.03916		0.68793	0.4915
6	rs41557717	29912413	I	D		0.006107	0.8547	0.05725		5.022e-07	0.8207	0.03932		0.58447	0.5589
6	rs114377899	29912451	C	A		0.005159	0.852	0.05728		1.813e-07	0.8147	0.03929		0.64449	0.51926
6	SNP_A_30020430	29912451	A	C		0.01535	0.8707	0.0571		2.024e-06	0.8302	0.03916		0.68793	0.4915
6	rs114731610	29912457	G	C		0.007147	1.167	0.05731		2.152e-07	1.226	0.03923		-0.71015	0.47761
6	SNP_A_30020436	29912457	G	C		0.01535	0.8707	0.0571		2.024e-06	0.8302	0.03916		0.68793	0.4915
6	rs115842886	29912463	G	A		0.005163	1.173	0.05715		8.815e-09	1.251	0.03899		-0.93055	0.35209
6	SNP_A_30020442	29912463	G	A		0.01535	0.8707	0.0571		2.024e-06	0.8302	0.03916		0.68793	0.4915
6	rs115876310	29912473	C	T		0.008598	1.163	0.05731		1.592e-07	1.228	0.03923		-0.78306	0.43359
6	SNP_A_30020452	29912473	C	T		0.01535	0.8707	0.0571		2.024e-06	0.8302	0.03916		0.68793	0.4915
6	rs116397568	29912477	G	A		0.008203	1.164	0.05733		1.379e-07	1.23	0.03923		-0.79392	0.42724
6	SNP_A_30020456	29912477	G	A		0.01535	0.8707	0.0571		2.024e-06	0.8302	0.03916		0.68793	0.4915
6	SNP_A_30020472_T	29912493	P	A		1.175e-05	0.7114	0.07771		4.369e-06	0.7937	0.05031		-1.18252	0.237
6	SNP_A_30020473	29912494	C	T		0.0001705	1.245	0.05826		1.938e-14	1.352	0.03938		-1.17248	0.24101
6	SNP_A_30020481	29912502	T	C		0.01535	0.8707	0.0571		2.024e-06	0.8302	0.03916		0.68793	0.4915
6	rs114688017	29912510	G	T		2.951e-06	0.7395	0.06457		7.217e-10	0.765	0.04348		-0.4355	0.6632
6	SNP_A_30020489	29912510	G	T		5.037e-06	0.7436	0.06491		7.74e-09	0.7778	0.04352		-0.57539	0.56503
6	rs116303213	29912595	A	G		0.0001818	1.244	0.05825		7.839e-15	1.358	0.0394		-1.24682	0.21246
6	SNP_A_30020574	29912595	A	G		0.0001705	1.245	0.05826		1.938e-14	1.352	0.03938		-1.17248	0.24101
6	SNP_A_30020636	29912657	T	C		0.01548	0.8709	0.0571		2.056e-06	0.8303	0.03916		0.68951	0.49051
6	rs114774267	29912669	A	G		0.01604	0.8712	0.05726		1.625e-07	0.814	0.03929		0.97793	0.32811
6	SNP_A_30020648	29912669	G	A		0.01548	0.8709	0.0571		2.056e-06	0.8303	0.03916		0.68951	0.49051
6	rs114770141	29912754	A	G		0.008325	1.162	0.057		1.749e-07	1.226	0.03897		-0.77647	0.43747
6	SNP_A_30020733	29912754	A	G		0.01548	0.8709	0.0571		2.056e-06	0.8303	0.03916		0.68951	0.49051
6	rs116713502	29912766	T	A		0.008012	1.163	0.05699		1.506e-07	1.227	0.03897		-0.77592	0.4378
6	SNP_A_30020745	29912766	T	A		0.01548	0.8709	0.0571		2.056e-06	0.8303	0.03916		0.68951	0.49051
6	rs116397005	29912796	A	G		0.0001818	1.244	0.05825		7.839e-15	1.358	0.0394		-1.24682	0.21246
6	SNP_A_30020775	29912796	A	G		0.0001705	1.245	0.05826		1.9e-14	1.352	0.03939		-1.17238	0.24104
6	rs3823342	29913067	C	T		0.01664	1.146	0.057		4.511e-06	1.196	0.03904		-0.61813	0.53649
6	rs113282585	29913135	C	G		0.0001818	1.244	0.05825		5.971e-15	1.36	0.0394		-1.26775	0.20489
6	SNP_A_30021114	29913135	C	G		0.0001676	1.245	0.05826		1.837e-14	1.352	0.03939		-1.17238	0.24104
6	SNP_A_30021176	29913197	C	T		0.01548	0.8709	0.0571		2.014e-06	0.8302	0.03916		0.69125	0.48941
6	rs112863520	29913430	T	C		6.469e-06	0.7029	0.07815		4.495e-06	0.7935	0.05043		-1.30352	0.1924
6	rs191396787	29913639	G	A		7.609e-06	0.7051	0.07808		5.635e-06	0.7957	0.05035		-1.30112	0.19322
6	rs111727146	29913734	T	C		0.0001865	1.243	0.05826		6.572e-15	1.359	0.03939		-1.26868	0.20456
6	rs144303011	29913759	A	G		0.02506	0.8778	0.05817		1.257e-05	0.8412	0.0396		0.60522	0.54503
6	rs2975050	29913817	T	C		0.000197	1.242	0.0582		1.309e-14	1.354	0.0393		-1.22946	0.2189
6	rs9404954	29913881	C	T		0.0001778	1.244	0.05829		9.542e-15	1.357	0.03937		-1.23606	0.21644
6	rs9404955	29913912	T	C		0.0001757	1.244	0.05824		5.12e-15	1.361	0.03937		-1.27866	0.20102
6	rs2975048	29914011	T	G		0.0001744	1.244	0.05824		4.12e-15	1.362	0.03936		-1.28921	0.19733
6	rs9391669	29914057	G	C		0.0001744	1.244	0.05824		4.018e-15	1.362	0.03936		-1.28921	0.19733
6	rs12153924	29914089	A	G		9.757e-07	1.336	0.05922		1.247e-20	1.455	0.04029		-1.19127	0.23355
6	rs2916804	29914304	G	A		0.0001789	1.244	0.05823		3.41e-15	1.363	0.03936		-1.2998	0.19367
6	rs2975047	29914399	A	G		0.0001625	1.246	0.05822		3.944e-15	1.362	0.03936		-1.26665	0.20528
6	rs3016022	29914412	G	A		0.0001735	1.244	0.05824		3.335e-15	1.363	0.03935		-1.29975	0.19369
6	rs376253	29914533	A	G		1.025e-05	0.7128	0.07675		6.562e-06	0.7998	0.04957		-1.26043	0.20751
6	rs2571385	29914767	C	T		1.127e-05	0.7121	0.07731		2.152e-06	0.7885	0.05014		-1.10601	0.26872
6	rs2735099	29914828	T	G		0.0001691	1.245	0.05826		4.22e-15	1.362	0.03937		-1.27737	0.20147
6	rs2517724	29915102	A	G		6.79e-06	0.7035	0.07814		5.851e-06	0.796	0.05035		-1.32891	0.18388
6	rs114690614	29915124	A	C		0.0001898	1.243	0.05825		9.533e-15	1.357	0.03939		-1.24788	0.21207
6	rs2735097	29915301	A	C		0.0001865	1.243	0.05825		4.087e-15	1.362	0.03936		-1.30049	0.19343
6	rs2517721	29915408	T	G		0.0001865	1.243	0.05825		4.353e-15	1.362	0.03936		-1.30049	0.19343
6	rs2735096	29915751	G	A		0.002782	0.842	0.05752		4.639e-07	0.8214	0.03902		0.35637	0.72156
6	6:29915766	29915766	A	C		9.802e-05	1.255	0.05838		1.123e-15	1.373	0.03954		-1.27447	0.2025
6	rs2517719	29916253	C	G		0.0001822	1.244	0.0583		3.869e-15	1.363	0.03937		-1.29863	0.19407
6	rs1632882	29916368	T	G		5.849e-06	0.7019	0.07811		5.007e-06	0.7947	0.05033		-1.33634	0.18144
6	rs2517718	29916391	C	A		0.002572	1.188	0.05704		9.935e-09	1.248	0.03859		-0.71545	0.47433
6	rs114832249	29916468	C	T		0.01335	0.8681	0.05715		2.021e-06	0.8301	0.03919		0.64593	0.51832
6	rs116151314	29916581	T	C		0.0001837	1.244	0.05827		3.884e-15	1.363	0.03938		-1.29898	0.19395
6	rs116566795	29916650	A	G		0.000248	1.238	0.05834		4.201e-15	1.362	0.03938		-1.35617	0.17504
6	rs116279737	29916655	A	G		0.0002521	1.238	0.05833		1.927e-15	1.367	0.03934		-1.40885	0.15888
6	rs13215316	29916679	A	G		0.0002646	1.24	0.0589		1.318e-13	1.346	0.04009		-1.15126	0.24963
6	rs115980669	29916681	A	G		0.0002491	1.238	0.05835		1.562e-15	1.368	0.03932		-1.41913	0.15586
6	rs13214982	29916686	G	A		0.0005107	1.227	0.05894		1.274e-13	1.345	0.03998		-1.28927	0.19731
6	rs115942957	29916765	A	G		0.0004447	1.226	0.05811		4.366e-15	1.362	0.03937		-1.49873	0.13394
6	rs34988116	29916959	D	I		0.0001762	1.244	0.05826		3.734e-15	1.363	0.03937		-1.29924	0.19386
6	rs114363696	29917077	A	G		0.001805	0.8236	0.06219		1.64e-09	0.7736	0.04258		0.83097	0.40599
6	rs2517717	29917168	T	C		0.001889	1.194	0.05702		1.578e-10	1.281	0.03867		-1.02084	0.30733
6	rs2517715	29917439	C	T		0.0001721	1.245	0.05829		4.471e-15	1.362	0.03937		-1.27692	0.20163
6	rs2975045	29917496	A	G		0.000171	1.245	0.05828		4.223e-15	1.362	0.03937		-1.27707	0.20158
6	rs2916805	29917503	C	G		0.000171	1.245	0.05828		4.471e-15	1.362	0.03937		-1.27707	0.20158
6	rs2975044	29917673	A	G		0.003347	1.182	0.05701		3.058e-08	1.24	0.03889		-0.69414	0.4876
6	rs2735093	29917800	A	C		0.0001785	1.244	0.05829		4.118e-15	1.362	0.03937		-1.28834	0.19763
6	rs2517714	29917881	T	C		0.0004718	1.221	0.05717		1.158e-11	1.302	0.03893		-0.92865	0.35307
6	rs1632877	29918072	T	C		7e-06	0.7039	0.07812		4.961e-06	0.7945	0.05038		-1.30251	0.19274
6	rs2517712	29918173	C	T		0.0001545	1.247	0.0583		4.711e-15	1.361	0.03937		-1.24351	0.21368
6	rs11421756	29918310	I	D		0.0001694	1.245	0.05826		4.065e-15	1.362	0.03937		-1.27737	0.20147
6	rs2517708	29919433	T	C		0.0001272	1.25	0.05813		7.781e-15	1.356	0.03921		-1.16084	0.24571
6	rs16896724	29919963	T	G		0.0001691	1.245	0.05835		4.059e-15	1.362	0.03938		-1.27592	0.20198
6	rs13201160	29920191	C	A		0.0003053	1.234	0.05826		9.878e-15	1.355	0.03924		-1.33168	0.18297
6	rs148426606	29920202	T	C		0.0002116	1.241	0.05832		2.991e-14	1.349	0.03938		-1.18581	0.2357
6	rs28993377	29920400	D	I		0.0002131	1.241	0.05825		6.755e-15	1.359	0.03936		-1.29203	0.19635
6	rs2975041	29920675	C	T		0.0001697	1.245	0.05831		3.502e-15	1.363	0.03937		-1.28705	0.19808
6	rs112010014	29920951	T	C		0.0003019	1.233	0.05793		9.894e-15	1.352	0.039		-1.31933	0.18706
6	rs116634235	29920965	C	G		4.079e-06	0.7011	0.07707		1.32e-06	0.786	0.0498		-1.24571	0.21287
6	rs28749167	29921034	C	T		0.0005176	1.224	0.05825		7.367e-15	1.357	0.03924		-1.46869	0.14192
6	rs114610348	29921100	G	C		4.079e-06	0.7011	0.07707		1.32e-06	0.786	0.0498		-1.24571	0.21287
6	rs115706781	29921261	C	T		0.06215	0.8991	0.05702		4.593e-06	0.8359	0.03911		1.05411	0.29183
6	rs79926773	29921484	G	C		0.0003923	1.228	0.05801		3.039e-16	1.378	0.03921		-1.64594	0.09978
6	rs2517703	29921700	T	C		0.0006148	1.221	0.05826		8.567e-15	1.356	0.03926		-1.49272	0.13551
6	rs116382090	29921863	C	T		0.000387	1.231	0.05846		1.018e-15	1.373	0.03947		-1.54772	0.12169
6	rs28780071	29922667	T	C		0.0006625	1.22	0.05852		4.539e-16	1.378	0.03946		-1.72543	0.08445
6	rs16896742	29922740	G	A		0.004052	1.18	0.05749		2.934e-12	1.312	0.03895		-1.527	0.12676
6	rs9260603	29922754	T	C		0.006736	1.167	0.05694		3.904e-09	1.257	0.03887		-1.07759	0.28122
6	rs115042454	29922853	C	T		8.698e-05	1.257	0.0582		4.929e-15	1.361	0.03938		-1.13122	0.25796
6	rs9280816	29922981	I	D		0.002001	1.194	0.05736		4.597e-08	1.238	0.03907		-0.52143	0.60207
6	rs111392489	29923116	T	C		0.0001186	1.248	0.05763		2.736e-10	1.281	0.03929		-0.37418	0.70827
6	rs111482415	29923140	G	A		8.168e-06	0.7058	0.0781		7.487e-06	0.7984	0.05027		-1.32728	0.18442
6	rs112636621	29923290	T	G		1.127e-05	0.7134	0.07692		4.343e-06	0.796	0.04967		-1.19652	0.23149
6	rs3115636	29923421	G	T		0.0001581	1.247	0.05836		2.239e-15	1.366	0.03937		-1.29472	0.19542
6	rs2571391	29923838	C	A		0.0001008	1.255	0.05833		3.938e-15	1.363	0.03939		-1.17288	0.24084
6	rs436003	29923941	A	T		9.354e-06	0.7077	0.07801		3.199e-06	0.7905	0.05047		-1.19085	0.23371
6	rs2571392	29924220	A	G		0.0002447	1.24	0.05872		7.066e-14	1.346	0.03966		-1.1576	0.24703
6	rs143009074	29924287	I	D		2.369e-05	1.288	0.05996		1.284e-11	1.316	0.04061		-0.29697	0.76649
6	rs2735089	29924359	G	A		0.0003405	1.227	0.05704		1.861e-11	1.299	0.03893		-0.82571	0.40897
6	rs2571393	29924386	C	T		0.0003338	1.227	0.05701		1.132e-11	1.302	0.03893		-0.85942	0.39011
6	rs2571394	29924389	G	A		0.0001162	1.251	0.05812		1.599e-14	1.354	0.03944		-1.12645	0.25998
6	rs2517702	29924889	A	C		7.525e-05	1.26	0.05838		5.232e-15	1.362	0.03952		-1.10417	0.26952
6	rs2844809_A	29925127	A	G		6.088e-05	1.263	0.05832		1.234e-14	1.356	0.03951		-1.0086	0.31317
6	rs2517701	29925972	T	A		6.538e-05	1.262	0.05834		1.264e-14	1.356	0.03951		-1.01961	0.30791
6	rs1632994	29926597	C	T		0.0003453	1.227	0.0571		1.246e-07	1.23	0.03913		-0.03528	0.97186
6	rs2517696	29927611	C	T		0.0004265	1.223	0.05708		1.067e-07	1.231	0.03913		-0.09421	0.92494
6	rs2571400	29927722	G	C		3.501e-08	0.7268	0.05786		1.21e-12	0.7565	0.03928		-0.5727	0.56685
6	rs2735082	29927936	G	C		5.189e-09	1.395	0.05702		1.804e-15	1.367	0.03929		0.29281	0.76967
6	rs441808	29928137	C	T		0.0003611	1.226	0.05709		1.042e-07	1.231	0.03913		-0.0588	0.95311
6	rs446787	29928196	T	C		0.0004489	1.221	0.05695		8.022e-08	1.233	0.0391		-0.14157	0.88742
6	rs437464	29928270	C	G		0.004258	0.8486	0.05743		3.798e-06	0.8336	0.03938		0.25611	0.79786
6	rs437289	29928407	G	A		0.0004489	1.221	0.05695		8.022e-08	1.233	0.0391		-0.14157	0.88742
6	rs2508035	29928487	C	T		1.371e-07	1.367	0.05931		6.21e-20	1.448	0.04051		-0.80147	0.42286
6	rs378337	29928575	T	C		0.004258	0.8486	0.05743		3.798e-06	0.8336	0.03938		0.25611	0.79786
6	rs2904757	29928628	T	C		0.0004594	1.221	0.05694		8.022e-08	1.233	0.0391		-0.14159	0.8874
6	rs2428521	29928649	G	T		0.0004655	1.22	0.05693		1.007e-07	1.231	0.03909		-0.12998	0.89658
6	rs2517692	29928826	T	C		0.0004655	1.22	0.05693		1.007e-07	1.231	0.03909		-0.12998	0.89658
6	rs2523935	29928838	A	G		4.489e-10	1.443	0.05876		7.348e-20	1.443	0.0402		0	1
6	rs2517691	29929055	T	G		0.0004655	1.22	0.05693		1.01e-07	1.231	0.03909		-0.12998	0.89658
6	rs2517689	29929253	T	C		0.0004655	1.22	0.05693		1.01e-07	1.231	0.03909		-0.12998	0.89658
6	6:29929587:D	29929587	D	I		1.867e-09	1.425	0.0589		3.368e-20	1.448	0.04022		-0.22449	0.82237
6	rs34866759	29929588	D	I		2.027e-09	1.423	0.05889		3.793e-20	1.447	0.04023		-0.23451	0.81459
6	rs142620861	29930293	D	I		0.0004586	1.221	0.05705		1.726e-07	1.227	0.03913		-0.07086	0.94351
6	rs2844807	29930451	C	T		0.000476	1.22	0.05694		1.629e-07	1.227	0.03909		-0.08284	0.93398
6	rs2523934	29930466	G	A		0.0003766	1.225	0.05708		1.77e-07	1.227	0.03912		-0.02357	0.98119
6	rs4713269	29930496	T	A		3.705e-10	1.445	0.05879		7.396e-20	1.443	0.0402		0.01945	0.98448
6	rs2394247	29930706	C	A		4.326e-10	1.443	0.05876		6.851e-20	1.443	0.0402		0	1
6	rs2517685	29931035	T	G		6.455e-09	1.392	0.05704		1.645e-15	1.368	0.0393		0.25108	0.80175
6	rs145141846	29931066	T	C		0.00256	0.8413	0.05731		2.592e-06	0.8312	0.03933		0.17376	0.86205
6	rs141085481	29931394	C	G		0.002827	0.8423	0.05748		2.852e-06	0.8315	0.03942		0.18515	0.85311
6	rs138286781	29931607	T	C		0.0004167	1.223	0.05696		1.315e-07	1.229	0.03908		-0.07085	0.94352
6	rs4628142	29931799	A	G		0.004266	0.8486	0.05743		4.446e-06	0.8347	0.03937		0.23719	0.81251
6	rs2517683	29931905	C	G		6.324e-06	1.291	0.05658		1.266e-10	1.285	0.03903		0.06777	0.94597
6	rs2252960	29931940	G	A		0.0001238	1.243	0.05669		1.789e-08	1.246	0.03902		-0.03503	0.97206
6	rs2252963	29932007	G	A		0.00568	0.8537	0.05719		4.302e-06	0.8347	0.03931		0.32433	0.74569
6	rs2517681	29932330	T	C		0.00568	0.8537	0.05719		4.302e-06	0.8347	0.03931		0.32433	0.74569
6	rs9393984	29932738	C	G		1.302e-07	1.368	0.05933		7.008e-20	1.447	0.0405		-0.78155	0.43448
6	rs9357088	29932865	T	G		1.14e-07	1.37	0.05937		5.352e-20	1.449	0.04051		-0.78002	0.43538
6	rs3903160	29932897	A	G		9.235e-08	1.372	0.05922		1.867e-19	1.439	0.04033		-0.66546	0.50576
6	6:29932915:I	29932915	D	I		0.003353	0.845	0.05743		2.174e-06	0.8298	0.0394		0.26063	0.79438
6	rs2517678	29933225	T	C		0.0001584	0.792	0.06174		1.106e-08	0.7884	0.0416		0.0612	0.9512
6	rs6457109	29933261	C	T		2.555e-07	1.523	0.08159		7.242e-09	1.394	0.05738		0.8873	0.37492
6	rs143246277	29933333	D	I		9.898e-05	0.7844	0.06239		2.806e-08	0.7911	0.0422		-0.11292	0.91009
6	rs2844806	29933439	C	T		5.659e-07	1.331	0.05719		4.31e-15	1.355	0.03871		-0.25878	0.79581
6	rs6457110	29933881	A	T		1.004e-05	1.287	0.05711		7.28e-10	1.27	0.0388		0.19259	0.84728
6	rs6914699	29934022	C	T		4.454e-06	1.3	0.05713		4.059e-10	1.275	0.03883		0.28111	0.77863
6	rs6935024	29934080	T	C		3.824e-10	1.445	0.05879		6.184e-20	1.444	0.04021		0.00972	0.99225
6	rs116541422	29934151	G	C		3.477e-10	1.453	0.05958		9.765e-19	1.433	0.04072		0.19206	0.84769
6	rs114125870	29934154	G	C		3.477e-10	1.453	0.05958		9.765e-19	1.433	0.04072		0.19206	0.84769
6	rs6935053	29934163	C	A		6.766e-10	1.438	0.05881		6.467e-20	1.445	0.04029		-0.06812	0.94569
6	rs6914900	29934170	G	T		9.316e-10	1.433	0.05882		8.478e-20	1.443	0.04026		-0.09756	0.92228
6	rs4713270	29934697	A	G		4.063e-10	1.444	0.05876		6.279e-20	1.444	0.04021		0	1
6	rs34811773	29934904	D	I		3.765e-10	1.445	0.05878		5.856e-20	1.444	0.04019		0.00972	0.99224
6	rs148464410	29934948	A	G		7.443e-06	1.294	0.05747		3.141e-09	1.26	0.03904		0.38325	0.70154
6	rs142623577	29934958	G	A		7.357e-06	1.294	0.05748		3.026e-09	1.261	0.03905		0.37175	0.71008
6	rs200437571	29935026	I	D		6.5e-10	1.452	0.06038		2.015e-17	1.42	0.04132		0.30459	0.76068
6	rs6941600	29935093	T	G		5.66e-10	1.439	0.05875		6.247e-20	1.444	0.0402		-0.04873	0.96114
6	rs9260757	29935108	G	A		1.261e-05	1.283	0.05703		1.001e-09	1.267	0.03876		0.18199	0.85559
6	rs9378188	29935166	A	G		0.001089	1.242	0.06624		2.819e-09	1.303	0.04452		-0.60075	0.54801
6	rs3893464	29935250	A	G		3.904e-07	0.7428	0.05859		1.168e-11	0.7652	0.03944		-0.42066	0.674
6	rs3893463	29935405	T	C		0.0001084	0.7938	0.05966		2.991e-08	0.7988	0.04053		-0.08706	0.93063
6	rs4538750	29935576	A	G		5.417e-10	1.439	0.05861		3.317e-19	1.431	0.04003		0.07855	0.93739
6	rs4391295	29935590	T	C		5.417e-10	1.439	0.05861		3.317e-19	1.431	0.04003		0.07855	0.93739
6	rs4248140	29935798	C	T		4.796e-08	1.368	0.05739		2.08e-13	1.334	0.0392		0.36213	0.71726
6	rs4248141	29935843	A	G		4.394e-10	1.442	0.0587		1.674e-19	1.438	0.04024		0.03903	0.96887
6	rs4248142	29935849	T	C		4.394e-10	1.442	0.0587		1.568e-19	1.439	0.04025		0.02926	0.97666
6	rs6415118	29935850	G	A		2.741e-09	1.406	0.0573		7.205e-15	1.354	0.03892		0.54406	0.5864
6	rs4248143	29935891	T	C		4.873e-10	1.441	0.05875		9.741e-20	1.442	0.04024		-0.00974	0.99223
6	rs4959037	29936307	T	A		3.597e-10	1.444	0.05857		6.027e-19	1.428	0.04004		0.15705	0.87521
6	rs4959038	29936351	A	G		4.614e-10	1.442	0.05874		8.442e-20	1.442	0.04019		0	1
6	rs6927487	29936404	C	T		3.893e-10	1.443	0.05861		4.32e-19	1.43	0.04003		0.12751	0.89854
6	rs12175093	29936408	G	A		4.049e-10	1.444	0.05872		1.541e-19	1.438	0.04019		0.05852	0.95334
6	rs140848631	29936632	C	T		6.735e-06	1.292	0.05694		3.35e-11	1.293	0.03872		-0.01124	0.99104
6	rs115354126	29936655	G	A		3.815e-10	1.445	0.05878		1.012e-19	1.441	0.04022		0.03892	0.96895
6	rs199969293	29936700	D	I		3.257e-06	1.301	0.0565		4.559e-12	1.31	0.03905		-0.10038	0.92005
6	rs115469483	29936795	C	T		1.102e-09	1.433	0.05902		1.332e-18	1.426	0.04034		0.0685	0.94539
6	rs12193100	29936914	A	G		3.26e-10	1.447	0.05874		8.225e-20	1.442	0.04019		0.04863	0.96121
6	rs12193110	29937104	T	C		3.827e-10	1.443	0.05861		2.567e-19	1.433	0.04005		0.09796	0.92196
6	rs12206499	29937127	G	A		3.307e-10	1.447	0.05875		8.634e-20	1.442	0.0402		0.04862	0.96122
6	6:29937148	29937148	C	T		2.632e-10	1.448	0.0586		4.415e-19	1.43	0.04007		0.17621	0.86013
6	rs12193208	29937149	T	G		3.504e-10	1.445	0.05863		1.433e-19	1.437	0.04005		0.07819	0.93768
6	rs60131261	29937335	D	I		8.622e-11	1.463	0.05858		1.733e-19	1.437	0.04019		0.25241	0.80072
6	rs4713274	29937493	C	G		1.222e-07	1.369	0.05938		9.008e-20	1.446	0.04052		-0.76119	0.44654
6	rs11752303	29937541	A	G		1.197e-07	1.369	0.05937		9.008e-20	1.446	0.04052		-0.76128	0.44649
6	rs71830922	29937562	D	I		1.616e-10	1.455	0.05868		6.335e-19	1.428	0.04007		0.26361	0.79208
6	6:29937566:D	29937566	D	I		1.648e-10	1.455	0.05868		7.519e-19	1.427	0.04007		0.27347	0.78449
6	rs4713275	29937580	C	A		1.263e-07	1.369	0.05938		2.083e-19	1.441	0.04054		-0.7129	0.47591
6	rs115473835	29937784	C	T		0.002081	1.193	0.05721		8.676e-07	1.211	0.03889		-0.21648	0.82861
6	rs113769007	29937795	A	G		7.412e-07	0.7459	0.05922		6.628e-11	0.7702	0.03998		-0.44867	0.65367
6	rs2517671	29937977	G	A		5.056e-06	0.7571	0.061		2.756e-09	0.7843	0.04087		-0.48071	0.63073
6	rs6916422	29938110	T	C		4.21e-10	1.444	0.05882		4.089e-20	1.447	0.0402		-0.02913	0.97676
6	rs6916451	29938174	T	C		6.109e-10	1.439	0.05884		4.096e-20	1.447	0.04019		-0.0778	0.93798
6	rs9378141	29938368	C	A		5.207e-10	1.441	0.05886		1.414e-19	1.44	0.04028		0.00973	0.99223
6	rs114501003	29938371	C	A		7.785e-10	1.436	0.05884		2.83e-20	1.449	0.04021		-0.12646	0.89937
6	rs9404959	29938377	A	C		7.124e-10	1.437	0.05887		5.975e-20	1.446	0.04031		-0.08751	0.93027
6	rs12195260	29938455	A	G		6.24e-10	1.439	0.05883		6.015e-20	1.445	0.04024		-0.05838	0.95345
6	rs12202241	29938487	G	T		4.687e-10	1.443	0.05883		4.602e-20	1.446	0.04023		-0.02914	0.97675
6	rs12195207	29938507	T	C		1.205e-09	1.429	0.05869		1.109e-19	1.44	0.04018		-0.10781	0.91415
6	rs4959010	29940943	C	T		5.745e-10	1.441	0.05896		3.039e-19	1.436	0.04033		0.04866	0.96119
6	rs9295825	29941431	A	G		1.785e-07	1.364	0.05947		4.969e-19	1.436	0.04062		-0.71426	0.47507
6	rs9260809	29941617	G	A		1.27e-05	0.7726	0.05909		2.417e-09	0.7865	0.04025		-0.2494	0.80305
6	rs437941	29941769	A	G		2.382e-05	1.273	0.05717		1.701e-09	1.263	0.03878		0.11416	0.90911
6	rs9366750	29941829	T	A		2.168e-07	1.362	0.05959		1.23e-18	1.431	0.04065		-0.6851	0.49328
6	rs2523946	29941943	T	C		3.644e-05	1.266	0.05721		3.302e-09	1.258	0.03886		0.09166	0.92697
6	rs3823352	29942033	C	G		8.984e-10	1.435	0.05896		3.727e-19	1.435	0.04034		0	1
6	rs3823353	29942045	T	G		1.84e-09	1.426	0.059		6.198e-19	1.431	0.04033		-0.04898	0.96094
6	rs3823354	29942051	A	T		1.84e-09	1.426	0.059		6.198e-19	1.431	0.04033		-0.04898	0.96094
6	rs3823355	29942083	T	C		8.464e-10	1.436	0.05895		3.598e-19	1.435	0.04033		0.00975	0.99222
6	rs2844804	29942126	G	T		3.11e-05	1.269	0.0572		2.828e-09	1.26	0.03887		0.10292	0.91803
6	rs200007880	29942189	D	I		1.224e-09	1.428	0.0586		8.605e-20	1.442	0.04017		-0.13732	0.89078
6	rs41271924	29942190	D	I		2.666e-09	1.418	0.05871		2.559e-19	1.434	0.0401		-0.15782	0.8746
6	rs3823358	29942205	A	G		8.861e-10	1.435	0.05896		3.727e-19	1.435	0.04034		0	1
6	rs2523945	29942324	C	T		3.439e-05	1.267	0.05721		2.958e-09	1.259	0.03887		0.09158	0.92703
6	rs36019691	29942384	C	T		8.861e-10	1.435	0.05896		3.62e-19	1.435	0.04034		0	1
6	rs35835721	29942386	G	T		8.861e-10	1.435	0.05896		3.62e-19	1.435	0.04034		0	1
6	rs41265816	29942448	C	G		8.861e-10	1.435	0.05896		3.62e-19	1.435	0.04034		0	1
6	rs115677394	29942449	T	G		1.967e-09	1.425	0.05899		2.281e-19	1.438	0.04033		-0.12709	0.89887
6	rs393282	29942497	T	C		3.357e-05	1.268	0.05722		2.788e-09	1.26	0.03888		0.09149	0.9271
6	rs150454032	29942540	D	I		8.861e-10	1.435	0.05896		3.891e-19	1.434	0.04034		0.00976	0.99221
6	rs35066870	29942639	G	A		8.861e-10	1.435	0.05896		3.727e-19	1.435	0.04034		0	1
6	rs115760152	29942673	G	T		8.052e-10	1.436	0.05894		5.35e-19	1.432	0.04034		0.03905	0.96885
6	rs5875223	29942706	I	D		1.545e-05	1.28	0.05719		2.844e-09	1.26	0.0389		0.22769	0.81989
6	rs35115129	29942839	I	D		1.041e-09	1.433	0.05896		5.236e-19	1.433	0.04036		0	1
6	rs6942179	29942842	A	C		7.819e-10	1.437	0.05895		4.657e-19	1.433	0.04035		0.03902	0.96887
6	rs378971	29942983	G	A		0.000391	0.8154	0.05754		3.778e-06	0.8343	0.03918		-0.32917	0.74203
6	rs6904029	29943067	A	G		7.819e-10	1.437	0.05895		5.041e-19	1.433	0.04035		0.03902	0.96887
6	rs6903753	29943178	G	A		7.819e-10	1.437	0.05895		5.041e-19	1.433	0.04035		0.03902	0.96887
6	rs2071568	29943281	A	G		7.819e-10	1.437	0.05895		5.041e-19	1.433	0.04035		0.03902	0.96887
6	rs2394250	29943656	T	G		0.0002059	1.234	0.05667		2.833e-09	1.26	0.03888		-0.30339	0.76159
6	rs3823363	29943715	T	C		2.622e-05	0.7836	0.058		1.228e-11	0.7672	0.0391		0.30238	0.76236
6	rs2245950	29943866	A	G		0.0001977	0.7932	0.06225		5.316e-08	0.7956	0.04202		-0.04023	0.96791
6	rs3823369	29943916	T	A		9.853e-10	1.433	0.05885		7.618e-19	1.43	0.04036		0.02937	0.97657
6	rs2245958	29943947	A	G		0.0001861	0.7923	0.06228		6.53e-08	0.7969	0.04201		-0.07706	0.93858
6	rs2245959	29943970	A	G		0.0001612	0.7905	0.0623		6.609e-08	0.797	0.04201		-0.10898	0.91322
6	rs3823374	29944148	A	C		9.475e-09	1.393	0.05773		4.501e-16	1.381	0.03975		0.12344	0.90176
6	rs3823375	29944158	C	T		8.944e-09	1.394	0.05773		4.248e-16	1.381	0.03974		0.13369	0.89365
6	rs3823376	29944184	T	C		6.21e-08	0.731	0.05789		1.073e-12	0.7561	0.03926		-0.48265	0.62934
6	rs3823377	29944253	A	C		3.966e-09	1.404	0.05763		1.198e-16	1.389	0.03968		0.15351	0.87799
6	rs2844803	29944314	T	C		0.0002151	0.808	0.0576		3.065e-06	0.8328	0.03921		-0.43387	0.66439
6	rs3823379	29944458	C	T		5.443e-06	0.7699	0.0575		1.624e-12	0.7591	0.03902		0.2033	0.8389
6	rs2735075	29944543	G	T		4.324e-07	0.7353	0.06084		9.699e-10	0.7774	0.04118		-0.75785	0.44854
6	rs3823381	29944558	T	C		0.0005157	0.8166	0.05834		8.579e-09	0.7951	0.03984		0.37768	0.70567
6	rs2246068_C	29944651	C	G		9.457e-06	0.7662	0.06012		5.613e-09	0.7888	0.0407		-0.4004	0.68886
6	rs143365609	29944670	G	C		0.000207	1.239	0.05768		2.773e-06	1.201	0.03902		0.44731	0.65465
6	rs4713279	29944896	A	T		1.519e-07	1.368	0.05963		1.82e-18	1.429	0.04072		-0.60417	0.54573
6	rs147782899	29946808	C	T		0.0001785	1.427	0.0948		8.665e-08	1.428	0.06656		-0.00605	0.99517
6	rs114982087	29950258	T	G		1.272e-05	0.7643	0.06157		8.873e-11	0.7663	0.04105		-0.03532	0.97183
6	rs4947244	29954364	G	C		1.534e-07	1.367	0.05956		1.669e-18	1.43	0.04073		-0.62443	0.53234
6	rs4959039	29957069	G	A		1.566e-07	1.367	0.05957		1.669e-18	1.43	0.04073		-0.62436	0.53239
6	rs4959040	29962889	A	C		1.996e-07	1.363	0.05959		1.473e-18	1.43	0.04072		-0.66487	0.50613
6	rs9280838	29970905	D	I		9.604e-05	1.251	0.05738		5.939e-11	1.29	0.03889		-0.44288	0.65786
6	rs9295826	29970927	T	C		2.879e-07	1.358	0.05957		4.045e-18	1.423	0.04066		-0.64825	0.51682
6	rs9393986	29973526	C	T		2.595e-07	1.359	0.05956		1.846e-18	1.429	0.04068		-0.69635	0.48621
6	rs200355967	29976253	D	I		0.001539	1.383	0.1024		2.109e-07	1.448	0.07137		-0.36796	0.7129
6	rs2275855	29976789	C	T		3.714e-07	1.354	0.05961		1.037e-17	1.417	0.04068		-0.63018	0.52858
6	rs4713281	29978352	A	G		3.174e-07	1.356	0.05961		3.273e-18	1.425	0.04071		-0.68758	0.49172
6	rs9357092	29984252	A	G		4.533e-07	1.35	0.05954		6.842e-18	1.42	0.04068		-0.70104	0.48328
6	rs9348835	29985630	G	A		3.397e-07	1.355	0.05961		2.951e-18	1.426	0.04071		-0.70751	0.47925
6	rs4711206	29987184	A	G		3.852e-07	1.353	0.0596		4.948e-18	1.422	0.04068		-0.6893	0.49063
6	rs6457127	29990938	G	T		3.293e-07	1.356	0.0596		3.053e-18	1.426	0.04072		-0.69732	0.4856
6	6:29996734	29996734	A	T		0.0001925	0.8076	0.05731		2.287e-10	0.7815	0.03888		0.47437	0.63524
6	rs33959627	30002335	A	G		0.0003942	1.265	0.06626		1.384e-10	1.33	0.04442		-0.62813	0.52992
6	rs166327	30002881	C	T		0.0009588	0.8236	0.05876		1.117e-08	0.7971	0.03969		0.46123	0.64464
6	rs4711207	30005754	A	C		3.293e-07	1.356	0.0596		2.859e-18	1.426	0.04071		-0.69737	0.48557
6	rs199502542	30006521	D	I		0.0001783	1.24	0.0574		5.853e-11	1.29	0.03884		-0.57038	0.56842
6	rs9405044	30006765	A	G		3.293e-07	1.356	0.0596		2.859e-18	1.426	0.04071		-0.69737	0.48557
6	rs3910312	30008746	C	A		2.376e-07	1.361	0.05958		3.201e-18	1.425	0.04071		-0.63681	0.52425
6	rs9393987	30009169	T	C		3.293e-07	1.356	0.0596		2.848e-18	1.426	0.04071		-0.69737	0.48557
6	rs10580504	30010080	D	I		3.594e-07	1.355	0.05963		3.728e-18	1.424	0.04072		-0.68786	0.49154
6	rs9380150	30010492	C	T		3.191e-07	1.356	0.05961		1.347e-17	1.416	0.0407		-0.59985	0.54861
6	rs7766469	30015594	T	G		1.659e-07	1.365	0.05952		6.563e-18	1.42	0.04068		-0.54793	0.58374
6	rs3134879	30015905	C	T		4.228e-05	0.7846	0.05924		7.772e-08	0.8048	0.04042		-0.35445	0.723
6	rs9393988	30016676	A	G		1.733e-07	1.365	0.05953		4.916e-18	1.422	0.04067		-0.56743	0.57042
6	rs9280864	30017927	D	I		0.0001401	1.244	0.05732		5.38e-11	1.29	0.03884		-0.52441	0.59999
6	6:30018521:D	30018521	D	I		0.0001443	0.8036	0.05752		8.031e-11	0.7761	0.03899		0.50109	0.61631
6	rs9366752	30024677	T	C		3.057e-06	1.336	0.06208		3.909e-16	1.411	0.04225		-0.72734	0.46702
6	rs12208867	30026236	A	G		0.0004687	1.393	0.09483		1.935e-07	1.412	0.06625		-0.11711	0.90677
6	rs9295829	30028800	G	A		2.928e-07	1.357	0.05957		1.633e-18	1.429	0.04069		-0.71664	0.4736
6	rs1150739	30031345	C	T		0.00695	0.8519	0.05937		3.231e-07	0.8147	0.04011		0.62316	0.53318
6	rs3807031	30033884	A	C		0.0007711	1.25	0.06636		2.094e-10	1.326	0.04443		-0.73908	0.45986
6	rs114346141	30034289	C	T		0.0003548	1.402	0.09459		2.266e-07	1.409	0.06626		-0.04312	0.9656
6	rs9393989	30040084	A	G		3.026e-07	1.357	0.0596		2.537e-18	1.426	0.04067		-0.68738	0.49185
6	rs10947050	30040291	T	C		2.585e-07	1.359	0.0596		1.13e-18	1.432	0.04069		-0.72504	0.46843
6	rs12200084	30040603	A	G		2.585e-07	1.359	0.0596		1.13e-18	1.432	0.04069		-0.72504	0.46843
6	rs3132682	30044388	G	C		7.644e-07	1.327	0.05728		2.344e-16	1.371	0.0385		-0.47264	0.63647
6	rs9295830	30044986	T	C		0.0006628	1.253	0.06624		1.727e-10	1.328	0.04442		-0.7289	0.46606
6	rs1150735	30045199	A	G		1.958e-05	0.7675	0.06199		3.292e-07	0.8088	0.04156		-0.70228	0.4825
6	rs4711209	30047403	A	G		3.677e-07	1.354	0.0596		1.432e-18	1.43	0.04069		-0.75675	0.4492
6	rs7382061	30047965	T	C		5.931e-07	1.332	0.05734		5.158e-16	1.367	0.03852		-0.37548	0.70731
6	rs2057728	30054757	T	C		1.006e-07	1.356	0.05713		1.66e-17	1.388	0.03854		-0.33846	0.73502
6	rs6904455	30055377	C	T		8.686e-08	1.358	0.05713		9.159e-18	1.392	0.03855		-0.3588	0.71974
6	rs6909253	30055643	G	T		6.628e-07	1.33	0.05731		4.99e-16	1.367	0.03851		-0.39741	0.69107
6	rs6909437	30055799	C	T		6.628e-07	1.33	0.05731		4.813e-16	1.367	0.0385		-0.39744	0.69104
6	rs2394736	30062133	T	A		6.764e-07	1.329	0.05728		4.204e-16	1.368	0.03849		-0.41911	0.67514
6	rs6457144	30063368	T	A		6.764e-07	1.329	0.05728		5.51e-16	1.366	0.03849		-0.39791	0.6907
6	rs9261394	30064562	A	G		1.866e-07	1.349	0.05742		1.92e-15	1.358	0.03849		-0.09619	0.92337
6	rs17194188	30064702	T	C		0.0005942	1.382	0.0942		1.396e-07	1.411	0.06544		-0.18105	0.85632
6	rs9261395	30065298	A	C		6.072e-08	1.363	0.05716		6.526e-18	1.394	0.03856		-0.32616	0.7443
6	rs12212039	30068195	T	C		0.0002856	1.405	0.09381		3.354e-07	1.398	0.06566		0.04362	0.96521
6	rs1111180	30069982	G	C		3.572e-06	1.305	0.05751		2.278e-13	1.325	0.03841		-0.21993	0.82593
6	rs2240070	30071110	T	C		0.0005247	1.228	0.05919		1.651e-09	1.27	0.03969		-0.4719	0.637
6	rs3132680	30073195	A	C		0.0008831	1.219	0.05945		4.258e-09	1.263	0.03975		-0.49583	0.62002
6	rs7767188	30073776	A	G		0.007186	1.199	0.06736		1.289e-09	1.313	0.04483		-1.12251	0.26165
6	rs7767857	30074198	A	G		0.01403	1.179	0.06706		2.584e-06	1.234	0.04469		-0.56578	0.57154
6	rs28400887	30075903	T	C		0.005834	1.191	0.06332		3.277e-09	1.286	0.04248		-1.00648	0.31419
6	rs10947053	30077584	T	C		2.898e-06	1.319	0.05911		1.685e-15	1.378	0.04025		-0.61191	0.5406
6	rs4959041	30077967	C	T		4.096e-06	1.313	0.05916		2.486e-15	1.375	0.04026		-0.64477	0.51908
6	rs2284163	30079015	T	G		4.1e-06	1.313	0.05911		3.213e-15	1.373	0.04026		-0.62479	0.53211
6	rs9261424	30080994	C	G		4.07e-06	1.313	0.0591		2.011e-15	1.377	0.04025		-0.66559	0.50567
6	rs9261431	30086422	C	G		1.595e-05	1.292	0.05939		9.259e-15	1.368	0.04039		-0.79582	0.42613
6	rs143275698	30086708	C	T		2.045e-05	0.737	0.07164		1.071e-08	0.7575	0.04857		-0.31698	0.75126
6	rs9261433	30086927	C	T		0.0104	1.182	0.06511		1.906e-09	1.3	0.04372		-1.21332	0.22501
6	rs9261438	30089280	T	C		0.0001844	1.246	0.05881		1.047e-13	1.348	0.04013		-1.10515	0.26909
6	rs9261439	30090337	A	G		0.0001483	1.25	0.05879		1.043e-13	1.348	0.04013		-1.06038	0.28897
6	rs9261440	30090820	C	T		0.03839	1.14	0.06334		7.692e-08	1.258	0.04277		-1.28873	0.19749
6	rs9261442	30093744	G	A		0.05104	1.133	0.06419		2.213e-08	1.273	0.0432		-1.50579	0.13212
6	rs9261443	30094315	G	A		0.0546	1.129	0.06312		1.163e-07	1.253	0.04258		-1.36865	0.17111
6	rs9280900	30094416	I	D		0.0632	1.119	0.06074		3.36e-07	1.234	0.04118		-1.33307	0.18251
6	rs9261444	30094611	T	C		0.06552	1.126	0.06447		1.532e-08	1.278	0.04334		-1.63001	0.1031
6	rs9261445	30094788	T	G		0.04653	1.136	0.06413		2.082e-08	1.274	0.0432		-1.48271	0.13815
6	rs9261446	30094840	A	G		0.04653	1.136	0.06413		2.091e-08	1.274	0.0432		-1.48271	0.13815
6	rs9261447	30095202	C	T		0.04986	1.132	0.06307		1.212e-07	1.253	0.04257		-1.33463	0.182
6	rs9261448	30095329	C	T		0.05553	1.131	0.06431		1.063e-08	1.281	0.04324		-1.60706	0.10804
6	rs9261449	30096005	T	C		0.03395	1.143	0.06319		4.407e-08	1.263	0.04262		-1.30981	0.19026
6	rs9280901	30096034	I	D		0.05781	1.13	0.06423		2.529e-08	1.272	0.04322		-1.52902	0.12626
6	rs1419673	30096717	G	A		0.05295	1.132	0.06418		2.474e-08	1.272	0.0432		-1.5072	0.13176
6	rs1419672	30096772	T	G		0.05515	1.129	0.06311		1.33e-07	1.252	0.04261		-1.35802	0.17446
6	rs9278583	30096914	D	I		0.05372	1.132	0.06419		2.553e-08	1.272	0.04321		-1.50693	0.13183
6	rs1419671	30097170	A	T		0.05295	1.132	0.06418		2.474e-08	1.272	0.0432		-1.5072	0.13176
6	rs9261450	30097818	G	A		0.03362	1.144	0.06318		6.304e-08	1.259	0.04264		-1.25667	0.20887
6	rs9261451	30097920	G	T		0.03362	1.144	0.06318		6.178e-08	1.26	0.04264		-1.26709	0.20512
6	rs757264	30098248	T	C		0.03362	1.144	0.06318		6.178e-08	1.26	0.04264		-1.26709	0.20512
6	rs757263	30098323	T	C		0.03328	1.144	0.06318		6.321e-08	1.259	0.04265		-1.25658	0.20891
6	rs3888580	30098389	A	G		0.06043	1.128	0.06423		2.772e-08	1.271	0.04321		-1.54185	0.12311
6	rs1076229	30098609	G	A		0.06043	1.128	0.06423		2.772e-08	1.271	0.04321		-1.54185	0.12311
6	rs9261453	30099948	G	A		0.0364	1.141	0.06325		9.34e-08	1.256	0.04268		-1.2585	0.20821
6	rs9261454	30099951	A	G		0.05626	1.131	0.06425		4.263e-08	1.267	0.04325		-1.46609	0.14262
6	rs9261455	30099996	G	T		0.03852	1.14	0.0632		5.772e-08	1.26	0.04265		-1.31266	0.1893
6	rs9261456	30100040	T	C		0.05845	1.129	0.0642		1.951e-08	1.275	0.0432		-1.57162	0.11604
6	rs9261457	30100221	G	A		0.05898	1.129	0.0642		1.89e-08	1.275	0.0432		-1.57162	0.11604
6	rs34694199	30100479	I	D		0.03858	1.14	0.0632		6.033e-08	1.26	0.04266		-1.31256	0.18933
6	rs9261458	30100570	T	A		0.05898	1.129	0.0642		1.91e-08	1.275	0.0432		-1.57162	0.11604
6	rs9261459	30101237	G	A		0.05898	1.129	0.0642		1.921e-08	1.275	0.0432		-1.57162	0.11604
6	rs1362104	30101656	A	G		5.498e-07	0.7345	0.06161		4.54e-11	0.7606	0.04155		-0.46988	0.63844
6	rs9261461	30101950	G	T		0.08151	1.116	0.06289		1.292e-06	1.228	0.04239		-1.26098	0.20731
6	rs9261462	30102011	A	G		0.06128	1.128	0.06432		1.331e-08	1.279	0.04327		-1.62064	0.10509
6	rs9261463	30102064	C	G		0.05674	1.13	0.06419		1.776e-08	1.276	0.04322		-1.57025	0.11636
6	rs4713293	30102415	G	A		0.05704	1.13	0.06419		1.713e-08	1.276	0.04322		-1.57025	0.11636
6	rs1541270	30103331	T	G		0.05876	1.129	0.06431		8.689e-09	1.283	0.04326		-1.64979	0.09899
6	rs1541268	30103394	G	A		0.0915	1.114	0.06407		4.153e-08	1.267	0.04318		-1.66568	0.09578
6	rs1541267	30103571	G	A		0.07809	1.117	0.06287		8.088e-07	1.233	0.04238		-1.30313	0.19253
6	rs9261465	30103745	T	C		0.05704	1.13	0.06419		1.67e-08	1.276	0.04322		-1.57025	0.11636
6	rs9261466	30103840	T	C		0.09006	1.115	0.06409		4.084e-08	1.267	0.04318		-1.65372	0.09819
6	rs9261467	30103898	G	A		0.05704	1.13	0.06419		1.64e-08	1.276	0.04322		-1.57025	0.11636
6	rs9261468	30104480	G	A		0.05704	1.13	0.06419		1.543e-08	1.277	0.04322		-1.58037	0.11402
6	rs2857458	30104783	G	A		0.0447	1.129	0.06052		3.064e-07	1.234	0.04114		-1.21522	0.22428
6	rs9261470	30104808	A	G		0.09084	1.114	0.0641		3.75e-08	1.268	0.04317		-1.67548	0.09384
6	rs9261471	30105349	C	T		0.05704	1.13	0.06419		1.565e-08	1.277	0.04322		-1.58037	0.11402
6	rs9261472	30105391	C	T		0.09492	1.113	0.06407		5.012e-08	1.265	0.04315		-1.65722	0.09747
6	rs9261473	30105544	A	C		0.05704	1.13	0.06419		1.595e-08	1.277	0.04322		-1.58037	0.11402
6	rs2857435	30106024	T	A		0.0897	1.115	0.06409		3.82e-08	1.268	0.04317		-1.66405	0.0961
6	rs2857436	30106070	T	C		0.0448	1.129	0.06051		2.726e-07	1.235	0.04112		-1.22662	0.21997
6	rs2857438	30106202	A	G		0.09667	1.112	0.06408		5.075e-08	1.265	0.04315		-1.66868	0.09518
6	rs2857439	30106296	A	G		0.05824	1.129	0.0642		1.614e-08	1.277	0.04322		-1.59164	0.11147
6	rs2857440	30106493	C	T		0.09667	1.112	0.06408		5.628e-08	1.264	0.04316		-1.65832	0.09725
6	rs34617466	30106970	D	I		0.05684	1.13	0.06419		1.67e-08	1.276	0.04322		-1.57025	0.11636
6	rs71561355	30106975	C	A		0.05684	1.13	0.06419		1.746e-08	1.276	0.04323		-1.57014	0.11638
6	rs9261479	30107153	C	T		0.09667	1.112	0.06408		5.628e-08	1.264	0.04316		-1.65832	0.09725
6	rs9261480	30107309	G	A		0.09541	1.113	0.06407		5.628e-08	1.264	0.04316		-1.64686	0.09959
6	rs9261481	30108111	T	C		0.09051	1.115	0.06409		4.393e-08	1.267	0.04318		-1.65372	0.09819
6	rs9261482	30108336	G	A		0.09541	1.113	0.06407		5.504e-08	1.264	0.04316		-1.64686	0.09959
6	rs9261483	30108468	A	C		0.06887	1.121	0.06283		8.494e-07	1.232	0.04239		-1.24574	0.21286
6	rs9261484	30108683	T	C		0.03899	1.137	0.0624		1.796e-06	1.224	0.04225		-0.97841	0.32787
6	rs9261485	30108751	A	G		0.09541	1.113	0.06407		5.504e-08	1.264	0.04316		-1.64686	0.09959
6	rs9261486	30109063	A	G		0.09541	1.113	0.06407		5.504e-08	1.264	0.04316		-1.64686	0.09959
6	rs35976492	30109172	D	I		0.09541	1.113	0.06407		5.597e-08	1.264	0.04316		-1.64686	0.09959
6	rs9261488	30109412	T	C		0.05735	1.13	0.06419		2.15e-08	1.274	0.04324		-1.54975	0.1212
6	rs9261489	30109482	G	A		0.05764	1.13	0.06419		1.697e-08	1.276	0.04322		-1.57025	0.11636
6	rs9261490	30109831	C	T		0.04357	1.135	0.06291		4.792e-07	1.238	0.04245		-1.14457	0.25239
6	rs9261491	30109861	C	A		0.04357	1.135	0.06291		4.792e-07	1.238	0.04245		-1.14457	0.25239
6	rs9261492	30110058	A	G		0.04315	1.136	0.06291		3.773e-07	1.241	0.04244		-1.16495	0.24404
6	rs9261493	30110337	A	C		0.04315	1.136	0.06291		3.805e-07	1.241	0.04245		-1.16486	0.24408
6	rs9261495	30110880	A	G		0.06635	1.125	0.06438		1.281e-08	1.28	0.04335		-1.66305	0.0963
6	rs9261496	30111014	T	C		0.04315	1.136	0.06291		3.855e-07	1.24	0.04244		-1.15432	0.24837
6	rs9261497	30111096	T	A		0.04315	1.136	0.06291		3.666e-07	1.241	0.04244		-1.16495	0.24404
6	rs9261498	30111351	T	C		0.06887	1.121	0.06283		1.061e-06	1.23	0.04241		-1.22412	0.22091
6	rs9261499	30111478	C	T		0.05735	1.13	0.06419		1.613e-08	1.277	0.04322		-1.58037	0.11402
6	rs9261500	30111487	G	A		0.05735	1.13	0.06419		1.613e-08	1.277	0.04322		-1.58037	0.11402
6	rs9261501	30111526	T	C		0.04315	1.136	0.06291		3.845e-07	1.24	0.04243		-1.15441	0.24833
6	rs9261502	30111610	T	A		0.04315	1.136	0.06291		3.606e-07	1.241	0.04243		-1.16503	0.24401
6	rs9261503	30111863	A	G		0.06075	1.128	0.06417		2.295e-08	1.273	0.0432		-1.56328	0.11799
6	rs9280908	30111886	I	D		0.04275	1.136	0.0629		3.141e-07	1.242	0.04243		-1.17578	0.23968
6	6:30111887:I	30111887	I	D		0.04275	1.136	0.0629		3.141e-07	1.242	0.04243		-1.17578	0.23968
6	rs9261504	30111932	T	C		0.0294	1.147	0.06303		5.528e-08	1.261	0.04263		-1.24526	0.21304
6	rs9261505	30112408	G	A		0.06075	1.128	0.06417		2.239e-08	1.273	0.0432		-1.56328	0.11799
6	rs9261507	30112627	A	G		0.04315	1.136	0.06291		4.723e-07	1.238	0.04245		-1.13297	0.25723
6	rs9261508	30112704	C	T		0.04315	1.136	0.06291		4.723e-07	1.238	0.04245		-1.13297	0.25723
6	rs9261509	30112906	C	T		0.04315	1.136	0.06291		4.81e-07	1.238	0.04245		-1.13297	0.25723
6	rs9261511_A	30113245	A	C		0.03152	1.148	0.06406		1.221e-08	1.279	0.04317		-1.39883	0.16187
6	rs3815086	30113344	T	C		0.0346	1.142	0.06283		5.238e-07	1.237	0.04241		-1.05414	0.29182
6	rs3815085	30113417	T	C		0.0346	1.142	0.06283		5.376e-07	1.237	0.04242		-1.05406	0.29185
6	rs3815084	30113427	A	C		0.0346	1.142	0.06283		7.993e-07	1.233	0.04244		-1.01119	0.31192
6	rs1541324	30113471	A	G		0.0333	1.143	0.06285		7.295e-07	1.234	0.04244		-1.01012	0.31244
6	rs3815082	30113955	G	A		0.04069	1.137	0.06288		4.334e-07	1.239	0.0424		-1.1328	0.2573
6	rs3815080	30114101	A	G		0.07071	1.12	0.06284		1.374e-06	1.227	0.0424		-1.20364	0.22873
6	rs9261512	30114216	T	C		0.05568	1.13	0.06404		1.965e-08	1.274	0.04318		-1.55292	0.12044
6	rs3815079	30114365	T	A		0.06173	1.128	0.06429		1.1e-08	1.28	0.04324		-1.6316	0.10276
6	rs3132124	30114402	A	T		6.327e-05	1.257	0.05721		2.283e-13	1.325	0.03842		-0.7645	0.44457
6	rs4959011	30114623	A	T		0.07071	1.12	0.06284		1.338e-06	1.227	0.0424		-1.20364	0.22873
6	rs4959044	30114666	T	C		0.06	1.128	0.06416		2.033e-08	1.274	0.0432		-1.5736	0.11558
6	rs4959012	30114845	C	T		0.06521	1.126	0.06439		1.567e-08	1.278	0.04336		-1.63117	0.10286
6	rs757262	30114955	T	C		0.06024	1.128	0.06418		1.666e-08	1.276	0.04318		-1.59377	0.11099
6	rs757261	30115063	A	G		0.05687	1.13	0.0642		1.558e-08	1.277	0.04322		-1.5802	0.11406
6	rs9261513	30115484	G	A		0.07178	1.12	0.06283		7.468e-07	1.233	0.04236		-1.2685	0.20462
6	rs757259	30115542	A	G		0.06024	1.128	0.06418		2.06e-08	1.274	0.0432		-1.57327	0.11566
6	rs1573299	30115965	T	C		0.06024	1.128	0.06418		2.037e-08	1.274	0.0432		-1.57327	0.11566
6	rs1573298	30116160	C	G		0.08035	1.116	0.06288		5.045e-07	1.237	0.04237		-1.35761	0.17459
6	rs1573297	30116341	T	C		0.06852	1.124	0.06422		1.796e-08	1.275	0.04319		-1.62874	0.10337
6	rs9261514	30116537	A	G		0.06852	1.124	0.06422		1.796e-08	1.275	0.04319		-1.62874	0.10337
6	rs9261516	30116566	A	G		0.06477	1.126	0.06425		1.377e-08	1.278	0.04321		-1.63538	0.10197
6	rs9261517	30116661	A	G		0.06852	1.124	0.06422		1.796e-08	1.275	0.04319		-1.62874	0.10337
6	rs9261518	30116985	A	G		0.05104	1.131	0.06295		2.204e-07	1.246	0.04241		-1.27578	0.20203
6	rs9261519	30117101	C	T		0.06016	1.126	0.06313		6.614e-07	1.235	0.04253		-1.21387	0.2248
6	rs57471960	30117445	D	I		0.01883	1.161	0.06339		3.68e-07	1.244	0.04293		-0.90192	0.3671
6	rs9261521	30117773	T	C		0.06024	1.128	0.06418		2.06e-08	1.274	0.0432		-1.57327	0.11566
6	rs9261522	30117781	C	T		0.06024	1.128	0.06418		2.06e-08	1.274	0.0432		-1.57327	0.11566
6	rs9261523	30117913	A	C		0.04466	1.135	0.06292		2.634e-07	1.244	0.0424		-1.20859	0.22682
6	rs9261524	30117921	A	T		0.06024	1.128	0.06418		2.022e-08	1.274	0.04319		-1.57338	0.11563
6	rs9261525	30118128	C	T		0.04466	1.135	0.06292		2.677e-07	1.244	0.0424		-1.20859	0.22682
6	rs1557611	30118360	T	C		0.06908	1.124	0.06422		2.576e-08	1.272	0.04321		-1.59808	0.11003
6	rs1557610	30118488	A	T		0.06256	1.127	0.06423		1.868e-08	1.275	0.04325		-1.59344	0.11106
6	rs1557609	30118489	C	T		0.04923	1.132	0.06294		3.096e-07	1.242	0.04242		-1.22182	0.22177
6	rs5875236	30118544	D	I		0.07786	1.12	0.06435		2.868e-08	1.271	0.04323		-1.63146	0.10279
6	rs1557608	30118582	G	T		0.06037	1.121	0.06069		4.136e-07	1.232	0.04121		-1.28706	0.19807
6	rs1557607	30118637	G	A		0.07385	1.122	0.06432		2.959e-08	1.271	0.04324		-1.60885	0.10765
6	rs4392759	30118707	A	G		0.0653	1.126	0.06425		1.596e-08	1.277	0.04322		-1.62515	0.10413
6	rs9261526	30119275	A	G		0.03873	1.139	0.06312		5.352e-08	1.261	0.04265		-1.33574	0.18164
6	rs9261527	30119392	A	G		0.05621	1.128	0.06298		2.798e-07	1.243	0.04241		-1.2786	0.20104
6	rs9261528	30119429	G	T		0.05621	1.128	0.06298		2.798e-07	1.243	0.04241		-1.2786	0.20104
6	rs139813383	30120118	I	D		0.03812	1.14	0.06311		6.654e-08	1.259	0.04266		-1.30343	0.19243
6	6:30120119:I	30120119	I	D		0.03812	1.14	0.06311		6.654e-08	1.259	0.04266		-1.30343	0.19243
6	rs9261529	30120134	C	T		0.03873	1.139	0.06312		5.352e-08	1.261	0.04265		-1.33574	0.18164
6	rs9261530	30120164	C	G		0.03873	1.139	0.06312		5.352e-08	1.261	0.04265		-1.33574	0.18164
6	rs9261531	30120268	T	C		0.03873	1.139	0.06312		5.352e-08	1.261	0.04265		-1.33574	0.18164
6	rs2285796	30120450	T	G		0.03873	1.139	0.06312		5.287e-08	1.261	0.04265		-1.33574	0.18164
6	rs3214172	30120456	I	D		0.03812	1.14	0.06311		6.654e-08	1.259	0.04266		-1.30343	0.19243
6	rs2857433	30120633	G	T		0.03837	1.14	0.06311		5.046e-08	1.262	0.04265		-1.33477	0.18195
6	rs2285795	30120912	T	C		0.08207	1.115	0.06275		9.938e-08	1.253	0.04241		-1.54067	0.1234
6	rs9261532	30120945	G	T		0.03647	1.141	0.0631		5.018e-08	1.262	0.04265		-1.3234	0.1857
6	rs2517655	30121048	T	C		0.06986	1.124	0.06427		1.768e-08	1.276	0.04324		-1.63741	0.10155
6	rs2508031	30121066	T	C		0.05289	1.13	0.06297		4.114e-07	1.24	0.04245		-1.22322	0.22125
6	rs2508030	30121096	T	C		0.03647	1.141	0.0631		5.204e-08	1.261	0.04265		-1.31299	0.18919
6	rs2517653	30121185	A	G		0.04227	1.133	0.06163		1.088e-08	1.27	0.04178		-1.53307	0.12526
6	rs9261533	30121258	C	T		0.04223	1.137	0.063		1.332e-07	1.252	0.04254		-1.26746	0.20499
6	rs9261535	30127323	A	G		0.1223	1.105	0.06438		7.979e-08	1.261	0.04326		-1.70259	0.08865
6	rs1029237	30138662	T	C		0.1417	1.099	0.06446		8.734e-08	1.26	0.0432		-1.7618	0.0781
6	rs929156	30139699	A	G		0.03357	1.142	0.06268		8.396e-08	1.255	0.04238		-1.24704	0.21238
6	rs957765	30142690	A	G		0.1238	1.104	0.06437		1.12e-07	1.258	0.04321		-1.68433	0.09212
6	rs2844786	30144420	A	C		0.002966	1.193	0.05933		1.253e-07	1.241	0.04079		-0.54787	0.58378
6	rs2508029	30146733	T	C		0.002966	1.193	0.05933		1.231e-07	1.241	0.04079		-0.54787	0.58378
6	rs13194768	30147494	A	G		0.1419	1.099	0.06441		1.097e-07	1.258	0.04321		-1.74214	0.08148
6	rs2107196	30149251	A	T		0.002659	1.195	0.05934		1.432e-07	1.239	0.04078		-0.50219	0.61553
6	rs2844782	30150043	T	G		0.002628	1.195	0.05933		1.439e-07	1.239	0.04078		-0.50225	0.61549
6	rs2239530	30152115	G	C		0.1543	1.096	0.06449		7.835e-08	1.261	0.0432		-1.80667	0.07081
6	rs7843	30152367	G	A		0.139	1.1	0.06442		1.044e-07	1.258	0.04321		-1.73023	0.08359
6	rs1042338	30152789	T	C		0.04241	1.136	0.06287		8.536e-08	1.255	0.04243		-1.31344	0.18903
6	rs2074472	30156496	A	T		0.001676	1.203	0.05892		1.782e-07	1.235	0.04048		-0.36724	0.71344
6	rs5875242	30159300	I	D		0.1473	1.098	0.06449		7.55e-08	1.262	0.04327		-1.7925	0.07305
6	rs2517616	30162458	G	C		0.04134	1.137	0.06287		7.146e-08	1.257	0.04242		-1.32293	0.18586
6	rs4711211	30162809	G	A		0.1394	1.1	0.06442		1.044e-07	1.258	0.04321		-1.73023	0.08359
6	rs3778622	30165316	A	T		0.1736	1.092	0.06452		1.061e-07	1.258	0.04318		-1.82277	0.06834
6	rs9357094	30167476	C	T		0.1764	1.091	0.06453		4.771e-08	1.266	0.04317		-1.91615	0.05535
6	rs2517607	30173544	A	G		0.04418	1.135	0.0629		5.957e-08	1.259	0.04244		-1.36646	0.17179
6	rs2517606	30173545	A	G		0.04418	1.135	0.0629		5.957e-08	1.259	0.04244		-1.36646	0.17179
6	rs2844775	30179422	A	G		0.04239	1.136	0.06291		8.822e-08	1.255	0.04244		-1.31277	0.18926
6	rs17194607	30181320	T	A		0.1414	1.099	0.06446		8.665e-08	1.26	0.0432		-1.7618	0.0781
6	rs5875246	30184402	I	D		0.1915	1.088	0.06469		1.434e-07	1.256	0.04326		-1.84513	0.06502
6	rs9380159	30186681	T	C		0.2223	1.082	0.06473		1.582e-07	1.255	0.04326		-1.90514	0.05676
6	rs885915	30202715	T	C		0.003431	1.189	0.05912		3.883e-07	1.228	0.04051		-0.45033	0.65247
6	rs885914	30202767	C	A		0.003431	1.189	0.05912		3.94e-07	1.228	0.04051		-0.45033	0.65247
6	rs182128334	30203310	T	A		0.003737	1.187	0.05926		2.505e-06	1.211	0.04059		-0.27868	0.78049
6	rs5875248	30203312	D	I		0.003737	1.187	0.05926		2.505e-06	1.211	0.04059		-0.27868	0.78049
6	rs1986773	30203567	T	C		0.003431	1.189	0.05912		4.735e-07	1.226	0.04051		-0.42759	0.66895
6	rs954038	30203659	T	C		0.00614	1.176	0.05906		1.056e-06	1.218	0.04047		-0.49013	0.62404
6	rs2844780	30204526	T	G		0.003828	1.187	0.05917		4.74e-07	1.226	0.04051		-0.45082	0.65212
6	rs2517588_T	30204714	T	C		0.003282	1.19	0.05913		7.118e-07	1.222	0.04047		-0.37033	0.71113
6	rs11320088	30204868	D	I		0.004183	1.184	0.05906		8.148e-07	1.221	0.04046		-0.42983	0.66732
6	rs143285423	30205174	T	C		8.712e-05	1.256	0.05803		2.49e-09	1.267	0.03968		-0.12404	0.90128
6	rs2844779	30205407	T	G		0.003774	1.188	0.05935		2.157e-06	1.213	0.04072		-0.28934	0.77232
6	rs2844778	30205991	C	T		0.004561	1.182	0.05893		4.594e-06	1.203	0.04035		-0.24658	0.80524
6	rs2021366	30206991	A	G		0.001691	1.204	0.05912		1.244e-06	1.217	0.04051		-0.14985	0.88088
6	rs4959046	30207639	G	T		0.001712	1.204	0.05912		1.481e-06	1.215	0.04053		-0.12688	0.89903
6	rs35848695	30207726	T	C		0.001712	1.204	0.05912		1.481e-06	1.215	0.04053		-0.12688	0.89903
6	rs145870185	30207784	T	C		0.001344	1.208	0.05906		4.54e-07	1.227	0.04048		-0.21796	0.82746
6	rs2253163	30209062	G	T		0.001588	1.205	0.05913		1.128e-06	1.218	0.04053		-0.14969	0.88101
6	rs2253164	30209068	T	G		0.002072	1.2	0.05916		1.188e-06	1.218	0.04055		-0.20758	0.83555
6	rs3094638	30211487	T	G		0.001992	1.201	0.05914		2.244e-06	1.211	0.04056		-0.11563	0.90795
6	rs3094637	30211498	A	G		0.001634	1.205	0.05913		2.095e-06	1.212	0.04054		-0.08079	0.93561
6	rs140099112	30216557	T	C		0.02738	1.141	0.05993		5.877e-07	1.226	0.04083		-0.99083	0.32177
6	rs150058293	30216629	C	G		0.04017	1.138	0.06297		2.501e-07	1.245	0.04242		-1.18357	0.23658
6	rs183830067	30217185	T	A		0.02909	1.14	0.05996		5.924e-07	1.226	0.04083		-1.00258	0.31607
6	rs149115867	30220739	A	G		0.04328	1.137	0.06373		5.821e-07	1.24	0.04305		-1.12756	0.25951
6	rs4713305	30252836	T	A		0.3522	1.06	0.06301		2.428e-06	1.22	0.04221		-1.85363	0.06379
6	rs9261647	30254678	A	G		0.3337	1.063	0.06298		2.823e-06	1.219	0.04221		-1.80614	0.0709
6	rs2285800	30257497	G	C		0.3285	1.063	0.06296		2.387e-06	1.22	0.0422		-1.81749	0.06914
6	rs261954	30267339	C	T		0.3196	1.065	0.06295		2.094e-06	1.222	0.0422		-1.8145	0.0696
6	rs261946	30271334	G	A		0.3613	1.059	0.06299		3.009e-06	1.218	0.04221		-1.84484	0.06506
6	rs261944	30272459	A	G		0.3538	1.06	0.063		1.802e-06	1.223	0.04221		-1.88622	0.05927
6	rs1264585	30285650	A	T		0.3372	1.062	0.06297		2.497e-06	1.22	0.04221		-1.82957	0.06731
6	rs11967	30313268	A	G		0.3341	1.063	0.06301		2.644e-06	1.219	0.04221		-1.80555	0.07099
6	rs2844750	30313268	T	C		0.3369	1.062	0.06303		2.091e-06	1.222	0.04222		-1.84983	0.06434
6	rs2844749	30314116	A	G		0.3311	1.063	0.063		2.677e-06	1.219	0.04221		-1.80575	0.07096
6	rs974961	30315011	A	T		0.3107	1.066	0.06295		2.294e-06	1.221	0.04221		-1.79118	0.07326
6	rs570268642	30688943	T	C		0.588	1.337	0.5357		9.394e-07	3.553	0.2585		-1.64316	0.10035
6	rs3869094	30979558	C	T		0.0005161	1.22	0.05731		0.02274	1.094	0.03939		1.56756	0.11698
6	rs4713409	30981199	C	T		0.0005494	1.219	0.0573		0.02318	1.094	0.03942		1.55557	0.11981
6	rs7755802	30982209	G	A		0.0004438	1.223	0.05736		0.02565	1.092	0.03943		1.62769	0.10359
6	rs2894176	30986038	C	G		0.000401	1.225	0.05738		0.02194	1.095	0.03942		1.6115	0.10707
6	rs9262497	30986750	T	C		0.0003668	1.227	0.0574		0.02272	1.094	0.03941		1.6478	0.09939
6	rs9262499	30987098	T	G		0.0003648	1.227	0.0574		0.02263	1.094	0.03941		1.6478	0.09939
6	rs4713411	30987176	A	C		0.0003866	1.226	0.05738		0.02371	1.093	0.03939		1.64989	0.09897
6	rs7759232	30987777	A	G		0.0004898	1.221	0.05738		0.02468	1.093	0.03942		1.59078	0.11166
6	rs7758976	30987786	G	A		0.0003726	1.227	0.05737		0.02587	1.092	0.03942		1.67454	0.09402
6	rs2894049	30988274	T	C		0.0003909	1.226	0.05739		0.02601	1.092	0.03943		1.6623	0.09645
6	rs150419466	30990042	C	T		0.000529	1.221	0.0575		0.01976	1.096	0.03946		1.5487	0.12145
6	rs33941312	31084191	C	T		2.981e-06	1.911	0.1386		0.06677	1.22	0.1083		2.55139	0.01073
6	6:31091992	31091992	A	G		0.03241	0.8784	0.06062		0.83	0.9913	0.04055		-1.65791	0.09733
6	rs3094204	31091992	T	C		0.03241	0.8784	0.06062		0.8321	0.9914	0.04055		-1.6593	0.09706
6	rs9263868	31168397	A	G		0.01628	1.181	0.0693		1.406e-09	1.329	0.04692		-1.41075	0.15832
6	rs12207404	31236201	A	G		0.003591	1.243	0.07457		0.661	0.9766	0.054		2.61984	0.0088
6	rs115328826	31247270	A	G		0.0147	1.163	0.06175		0.7568	0.9867	0.04324		2.18073	0.0292
6	rs12191877	31252925	T	C		0.003745	1.241	0.07449		0.5418	0.9675	0.05414		2.70352	0.00686
6	rs13214872	31255008	G	C		0.003136	1.246	0.07441		0.5462	0.9678	0.05415		2.74557	0.00604
6	rs3906272	31262924	T	C		0.001158	1.265	0.07247		0.7353	0.9824	0.05245		2.8262	0.00471
6	rs2853926	31263051	G	A		0.003947	1.192	0.06089		0.9944	1	0.04253		2.36471	0.01804
6	rs9468929	31263216	A	G		0.001169	1.265	0.07247		0.773	0.985	0.05241		2.79739	0.00515
6	rs28732109	31263297	A	G		0.001132	1.266	0.07246		0.773	0.985	0.05241		2.80648	0.00501
6	rs28732113	31263475	G	T		0.001018	1.269	0.07249		0.762	0.9842	0.05245		2.84051	0.0045
6	rs2394966	31263911	T	C		0.001091	1.267	0.07246		0.7208	0.9814	0.05242		2.85606	0.00429
6	rs28894985	31264234	A	G		0.0009482	1.273	0.07295		0.6349	0.9753	0.05273		2.95946	0.00308
6	rs28894986	31264246	C	T		0.0009482	1.273	0.07295		0.6349	0.9753	0.05273		2.95946	0.00308
6	rs28893469	31264361	D	I		0.0007866	1.277	0.07278		0.8123	0.9876	0.05249		2.86393	0.00418
6	rs28732117	31264598	G	A		0.0007866	1.277	0.07278		0.8105	0.9875	0.05249		2.86506	0.00417
6	rs67539673	31264599	D	I		0.0008684	1.277	0.07346		0.7695	0.9846	0.05304		2.86991	0.00411
6	rs115119906	31264619	A	T		0.00174	1.258	0.07328		0.8674	0.9913	0.05258		2.64171	0.00825
6	rs9468932	31264823	A	G		0.0004374	1.274	0.06892		0.9295	0.9956	0.04945		2.90683	0.00365
6	rs9468933	31265057	A	T		0.0006849	1.28	0.07274		0.7303	0.982	0.05255		2.95336	0.00314
6	rs2524123	31265314	C	T		0.001301	1.207	0.05861		0.06632	1.077	0.04024		1.60292	0.10895
6	rs67753451	31265432	D	I		0.0005248	1.286	0.07258		0.8441	0.9897	0.05241		2.92534	0.00344
6	rs13191519	31265752	C	T		0.004656	1.233	0.07407		0.6771	0.9779	0.0537		2.53364	0.01129
6	rs6931569	31267117	G	A		0.003894	1.241	0.07473		0.6131	0.973	0.05418		2.63573	0.0084
6	rs9468934	31269029	A	G		0.000655	1.281	0.07274		0.7639	0.9843	0.05257		2.93561	0.00333
6	rs116276112	31269967	G	A		0.0009281	1.273	0.0728		0.6831	0.9788	0.05249		2.92819	0.00341
6	rs9264803	31270451	T	C		0.002562	1.194	0.0587		0.3422	1.039	0.04027		1.95335	0.05078
6	rs13200073	31271008	T	C		0.0006486	1.282	0.07277		0.7372	0.9825	0.05257		2.9639	0.00304
6	rs13216197	31271018	C	T		0.0006486	1.282	0.07277		0.7412	0.9828	0.05257		2.9605	0.00307
6	rs13200571	31271511	C	A		0.003573	1.243	0.07475		0.581	0.9705	0.05423		2.67973	0.00737
6	rs7751729	31271936	T	C		0.0006487	1.282	0.07277		0.7539	0.9836	0.0526		2.95086	0.00317
6	rs9264942	31274380	C	T		0.004062	1.182	0.05833		0.186	1.054	0.03986		1.62233	0.10473
6	rs10484554	31274555	T	C		0.003931	1.241	0.0748		0.5897	0.9712	0.05422		2.65349	0.00797
6	rs115707496	31276109	A	G		0.000733	1.277	0.07248		0.8277	0.9886	0.0526		2.85834	0.00426
6	rs114200580	31276412	A	G		0.0002952	1.296	0.07163		0.7124	0.9809	0.05232		3.14045	0.00169
6	rs146817508	31278722	G	A		0.0002443	1.308	0.07322		0.636	0.9749	0.05362		3.23864	0.0012
6	ESV2672197	31279000	D	I		0.001934	1.257	0.07367		0.5825	0.971	0.05352		2.83506	0.00458
6	rs138289680	31289096	T	C		0.001806	1.255	0.07269		0.6048	0.973	0.0529		2.83096	0.00464
6	rs116614290	31291740	A	G		0.0007652	1.286	0.07485		0.2212	0.9342	0.05565		3.4266	0.00061
6	rs28732121	31296774	G	A		0.002788	1.245	0.07327		0.7176	0.981	0.05304		2.63472	0.00842
6	rs17192757	31299466	A	G		0.001346	1.266	0.07369		0.7933	0.9861	0.05349		2.74399	0.00607
6	rs116690137	31303331	T	C		0.002388	1.254	0.07463		0.6295	0.9742	0.05414		2.73837	0.00617
6	rs28732131	31312625	C	T		0.003229	1.241	0.07329		0.7199	0.9812	0.05305		2.59626	0.00942
6	rs9266061	31319288	G	A		0.00218	1.206	0.06105		0.6779	1.018	0.04228		2.28207	0.02248
6	rs115160668	31319391	A	C		0.2756	0.9371	0.05956		0.1897	0.9491	0.03985		-0.17756	0.85907
6	rs147748716	31321240	T	C		0.107	1.249	0.1381		0.1205	0.8434	0.1097		2.22635	0.02599
6	rs41549217	31323885	T	G		0.0849	1.248	0.1285		0.1432	0.8628	0.1008		2.26009	0.02382
6	AA_B_116_31432123_YS	31324144	P	A		0.002969	1.188	0.05797		0.9753	0.9988	0.04026		2.45784	0.01398
6	AA_B_116_31432123_YSX	31324144	P	A		0.002969	1.188	0.05797		0.9802	0.999	0.04027		2.45481	0.0141
6	SNP_B_31432352_A	31324373	P	A		0.03442	0.8819	0.05939		0.001549	1.135	0.03991		-3.52614	0.00042
6	AA_B_67_31432515_S	31324536	P	A		0.6973	1.023	0.0592		1.575e-05	1.189	0.04003		-2.10419	0.03536
6	AA_B_67_31432515_SC	31324536	P	A		0.7402	0.9805	0.05949		0.007969	0.8977	0.04069		1.2241	0.22091
6	AA_B_67_31432515_SM	31324536	P	A		0.907	1.007	0.06076		6.288e-05	1.177	0.04077		-2.1319	0.03301
6	AA_B_67_31432515_YF	31324536	P	A		0.9566	0.9966	0.06248		0.0176	0.9041	0.04246		1.28947	0.19723
6	SNP_B_31432515_G	31324536	P	A		0.6973	1.023	0.0592		1.575e-05	1.189	0.04003		-2.10419	0.03536
6	SNP_B_31432515_TA	31324536	P	A		0.7402	0.9805	0.05949		0.007969	0.8977	0.04069		1.2241	0.22091
6	SNP_B_31432526	31324547	C	G		0.3004	1.065	0.06116		0.0004066	1.156	0.04109		-1.11278	0.2658
6	AA_B_63_31432527	31324548	E	N		0.3004	1.065	0.06116		0.0004066	1.156	0.04109		-1.11278	0.2658
6	SNP_B_31432528	31324549	C	T		0.3004	1.065	0.06116		0.0004094	1.156	0.04108		-1.11286	0.26577
6	AA_B_45_31432581_ET	31324602	P	A		0.5707	1.036	0.06234		0.002858	1.132	0.0417		-1.18157	0.23738
6	AA_B_45_31432581_KM	31324602	P	A		0.5676	1.036	0.06235		0.002829	1.133	0.0417		-1.19321	0.23279
6	SNP_B_31432767	31324788	T	C		0.6824	1.025	0.06028		0.003962	0.8892	0.04078		1.95286	0.05084
6	SNP_B_31432769	31324790	A	G		0.6824	1.025	0.06028		0.003962	0.8892	0.04078		1.95286	0.05084
6	rs115860766	31328860	T	C		0.0005339	1.339	0.08432		0.06258	0.8861	0.06496		3.87866	0.00011
6	rs115457991	31328944	A	G		0.04645	1.288	0.1272		0.1528	0.8674	0.09949		2.44816	0.01436
6	rs116280898	31328957	C	G		0.0007915	1.328	0.08464		0.07189	0.8894	0.06512		3.75386	0.00017
6	rs115497794	31328974	A	G		0.0006323	1.336	0.08478		0.05909	0.884	0.06532		3.85871	0.00011
6	rs114708313	31329004	T	A		0.0005318	1.351	0.08685		0.08499	0.8913	0.0668		3.79599	0.00015
6	rs34087996	31329062	C	A		0.0001798	1.383	0.08655		0.2112	0.9195	0.06712		3.72678	0.00019
6	rs202151830	31329082	D	I		2.577e-05	1.48	0.09323		0.6632	1.032	0.07204		3.06012	0.00221
6	rs116562707	31360602	G	A		0.08722	1.237	0.1244		0.1011	0.8508	0.09853		2.35843	0.01835
6	rs3828875	31379168	T	C		0.07972	1.244	0.1246		0.05433	0.8257	0.09955		2.56988	0.01017
6	rs200490586	31388148	D	I		0.08799	1.237	0.1249		0.06519	0.8324	0.09947		2.48095	0.0131
6	rs9266861	31395306	C	A		0.07776	1.16	0.0841		9.107e-06	1.295	0.05822		-1.07631	0.28179
6	rs9267084	31409605	A	G		8.409e-05	1.328	0.07205		1.387e-06	1.28	0.05116		0.41661	0.67697
6	rs201369106	31410991	D	I		0.06553	1.259	0.125		0.07995	0.84	0.09957		2.5322	0.01133
6	rs9267088	31411213	A	T		0.0004499	1.307	0.07628		1.578e-05	1.262	0.05384		0.37526	0.70747
6	rs2523676	31435991	T	C		0.2113	1.09	0.06894		0.0002493	1.191	0.04771		-1.05697	0.29052
6	rs2523668	31438096	A	C		0.0381	1.164	0.07341		1.376e-06	1.277	0.05063		-1.03897	0.29882
6	rs114766555	31466083	A	G		1.471e-06	1.914	0.1349		0.05511	1.225	0.1057		2.60392	0.00922
6	rs62395789	31572801	A	G		0.2849	1.135	0.1186		0.1233	1.152	0.09169		-0.09917	0.921
6	rs62395791	31587280	A	G		0.2445	1.148	0.1184		0.2771	1.107	0.09314		0.24141	0.80923
6	rs17200837	31593265	T	G		0.2363	1.151	0.1185		0.3099	1.099	0.0931		0.30678	0.75901
6	rs11538263	31601735	A	G		0.2882	1.135	0.119		0.3123	1.099	0.09312		0.21331	0.83108
6	rs62395804	31607952	A	G		0.2814	1.136	0.1188		0.2841	1.105	0.09313		0.18329	0.85457
6	rs111635820	31618398	T	C		0.291	1.134	0.1187		0.2968	1.102	0.09314		0.18972	0.84953
6	rs538044384	31623930	T	G		0.6144	1.358	0.6075		1.398e-08	4.092	0.2484		-1.68061	0.09284
6	rs113102746	31629371	C	G		0.2849	1.135	0.1188		0.2968	1.102	0.09314		0.19546	0.84504
6	rs1062309	31629995	A	G		0.2849	1.135	0.1188		0.2968	1.102	0.09314		0.19546	0.84504
6	rs62395814	31640999	G	C		0.2933	1.133	0.1189		0.2288	1.118	0.09262		0.08843	0.92954
6	rs34406901	31672268	G	A		0.2039	1.146	0.1073		0.1019	1.141	0.08061		0.03258	0.97401
6	rs17200969	31674944	G	T		0.3001	1.131	0.1188		0.2708	1.108	0.0929		0.13623	0.89164
6	rs187894768	31676703	G	C		0.1573	1.162	0.1062		0.09279	1.146	0.0809		0.10386	0.91728
6	rs28745897	31717066	T	C		0.1657	1.161	0.1076		0.1003	1.143	0.08153		0.11574	0.90786
6	rs17201144	31730568	G	A		0.1647	1.161	0.1077		0.07001	1.158	0.08092		0.01921	0.98468
6	rs62395823	31736065	A	G		0.2517	1.146	0.1192		0.1179	1.156	0.09279		-0.05752	0.95413
6	rs909267	31746548	C	T		0.04185	1.209	0.09325		0.8475	0.9863	0.07176		1.73024	0.08359
6	rs199898424	31756254	D	I		0.1429	1.187	0.1171		0.1874	1.129	0.09234		0.33593	0.73692
6	rs112119371	31756409	T	C		0.141	1.188	0.117		0.1853	1.13	0.09225		0.33594	0.73691
6	rs139938004	31770134	A	G		0.2179	1.158	0.1192		0.1582	1.141	0.09353		0.09761	0.92224
6	rs34431565	31782180	T	G		0.1601	1.174	0.1142		0.1944	1.122	0.08858		0.31346	0.75393
6	rs62395828	31788479	G	A		0.1459	1.181	0.1143		0.151	1.135	0.08841		0.27494	0.78336
6	rs36096487	31799223	D	I		0.1185	1.195	0.1139		0.1916	1.123	0.0887		0.43046	0.66686
6	rs182203757	31800526	C	A		0.1185	1.195	0.1139		0.1892	1.123	0.0887		0.43046	0.66686
6	rs17207629	31804610	A	G		0.1384	1.19	0.1172		0.1893	1.129	0.09235		0.35266	0.72434
6	rs62395833	31807652	C	G		0.1354	1.191	0.1172		0.1775	1.133	0.09268		0.33413	0.73828
6	rs200134706	31817240	I	D		0.3141	1.121	0.1131		0.08777	1.155	0.08432		-0.2118	0.83226
6	rs76116290	31834769	G	C		0.115	1.196	0.1135		0.2642	1.104	0.08888		0.55524	0.57873
6	rs521977	31836827	T	G		0.05326	0.8708	0.07159		0.05626	0.9144	0.04685		-0.57103	0.56798
6	rs660594	31837250	G	A		0.02169	0.8674	0.06195		0.0009881	0.8733	0.04114		-0.09116	0.92737
6	rs660550	31837277	C	A		0.02115	0.8669	0.06197		0.001098	0.8743	0.04115		-0.11426	0.90903
6	rs571338	31837491	A	G		0.02047	0.8662	0.06197		0.001043	0.8738	0.04114		-0.11744	0.90651
6	rs575439	31837739	T	G		0.02072	0.8665	0.06197		0.001021	0.8736	0.04115		-0.1097	0.91265
6	rs575591	31837791	T	G		0.02071	0.8665	0.06197		0.00103	0.8737	0.04114		-0.11125	0.91142
6	rs577272	31837963	G	A		0.02047	0.8662	0.06197		0.001037	0.8737	0.04115		-0.1159	0.90774
6	rs644827	31838441	T	C		0.02047	0.8662	0.06197		0.001037	0.8737	0.04115		-0.1159	0.90774
6	rs644774	31838490	C	T		0.02047	0.8662	0.06197		0.00106	0.874	0.04115		-0.12051	0.90408
6	rs493515	31838545	G	A		0.0207	0.8664	0.06197		0.001076	0.8741	0.04114		-0.11895	0.90531
6	rs2242665	31839309	C	T		0.02048	0.8663	0.06196		0.001085	0.8741	0.04116		-0.1205	0.90409
6	rs2242664	31839331	C	T		0.02048	0.8663	0.06196		0.001042	0.8738	0.04116		-0.11589	0.90774
6	rs3132442	31839494	C	T		0.03943	0.8822	0.06084		0.0005844	0.8693	0.04075		0.20116	0.84057
6	rs3130481	31839756	G	C		0.04556	0.8855	0.0608		0.0006154	0.8698	0.04074		0.24443	0.8069
6	rs3130482	31839782	C	A		0.04468	0.8851	0.0608		0.0006659	0.8706	0.04073		0.22571	0.82143
6	rs2763981	31840021	T	A		0.01642	0.8426	0.0714		0.01348	0.8909	0.04676		-0.65308	0.5137
6	rs553108	31840455	A	G		0.06594	0.8895	0.06366		0.001241	0.8722	0.04234		0.2569	0.79726
6	rs200514975	31840660	D	I		0.2209	1.162	0.1226		0.4478	1.077	0.09786		0.48425	0.62821
6	rs186045364	31840662	T	A		0.1344	1.197	0.1203		0.4551	1.075	0.09641		0.69729	0.48562
6	rs614008	31840794	C	T		0.06841	0.8904	0.06371		0.002654	0.8804	0.04237		0.14762	0.88265
6	rs605203	31847012	C	A		0.0255	0.8578	0.06867		0.002438	0.8727	0.04494		-0.20984	0.8338
6	rs570263	31847196	T	C		0.0218	0.8542	0.06872		0.002517	0.873	0.04494		-0.26513	0.79091
6	rs41267086	31847636	A	G		0.1971	1.146	0.1056		0.4027	1.07	0.08096		0.51569	0.60607
6	rs589428	31848220	T	G		0.02213	0.8545	0.06873		0.002749	0.8741	0.04495		-0.27615	0.78243
6	rs62395847	31850813	C	T		0.1867	1.187	0.13		0.2218	1.138	0.1059		0.25142	0.80149
6	rs486416	31856070	G	A		0.01334	0.8437	0.06866		0.002933	0.875	0.04487		-0.44411	0.65696
6	rs62395848	31858906	C	G		0.06382	1.264	0.1264		0.2143	1.138	0.104		0.64153	0.52118
6	rs535586	31860337	T	C		0.02181	0.8544	0.0686		0.003097	0.8755	0.04494		-0.29747	0.7661
6	rs1265945	31861815	G	A		0.02022	0.8528	0.06855		0.00421	0.8794	0.0449		-0.37482	0.7078
6	rs112947839	31862586	D	I		0.03657	0.8754	0.06364		4.275e-06	0.8231	0.04233		0.80599	0.42025
6	rs2243873	31863433	C	A		0.04871	0.8821	0.06365		6.327e-06	0.8258	0.04238		0.86249	0.38842
6	rs659445	31864304	G	A		0.02354	0.8561	0.06863		0.003858	0.8783	0.04491		-0.31214	0.75494
6	rs144725072	31865352	A	G		0.1159	1.223	0.1279		0.2765	1.12	0.1042		0.53329	0.59383
6	rs116020068	31866426	G	T		0.1795	1.192	0.1306		0.2164	1.141	0.1064		0.25958	0.79519
6	rs34249798	31870183	T	G		4.089e-05	1.684	0.1271		0.5398	1.063	0.0989		2.85681	0.00428
6	rs62395849	31871125	C	G		0.07312	1.254	0.1262		0.1696	1.153	0.1037		0.51409	0.60719
6	rs55914817	31873384	I	D		0.027	0.8598	0.06832		0.003504	0.8775	0.04475		-0.2495	0.80297
6	rs66804014	31874338	A	G		4.502e-05	1.68	0.1271		0.5019	1.069	0.09889		2.8072	0.005
6	rs586346	31875712	T	C		0.0212	0.8539	0.06855		0.004796	0.8813	0.04481		-0.38566	0.69975
6	rs1313996	31876042	T	A		0.01983	0.8522	0.06865		0.002584	0.8734	0.0449		-0.29956	0.76452
6	rs622871	31878495	A	G		0.07339	0.8718	0.07662		0.01772	0.8881	0.05005		-0.20241	0.8396
6	rs113421621	31878721	T	C		0.09354	1.263	0.1391		0.5763	0.9347	0.1209		1.63333	0.1024
6	rs62395851	31881223	C	G		0.7916	1.027	0.1008		0.2436	0.9151	0.07612		0.91332	0.36107
6	rs77524031	31881878	T	C		0.8122	1.024	0.1008		0.2196	0.9108	0.0761		0.92754	0.35365
6	rs151014070	31882354	C	T		0.9206	1.01	0.1013		0.2635	0.9184	0.07616		0.75016	0.45316
6	rs62395855	31884909	T	C		0.2361	1.188	0.1457		0.971	0.9953	0.129		0.90946	0.36311
6	rs2844451	31886442	T	C		0.9992	0.9999	0.1023		0.2529	0.9154	0.07731		0.68858	0.49109
6	rs1313995	31887058	A	G		0.9959	1.001	0.1024		0.2553	0.9158	0.07737		0.69312	0.48824
6	rs1313994	31887076	G	C		0.9959	1.001	0.1024		0.2582	0.9163	0.07734		0.68896	0.49085
6	rs511294	31888869	G	T		0.9897	1.001	0.1025		0.3497	0.9307	0.0768		0.56853	0.56967
6	rs544167	31890158	G	T		0.9982	1	0.1025		0.3497	0.9307	0.0768		0.56073	0.57498
6	rs149248967	31891487	G	C		0.9556	1.006	0.102		0.3335	0.9284	0.07679		0.62875	0.52952
6	rs1265908	31891662	C	T		0.9941	0.9992	0.1025		0.37	0.9336	0.07664		0.53059	0.5957
6	rs498240	31892592	A	G		0.975	1.003	0.1023		0.3913	0.9365	0.07649		0.53706	0.59122
6	rs588990	31897543	A	G		0.9366	1.008	0.102		0.327	0.9276	0.07664		0.65151	0.51471
6	rs2257331	31898285	G	A		0.8762	1.016	0.1017		0.3584	0.9321	0.0765		0.67726	0.49824
6	rs9332735	31901773	A	G		0.1879	1.211	0.1453		0.9605	1.006	0.1279		0.95811	0.33801
6	rs635348	31902289	G	C		0.8706	1.017	0.1017		0.2913	0.9222	0.07676		0.76796	0.44251
6	rs623529	31902645	G	A		0.7987	1.026	0.1014		0.2784	0.9202	0.07675		0.85579	0.39211
6	rs621701	31903121	A	G		0.7495	1.033	0.1013		0.3425	0.93	0.07649		0.8275	0.40796
6	rs200211910	31903261	D	I		0.1972	1.181	0.1287		0.738	0.9644	0.1083		1.20455	0.22838
6	rs488755	31904306	A	G		0.6093	1.052	0.09947		0.3682	0.9344	0.07542		0.94964	0.34229
6	rs9332721	31904729	D	I		0.8835	0.9864	0.09318		0.07706	0.8861	0.06837		0.92784	0.35349
6	rs201511739	31904733	D	I		0.9451	0.9936	0.09348		0.0736	0.8845	0.06862		1.00302	0.31585
6	rs1042663	31905130	A	G		0.9812	0.9978	0.0925		0.1385	0.9055	0.06703		0.84971	0.39548
6	rs2507953	31905328	T	G		0.9788	0.9975	0.0925		0.144	0.9067	0.06704		0.83544	0.40347
6	rs7772063	31906334	A	T		0.9672	0.9962	0.09248		0.1391	0.9057	0.06699		0.83402	0.40427
6	rs7754520	31906505	T	C		0.9672	0.9962	0.09248		0.1391	0.9057	0.06699		0.83402	0.40427
6	rs654727	31906865	T	C		0.9672	0.9962	0.09248		0.1391	0.9057	0.06699		0.83402	0.40427
6	rs550605	31907147	C	T		0.9672	0.9962	0.09248		0.1398	0.9058	0.067		0.83301	0.40484
6	rs653414	31907168	T	C		0.9672	0.9962	0.09248		0.1383	0.9055	0.06699		0.83595	0.40318
6	rs497239	31908761	C	T		0.9577	0.9951	0.09249		0.147	0.9075	0.06691		0.80723	0.41953
6	rs609061	31910162	A	G		0.9804	1.002	0.09235		0.1308	0.9037	0.06704		0.90482	0.36556
6	rs2242572	31910929	A	G		0.9624	1.004	0.09233		0.1354	0.9048	0.06703		0.91181	0.36187
6	rs547154	31910938	T	G		0.976	1.003	0.09235		0.1205	0.901	0.06713		0.93934	0.34755
6	rs641153	31914180	A	G		0.957	1.005	0.09238		0.09263	0.8928	0.0674		1.03521	0.30057
6	rs4151670	31915532	T	C		0.04255	1.327	0.1397		0.8309	0.9737	0.1247		1.65317	0.0983
6	rs537160	31916400	A	G		0.06158	0.88	0.06841		0.01394	0.8954	0.04493		-0.21197	0.83213
6	rs541862	31916951	C	T		0.9902	1.001	0.09235		0.1163	0.9	0.06711		0.93168	0.3515
6	rs4151658	31917557	I	D		0.9945	1.001	0.09235		0.1277	0.903	0.06698		0.90314	0.36645
6	rs522162	31919917	C	T		0.9627	1.004	0.09234		0.126	0.9025	0.06701		0.93415	0.35023
6	rs760070	31919956	C	T		0.9627	1.004	0.09234		0.1253	0.9024	0.06701		0.93512	0.34973
6	rs550513	31920687	T	C		0.9603	1.005	0.09234		0.1267	0.9028	0.06699		0.94005	0.34719
6	rs630379	31922254	A	C		0.04807	0.8584	0.07727		0.003831	0.8642	0.05048		-0.07296	0.94184
6	rs1265906	31923997	T	C		0.9393	1.007	0.09237		0.1236	0.9019	0.06709		0.96552	0.33428
6	rs403569	31924880	A	G		0.957	1.005	0.09243		0.1402	0.9059	0.067		0.90938	0.36315
6	rs440454	31927342	A	G		0.04573	0.8571	0.07721		0.003339	0.8627	0.05035		-0.07065	0.94368
6	rs438999	31928306	G	A		0.9879	0.9986	0.09243		0.1479	0.9078	0.06685		0.83571	0.40332
6	rs419788	31928799	T	C		0.04593	0.8572	0.07717		0.00334	0.8626	0.05035		-0.06815	0.94566
6	rs437179	31929014	A	C		0.04131	0.8542	0.07724		0.003095	0.8615	0.05038		-0.09228	0.92648
6	rs401775	31931137	C	T		0.1105	1.121	0.07138		0.1059	0.9206	0.0512		2.24206	0.02496
6	rs444921	31932177	T	C		0.7394	1.027	0.08113		0.7303	0.9806	0.0567		0.46709	0.64043
6	rs62404826	31932209	A	G		0.06111	1.298	0.1392		0.8636	0.979	0.1238		1.51405	0.13001
6	rs62404827	31932556	T	C		0.1232	1.246	0.1429		0.8944	0.9834	0.1264		1.24057	0.21476
6	rs406936	31933161	A	G		0.7474	1.026	0.08119		0.6927	0.9778	0.05674		0.48579	0.62712
6	rs62404828	31933238	G	T		0.1232	1.246	0.1429		0.8594	0.9779	0.1262		1.27085	0.20378
6	rs454212	31934372	T	C		0.7331	1.028	0.08114		0.697	0.9782	0.05673		0.50155	0.61598
6	rs10646736	31935284	D	I		0.7495	1.026	0.08119		0.6874	0.9774	0.05673		0.48994	0.62417
6	rs453821	31935311	T	C		0.7474	1.026	0.08119		0.6963	0.9781	0.05673		0.48272	0.6293
6	rs113941309	31935464	G	C		0.1235	1.246	0.1426		0.8189	0.9713	0.1269		1.30473	0.19198
6	rs410851	31936668	T	C		0.04078	0.8529	0.07776		0.004344	0.8655	0.05066		-0.15802	0.87444
6	rs449643	31936679	T	C		0.754	1.026	0.08115		0.6436	0.9741	0.05676		0.52417	0.60016
6	rs387608	31941557	A	G		0.6103	1.042	0.08081		0.7106	0.9792	0.05665		0.62987	0.52878
6	rs377370	31942514	G	A		0.605	1.043	0.08078		0.7218	0.98	0.05666		0.63144	0.52775
6	rs386480	31946837	C	G		0.03565	0.8494	0.07768		0.004917	0.867	0.05073		-0.22105	0.82505
6	rs391165	31947086	A	G		0.6319	1.039	0.08072		0.7225	0.9801	0.05656		0.5921	0.55378
6	rs389883	31947460	G	T		0.03302	0.8473	0.07772		0.003771	0.8634	0.05072		-0.20282	0.83927
6	rs389512	31947594	C	G		0.7426	1.027	0.081		0.6372	0.9737	0.05661		0.5393	0.58968
6	rs35227293	31948421	D	I		0.6607	1.036	0.08097		0.7508	0.9822	0.05662		0.53974	0.58938
6	rs9501393	31974849	G	C		0.7033	1.031	0.08034		0.5606	0.9677	0.05644		0.64535	0.5187
6	rs115914286	31975151	G	T		0.1067	1.117	0.06886		0.6714	0.98	0.04752		1.56396	0.11783
6	rs144747786	32005649	G	A		0.585	1.044	0.0794		0.5988	0.9713	0.0554		0.74552	0.45595
6	rs6463	32006621	C	A		0.7059	1.023	0.06009		3.766e-06	1.202	0.0397		-2.23892	0.02516
6	6:32006886	32006886	A	G		0.8718	1.01	0.06008		7.189e-06	1.195	0.03973		-2.33513	0.01954
6	6:32007624	32007624	G	A		0.04299	1.184	0.08344		0.3948	0.949	0.06151		2.1343	0.03282
6	6:32007625	32007625	T	C		0.04267	1.184	0.08348		0.3966	0.9492	0.06151		2.13161	0.03304
6	rs6472	32007849	C	G		0.08512	1.155	0.08374		0.618	1.03	0.06011		1.11118	0.26649
6	rs76250508	32010272	A	T		0.774	1.017	0.06029		3.155e-06	1.203	0.03972		-2.3264	0.02
6	rs200457864	32011316	T	G		0.1333	1.228	0.1367		0.2236	0.8658	0.1184		1.93251	0.0533
6	rs201106977	32011317	C	T		0.09854	1.249	0.1344		0.1055	0.8234	0.12		2.3125	0.02075
6	rs2894232	32011644	G	A		0.05823	1.174	0.08488		0.9177	1.006	0.0613		1.47501	0.14021
6	rs2856448	32014575	A	G		0.00826	0.8504	0.06136		1.513e-06	0.8223	0.04068		0.45642	0.64809
6	rs182953657	32017522	A	G		0.04482	1.331	0.1426		0.8332	0.9735	0.1276		1.6346	0.10213
6	rs187862025	32017524	G	A		0.04482	1.331	0.1426		0.8332	0.9735	0.1276		1.6346	0.10213
6	rs62402696	32018345	G	C		0.01395	1.396	0.1358		0.7668	0.9642	0.1228		2.02125	0.04325
6	rs2857009	32019746	C	G		0.7953	1.016	0.06025		3.24e-06	1.203	0.03972		-2.3411	0.01923
6	rs12333245	32019769	A	G		0.04546	1.189	0.08668		0.7922	1.017	0.06276		1.46013	0.14426
6	rs2077116	32021838	T	A		0.76	1.019	0.0603		2.317e-06	1.206	0.03972		-2.33341	0.01963
6	rs9469077	32021852	G	A		0.0286	1.238	0.09761		0.9246	1.007	0.07229		1.70027	0.08908
6	rs6902493	32022898	T	C		0.7428	1.02	0.06024		2.756e-06	1.205	0.03974		-2.30959	0.02091
6	rs6937318	32024832	T	C		0.00378	0.8372	0.06138		0.0002717	0.863	0.04048		-0.4128	0.67975
6	rs2072628	32025326	T	C		0.04597	1.189	0.08666		0.8099	1.015	0.06267		1.47947	0.13901
6	rs2066982	32025870	T	C		0.05001	1.185	0.08661		0.8186	1.014	0.06258		1.45845	0.14472
6	rs1009382	32026107	C	T		0.1053	0.8934	0.0696		0.005791	0.8809	0.04595		0.16895	0.86584
6	rs2269429	32029183	T	C		0.06481	1.175	0.08735		0.7695	1.019	0.06305		1.32228	0.18608
6	rs204886	32029415	T	C		0.005723	0.8441	0.06132		0.0002487	0.8622	0.04049		-0.28873	0.77279
6	rs2239690	32029849	A	G		0.04335	1.191	0.08668		0.7352	1.021	0.06274		1.43931	0.15006
6	rs2239689	32030284	A	G		0.7578	1.019	0.06023		2.709e-06	1.205	0.03976		-2.3231	0.02017
6	rs28361052	32032205	C	G		0.7578	1.019	0.06023		2.835e-06	1.205	0.03975		-2.32327	0.02016
6	rs35066946	32032306	T	C		0.04028	1.195	0.08674		0.7262	1.022	0.06272		1.46099	0.14402
6	rs9469079	32032421	T	C		0.0003153	1.321	0.07722		0.6102	1.029	0.05603		2.6183	0.00884
6	rs204883	32032743	A	G		0.1401	1.09	0.05838		4.783e-06	1.197	0.03923		-1.33133	0.18308
6	rs7766862	32033007	A	G		0.7578	1.019	0.06023		2.556e-06	1.206	0.03976		-2.33459	0.01956
6	rs9469080	32035427	C	T		0.04382	1.191	0.08665		0.7386	1.021	0.06271		1.43987	0.1499
6	rs9469081	32035603	T	C		0.04477	1.19	0.08665		0.7423	1.021	0.06269		1.43217	0.15209
6	rs3749962	32036357	A	G		0.04357	1.191	0.08665		0.7386	1.021	0.06271		1.43987	0.1499
6	rs2071295	32038700	T	C		0.7311	1.021	0.0603		2.016e-06	1.208	0.03976		-2.32849	0.01989
6	rs9469082	32040931	G	A		0.0473	1.188	0.08668		0.8197	1.014	0.06261		1.48108	0.13858
6	rs199581479	32045872	I	D		0.03522	1.216	0.09296		0.5071	0.954	0.07104		2.07406	0.03807
6	rs204877	32047436	G	C		0.04292	1.192	0.0867		0.7134	1.023	0.06275		1.42857	0.15313
6	rs185819	32050067	T	C		0.005968	0.845	0.06123		1.19e-06	0.8208	0.04065		0.39536	0.69258
6	rs17207951	32050653	T	C		0.7745	1.017	0.06025		2.117e-06	1.207	0.03973		-2.37329	0.01763
6	rs169496	32052983	T	C		0.04802	1.187	0.08671		0.7315	1.022	0.06269		1.39878	0.16188
6	rs204900	32056580	C	A		0.05132	1.184	0.08667		0.7473	1.02	0.06264		1.39424	0.16324
6	rs204899	32057627	T	C		0.07079	1.172	0.08766		0.6304	1.031	0.06322		1.18601	0.23562
6	rs17201588	32057972	A	T		0.7442	1.02	0.0602		2.9e-06	1.204	0.03974		-2.29915	0.0215
6	rs204897	32060213	C	G		0.05185	1.184	0.08689		0.7769	1.018	0.06284		1.40871	0.15892
6	rs2071293	32062687	A	G		0.4697	0.9566	0.06138		0.0001076	1.169	0.04032		-2.73043	0.00633
6	rs41270458	32063896	A	G		0.1006	1.262	0.1417		0.7831	0.9657	0.1268		1.40731	0.15934
6	rs204896	32064098	T	C		0.06544	1.175	0.08734		0.9219	1.006	0.06337		1.43907	0.15013
6	rs17421624	32066177	C	T		0.4247	0.9522	0.0614		9.287e-05	1.171	0.04029		-2.81647	0.00486
6	rs41268896	32070069	A	G		0.6995	1.023	0.06008		5.007e-06	1.198	0.03966		-2.19356	0.02827
6	rs138908534	32070347	D	I		0.1861	1.08	0.05851		1.378e-05	1.185	0.03912		-1.31824	0.18742
6	rs200907219	32070602	D	I		0.00253	1.494	0.133		0.9576	1.006	0.12		2.2077	0.02726
6	rs4711286	32071637	C	T		0.1361	1.091	0.05838		8.51e-06	1.19	0.03913		-1.23588	0.2165
6	rs439844	32072940	T	C		0.02525	1.213	0.0862		0.9078	1.007	0.063		1.74323	0.08129
6	rs55740958	32073700	T	C		0.02476	1.238	0.09517		0.7565	1.022	0.07003		1.62269	0.10465
6	rs429150	32075563	C	T		0.00121	1.21	0.05889		0.1051	1.065	0.03894		1.80801	0.0706
6	rs2269426	32076499	A	G		0.09511	1.103	0.05876		0.0009577	1.139	0.03932		-0.45426	0.64964
6	rs411337	32077380	T	C		0.009276	1.278	0.09416		0.6552	1.031	0.06905		1.83931	0.06587
6	rs114775987	32077690	A	G		0.008912	1.436	0.1383		0.7314	0.9576	0.1262		2.16417	0.03045
6	rs9469084	32080383	T	C		0.01211	1.267	0.09435		0.6406	1.033	0.06904		1.74648	0.08073
6	rs8283	32083300	G	A		0.0009414	1.258	0.06936		0.9467	1.003	0.04937		2.66076	0.0078
6	rs62402720	32085317	G	C		0.0152	1.402	0.1393		0.7446	0.9597	0.1263		2.01579	0.04382
6	rs62402721	32087258	T	C		0.01025	1.425	0.1381		0.8619	0.9785	0.125		2.01807	0.04358
6	rs113023346	32088105	A	G		0.0118	1.419	0.139		0.839	0.9748	0.1258		2.00281	0.0452
6	rs204888	32089142	T	G		0.01234	1.266	0.09435		0.5968	1.037	0.06895		1.70745	0.08774
6	rs204893	32094593	C	T		2.98e-05	1.286	0.06023		1.405e-05	1.188	0.03957		1.09991	0.27137
6	rs35580488	32097421	C	G		0.1708	1.275	0.1774		0.8504	1.032	0.1651		0.87252	0.38292
6	rs169494	32097876	A	G		0.02682	1.234	0.09486		0.5064	1.047	0.06917		1.39975	0.16159
6	rs71565309	32103667	A	G		0.01082	1.305	0.1044		0.1788	1.112	0.07908		1.22199	0.22171
6	rs3096698	32107139	T	C		0.002193	0.8186	0.06536		0.001628	0.8749	0.04243		-0.85357	0.39334
6	rs432953	32124543	A	T		0.1823	1.139	0.09734		0.3673	0.9386	0.07028		1.61183	0.107
6	rs9267812	32128394	T	C		0.009765	1.22	0.07695		0.7247	1.02	0.0551		1.89183	0.05851
6	rs112092191	32130089	T	C		0.04346	1.315	0.1356		0.6816	0.953	0.1173		1.7958	0.07253
6	rs76230335	32131667	A	G		0.03575	1.337	0.1383		0.6892	0.9516	0.1242		1.82932	0.06735
6	rs74420725	32140200	D	I		0.04716	1.311	0.1364		0.7331	0.9604	0.1184		1.72293	0.0849
6	rs408359	32141883	A	G		0.1535	1.154	0.1003		0.3179	0.929	0.07377		1.74191	0.08152
6	rs184003	32150296	A	C		0.1826	1.142	0.09983		0.3433	0.933	0.07314		1.63331	0.1024
6	rs2071292	32155948	G	A		0.2321	1.209	0.1588		0.2565	0.8548	0.1383		1.64631	0.0997
6	rs35278224	32164665	D	I		0.02077	1.306	0.1153		0.8038	0.9773	0.09262		1.9604	0.04995
6	rs8192577	32164952	A	G		0.2134	1.266	0.1895		0.903	1.022	0.1753		0.82937	0.40689
6	rs8192576	32165300	G	A		0.6018	1.098	0.1795		0.866	1.027	0.1551		0.28179	0.7781
6	rs140671051	32168017	C	T		0.3799	1.155	0.1637		0.4366	0.897	0.1398		1.17433	0.24026
6	rs141048173	32175458	G	A		0.4786	1.125	0.1656		0.5044	0.91	0.1412		0.97458	0.32977
6	rs75814414	32179094	A	G		0.3915	1.151	0.1638		0.3978	0.8878	0.1407		1.20241	0.2292
6	rs80074882	32184329	G	A		0.2372	1.188	0.1459		0.4529	0.9163	0.1165		1.39087	0.16427
6	rs78718262	32184410	G	C		0.4543	1.131	0.1648		0.3949	0.8872	0.1406		1.12076	0.26239
6	rs379464	32186348	T	C		0.02145	1.306	0.1162		0.4104	0.9248	0.09492		2.30035	0.02143
6	rs8192590	32187783	G	C		0.4569	1.131	0.1649		0.3278	0.8706	0.1416		1.20391	0.22862
6	rs8192587	32188713	G	C		0.01004	1.435	0.1404		0.9794	0.9968	0.1243		1.94313	0.052
6	rs8192584	32189192	A	G		0.009432	1.417	0.1342		0.8331	0.9758	0.1165		2.09911	0.03581
6	rs8192569	32190484	A	G		0.02366	1.237	0.09384		0.9284	1.006	0.0703		1.76293	0.07791
6	rs16869875	32192217	T	C		0.2715	1.178	0.1489		0.262	1.144	0.1201		0.1531	0.87832
6	rs17201812	32194825	A	T		0.294	1.17	0.1497		0.2785	1.141	0.1217		0.13009	0.89649
6	rs17208188	32195005	T	C		0.2419	1.188	0.1474		0.328	1.125	0.1207		0.28601	0.77487
6	rs151234476	32195638	C	G		0.9646	0.9919	0.1824		0.6539	1.072	0.1559		-0.32365	0.7462
6	rs76161886	32200235	A	G		0.2511	1.189	0.1505		0.429	1.103	0.1245		0.38439	0.70069
6	rs62404591	32202920	C	G		0.003289	1.533	0.1453		0.4067	1.117	0.1332		1.60607	0.10826
6	rs200638469	32202933	I	D		0.2713	1.18	0.1503		0.2429	1.152	0.121		0.12446	0.90095
6	rs188061229	32202934	T	C		0.2713	1.18	0.1503		0.2429	1.152	0.121		0.12446	0.90095
6	rs62404592	32203004	A	C		0.003289	1.533	0.1453		0.4029	1.118	0.1332		1.60153	0.10926
6	rs148156763	32204098	T	C		0.3479	1.193	0.1882		0.5472	1.11	0.1739		0.28142	0.77839
6	rs140885842	32205812	D	I		0.2669	1.182	0.1503		0.2692	1.144	0.1218		0.16891	0.86587
6	rs62404593	32206987	T	C		0.00075	1.65	0.1485		0.5482	1.087	0.1386		2.0546	0.03992
6	rs9267951	32212655	T	C		0.4642	0.9523	0.0667		0.1351	1.07	0.04517		-1.44662	0.148
6	rs114744123	32212694	A	G		0.0002189	1.261	0.06282		0.001538	1.139	0.04111		1.35535	0.1753
6	rs115079551	32212699	T	C		0.07164	0.8301	0.1034		0.1118	0.9037	0.0637		-0.6995	0.48424
6	rs9281692	32212705	I	D		0.0001072	1.275	0.06276		0.00184	1.137	0.04122		1.52562	0.1271
6	rs10456405	32212867	G	T		0.0001537	1.303	0.06989		0.007614	1.137	0.04804		1.60687	0.10808
6	rs9267954	32213052	T	A		0.9092	1.008	0.06658		0.02246	1.109	0.04537		-1.1852	0.23594
6	rs9267955	32213150	A	G		0.06112	0.8236	0.1037		0.1316	0.9084	0.06369		-0.80528	0.42066
6	rs9267956	32213638	G	A		0.3374	1.06	0.06047		0.0006055	1.149	0.04053		-1.10752	0.26807
6	rs440169	32213788	A	G		0.2438	1.071	0.0591		0.000207	1.158	0.03963		-1.09759	0.27238
6	rs450124	32213809	C	T		0.2137	1.076	0.05927		0.0002152	1.158	0.03968		-1.02969	0.30316
6	rs115441542	32213810	C	G		0.3621	1.056	0.05947		0.0007729	1.144	0.03991		-1.1176	0.26374
6	rs412492	32213831	T	A		0.2183	1.076	0.05926		0.000233	1.157	0.03968		-1.0177	0.30882
6	rs397379	32214059	C	G		0.2365	1.073	0.0593		0.0002274	1.158	0.0397		-1.06829	0.28539
6	rs547153	32214193	A	G		0.2671	1.068	0.05916		0.0002127	1.158	0.03965		-1.13604	0.25594
6	rs693294	32214431	G	A		0.2365	1.073	0.0593		0.0002297	1.157	0.0397		-1.05619	0.29088
6	rs9267958	32214616	C	A		0.2671	1.068	0.05916		0.0002127	1.158	0.03965		-1.13604	0.25594
6	rs563412	32215063	A	G		0.2389	1.072	0.05931		0.0002376	1.157	0.0397		-1.06913	0.28501
6	rs405875	32215188	C	T		0.2307	1.074	0.0593		0.0002763	1.155	0.0397		-1.01889	0.30826
6	rs410283	32215198	T	G		0.2285	1.074	0.05929		0.0002788	1.155	0.0397		-1.01901	0.3082
6	rs2515892	32215252	T	G		0.2285	1.074	0.05929		0.0002788	1.155	0.0397		-1.01901	0.3082
6	rs400139	32215292	A	C		0.2285	1.074	0.05929		0.0002788	1.155	0.0397		-1.01901	0.3082
6	rs399897	32215314	T	C		0.2336	1.073	0.05929		0.0002899	1.155	0.03969		-1.03214	0.302
6	rs1559876	32215769	C	G		0.3243	1.061	0.06048		0.0005603	1.15	0.04054		-1.1063	0.2686
6	rs2894239	32215796	G	T		0.2568	1.069	0.05915		0.0002551	1.156	0.03965		-1.09875	0.27188
6	rs2395110	32215876	A	G		0.227	1.074	0.05929		0.000283	1.155	0.0397		-1.01901	0.3082
6	rs2395111	32215964	C	T		0.2285	1.074	0.05929		0.0002846	1.155	0.0397		-1.01901	0.3082
6	rs6914780	32216529	A	T		0.07233	1.196	0.09977		0.5031	0.9476	0.08043		1.81663	0.06927
6	rs3115576	32216850	A	T		0.2599	1.069	0.05914		0.0002501	1.156	0.03965		-1.09888	0.27182
6	rs3115575	32216891	G	T		0.2599	1.069	0.05914		0.0002482	1.156	0.03965		-1.09888	0.27182
6	rs113718114	32216895	C	T		0.0001052	1.789	0.15		0.5631	1.084	0.1393		2.44741	0.01439
6	rs3130310	32216911	G	C		0.2584	1.069	0.05914		0.0002448	1.157	0.03965		-1.11103	0.26656
6	rs6457508	32216963	T	C		0.2568	1.069	0.05915		0.0002463	1.156	0.03965		-1.09875	0.27188
6	rs6457509	32217018	C	G		0.2543	1.07	0.05915		0.0002346	1.157	0.03964		-1.09785	0.27227
6	rs6457510	32217046	T	C		0.2504	1.07	0.05912		0.000222	1.158	0.03964		-1.11037	0.26684
6	rs9267970	32217160	G	A		0.2559	1.069	0.05913		0.0002296	1.157	0.03964		-1.11124	0.26646
6	rs9267971	32217185	C	T		0.2568	1.069	0.05915		0.0002429	1.157	0.03965		-1.1109	0.26661
6	rs3130311	32217367	G	A		0.2584	1.069	0.05914		0.0002427	1.157	0.03965		-1.11103	0.26656
6	rs3130312	32217436	G	A		0.2568	1.069	0.05915		0.0002445	1.157	0.03965		-1.1109	0.26661
6	rs3130313	32217453	G	A		0.2568	1.069	0.05915		0.0002445	1.157	0.03965		-1.1109	0.26661
6	rs2395112	32217594	T	C		0.2568	1.069	0.05915		0.0002405	1.157	0.03965		-1.1109	0.26661
6	rs2894240	32217846	A	G		0.2595	1.069	0.05914		0.0002459	1.156	0.03965		-1.09888	0.27182
6	6:32218051:I	32218051	I	D		0.268	1.068	0.0593		0.0002479	1.157	0.03968		-1.12181	0.26194
6	rs151046138	32218053	I	D		0.2671	1.068	0.0593		0.0002426	1.157	0.03968		-1.12181	0.26194
6	rs138453630	32218119	T	C		0.3808	1.055	0.06058		0.0007087	1.147	0.04059		-1.14657	0.25156
6	6:32218120	32218120	A	G		0.01794	0.7507	0.1212		0.04486	0.8597	0.07539		-0.94986	0.34218
6	rs143068344	32218198	G	A		0.3248	1.061	0.06048		0.0005522	1.15	0.04056		-1.10613	0.26867
6	6:32218325	32218325	T	G		0.3249	1.061	0.06049		0.0006785	1.148	0.04056		-1.08211	0.27921
6	6:32218655	32218655	A	G		0.000311	1.722	0.1507		0.4777	1.104	0.1394		2.16549	0.03035
6	rs3115573	32218843	G	A		0.2568	1.069	0.05915		0.0002532	1.156	0.03966		-1.09867	0.27191
6	rs3096701	32219159	T	C		0.2554	1.07	0.05914		0.0002567	1.156	0.03966		-1.08567	0.27763
6	6:32219898	32219898	A	G		0.01675	0.7485	0.1211		0.04544	0.8604	0.07515		-0.97757	0.32829
6	rs9267992	32220397	G	A		0.06657	0.8273	0.1034		0.1419	0.9107	0.06372		-0.79078	0.42907
6	rs3130315	32220685	A	G		0.2568	1.069	0.05915		0.0002532	1.156	0.03966		-1.09867	0.27191
6	rs3130317	32221413	A	T		0.2858	1.065	0.05914		0.0002885	1.155	0.03966		-1.13929	0.25458
6	rs9267996	32221934	G	A		0.3229	1.062	0.06049		0.0004915	1.152	0.04054		-1.1171	0.26395
6	rs62404604	32222059	T	G		0.0005568	1.683	0.1508		0.4313	1.116	0.1399		1.99721	0.0458
6	rs3115570	32222706	G	A		0.3039	1.063	0.05919		0.0002985	1.154	0.03968		-1.15267	0.24905
6	rs9268000	32223531	C	A		0.7706	0.9824	0.06077		0.0007366	1.146	0.04034		-2.11178	0.03471
6	rs28895018	32224378	C	T		0.08881	1.19	0.1022		0.2861	0.9141	0.08422		1.99175	0.0464
6	rs143837992	32225341	T	A		0.0001194	1.78	0.1498		0.4523	1.111	0.1406		2.29428	0.02177
6	rs9268026	32226481	G	A		0.01729	0.7495	0.1212		0.02902	0.8479	0.0756		-0.86357	0.38783
6	rs147193449	32227488	G	A		0.1902	1.083	0.06088		0.0007566	1.147	0.04082		-0.7833	0.43345
6	rs144338179	32227912	D	I		0.236	1.075	0.06095		0.0009163	1.145	0.04084		-0.85983	0.38988
6	rs9268045	32229655	T	C		0.1914	1.083	0.06088		0.0008044	1.147	0.04083		-0.78324	0.43348
6	rs146576271	32229989	D	I		0.01784	0.7499	0.1215		0.02583	0.8446	0.07579		-0.83047	0.40627
6	rs3132971	32230256	G	T		0.01676	0.7483	0.1212		0.0276	0.8466	0.0756		-0.86404	0.38756
6	rs4959091	32231014	A	G		0.1951	1.082	0.06088		0.0009432	1.145	0.04083		-0.77204	0.44009
6	rs62402977	32231102	T	C		9.508e-05	1.804	0.1512		0.4634	1.108	0.1404		2.36243	0.01816
6	rs2395114	32233547	G	A		0.2141	1.079	0.06093		0.0008899	1.145	0.04084		-0.8094	0.41829
6	rs9268082	32234953	T	G		0.2149	1.078	0.06088		0.0007794	1.147	0.0408		-0.84656	0.39724
6	rs9268086	32238266	T	C		0.2336	1.075	0.06092		0.0007848	1.147	0.0408		-0.88419	0.37659
6	rs2395115	32238802	C	T		0.2336	1.075	0.06092		0.0007848	1.147	0.0408		-0.88419	0.37659
6	rs2022539	32239558	C	A		0.2374	1.075	0.06094		0.0008749	1.146	0.04084		-0.87183	0.3833
6	rs3115556	32240072	A	T		0.01667	0.7482	0.1212		0.02641	0.845	0.07586		-0.85091	0.39482
6	rs4713515	32240875	A	G		0.5594	0.9637	0.06336		0.006375	0.8908	0.04238		1.03192	0.30211
6	rs113498355	32241969	C	T		8.099e-05	1.811	0.1507		0.4182	1.12	0.14		2.33623	0.01948
6	rs28732185	32244183	A	C		0.07916	1.196	0.1022		0.3217	0.9201	0.08402		1.98223	0.04745
6	rs9268104	32246919	A	G		0.06765	0.8274	0.1037		0.1169	0.9046	0.06392		-0.73228	0.464
6	rs9268113	32248166	C	G		0.3094	1.064	0.06086		0.000674	1.149	0.04076		-1.04926	0.29406
6	rs9268115	32248364	T	C		0.3006	1.065	0.0609		0.0009846	1.144	0.04087		-0.97564	0.32924
6	rs9268118	32249987	T	C		0.04651	0.8093	0.1063		0.08266	0.8927	0.06538		-0.78592	0.43191
6	rs62402999	32251835	G	T		7.235e-05	1.82	0.151		0.415	1.121	0.1399		2.35425	0.01856
6	rs76036733	32252132	G	A		0.01874	0.752	0.1213		0.02841	0.8467	0.0759		-0.82892	0.40715
6	rs7454557	32252274	G	A		0.2556	1.072	0.06092		0.0009631	1.144	0.04082		-0.88645	0.37537
6	rs9268129	32254225	C	G		0.2441	1.074	0.06089		0.0006147	1.15	0.0407		-0.93353	0.35054
6	rs191412020	32254259	A	T		0.6644	1.049	0.1113		0.1064	0.8616	0.09226		1.36132	0.17341
6	6:32254654	32254654	G	A		0.2359	1.075	0.06093		0.0009263	1.145	0.04084		-0.86003	0.38977
6	rs28732186	32255417	A	G		0.08303	1.194	0.1021		0.3212	0.9202	0.08389		1.97114	0.04871
6	rs9268141	32256132	A	G		0.2619	1.071	0.06089		0.0006161	1.15	0.04072		-0.97158	0.33126
6	rs9268144	32257199	C	T		0.02033	0.7544	0.1215		0.02744	0.8459	0.07591		-0.79907	0.42425
6	rs4713518	32257337	G	A		0.2464	1.073	0.06091		0.0008332	1.146	0.04081		-0.89773	0.36933
6	rs138712958	32258130	D	I		0.02233	0.7587	0.1209		0.02312	0.8419	0.07576		-0.72931	0.46581
6	rs482194	32260559	G	A		0.2974	1.066	0.0609		0.0007756	1.147	0.0408		-0.99908	0.31776
6	rs7775397	32261252	G	T		0.01802	0.7503	0.1215		0.02564	0.8444	0.07579		-0.82509	0.40932
6	rs560505	32261771	G	A		0.3057	1.064	0.06089		0.0004924	1.152	0.0407		-1.08498	0.27793
6	rs9268152	32263663	T	C		0.01917	0.7524	0.1215		0.0268	0.8455	0.07579		-0.81466	0.41527
6	rs518374	32265710	C	A		0.2956	1.066	0.06091		0.000763	1.147	0.04079		-0.99904	0.31777
6	rs6906662	32266506	A	G		0.09137	1.188	0.1022		0.2885	0.9145	0.08418		1.97612	0.04814
6	rs565571	32266535	A	G		0.2622	1.071	0.0609		0.0005953	1.15	0.0407		-0.97162	0.33124
6	rs537757	32268501	T	A		0.2428	1.074	0.06095		0.0008245	1.146	0.04083		-0.88448	0.37643
6	rs533876	32268980	G	A		0.2428	1.074	0.06095		0.0007204	1.148	0.04081		-0.90839	0.36367
6	rs9268158	32269457	T	C		0.01989	0.7537	0.1214		0.02459	0.8431	0.07592		-0.78284	0.43372
6	rs477005	32270500	G	A		0.2415	1.074	0.06091		0.0005577	1.151	0.04069		-0.94526	0.34453
6	rs144936508	32271088	T	C		0.0086	1.53	0.1619		0.5315	1.105	0.1594		1.43232	0.15205
6	rs116729028	32271884	C	T		0.0001936	1.758	0.1514		0.5152	1.095	0.1401		2.29509	0.02173
6	rs544358	32273158	C	G		0.2287	1.076	0.06093		0.0007929	1.147	0.04081		-0.87134	0.38357
6	rs9268177	32274882	A	C		0.01971	0.7534	0.1214		0.02429	0.8428	0.07591		-0.78317	0.43353
6	rs480085	32275555	T	G		0.2255	1.077	0.06093		0.0008357	1.146	0.04082		-0.84672	0.39715
6	rs9268178	32275621	T	C		0.01937	0.7529	0.1214		0.02429	0.8428	0.07591		-0.7878	0.43081
6	rs148136830	32276169	G	A		0.1669	1.088	0.06117		0.0006158	1.151	0.04105		-0.76411	0.4448
6	rs1265776	32276502	G	A		0.2255	1.077	0.06093		0.0008357	1.146	0.04082		-0.84672	0.39715
6	rs113361661	32276907	D	I		0.08881	1.19	0.1022		0.2894	0.9147	0.0842		1.98699	0.04692
6	rs502626	32278266	G	A		0.2299	1.076	0.06095		0.000817	1.146	0.04082		-0.85919	0.39024
6	rs28732188	32279532	A	C		0.0933	1.187	0.1022		0.2903	0.915	0.08402		1.96715	0.04917
6	rs9268208	32280591	C	T		0.02325	0.7578	0.1222		0.01389	0.8278	0.0768		-0.61215	0.54044
6	rs547261	32282033	A	G		0.234	1.075	0.06091		0.0009175	1.145	0.04081		-0.86042	0.38956
6	rs9268219	32284108	G	T		0.01203	0.7315	0.1245		0.009727	0.8168	0.07827		-0.75002	0.45324
6	rs495140	32284423	T	A		0.245	1.073	0.0609		0.0007127	1.148	0.04081		-0.92161	0.35673
6	rs567828	32284950	A	T		0.245	1.073	0.0609		0.0007127	1.148	0.04081		-0.92161	0.35673
6	rs116667074	32285362	T	C		0.01961	0.7533	0.1214		0.02978	0.8482	0.07575		-0.82919	0.407
6	rs531094	32286102	A	T		0.2623	1.071	0.06091		0.0008514	1.146	0.04081		-0.92317	0.35592
6	rs28732189	32286450	G	T		0.1025	1.181	0.1021		0.2585	0.9093	0.08418		1.97571	0.04819
6	rs557539	32286680	A	G		0.2437	1.074	0.06109		0.000994	1.144	0.04088		-0.85899	0.39035
6	rs560324	32286984	G	T		0.2274	1.077	0.06111		0.001062	1.143	0.04089		-0.8089	0.41857
6	rs35183283	32287114	I	D		0.1826	0.9154	0.06634		0.0008062	0.8621	0.04427		0.75218	0.45194
6	rs141556256	32287118	I	D		0.1826	0.9154	0.06634		0.0008062	0.8621	0.04427		0.75218	0.45194
6	rs2746115	32287329	T	C		0.1877	1.083	0.06085		0.001731	1.136	0.04074		-0.65245	0.51411
6	rs575765	32288041	C	T		0.2361	1.075	0.06094		0.0008263	1.146	0.04084		-0.87183	0.3833
6	rs574710	32288190	C	T		0.2274	1.077	0.06111		0.001118	1.143	0.0409		-0.80884	0.41861
6	rs539703	32288462	C	A		0.2418	1.074	0.06091		0.0008866	1.145	0.04085		-0.87285	0.38275
6	rs540639	32288564	G	T		0.226	1.077	0.0611		0.001118	1.143	0.0409		-0.80893	0.41856
6	rs542525	32288805	C	T		0.226	1.077	0.0611		0.001107	1.143	0.0409		-0.80893	0.41856
6	rs544100	32288932	A	T		0.2347	1.075	0.06094		0.0008866	1.145	0.04085		-0.85987	0.38986
6	rs7751715	32288952	A	G		0.02039	0.7547	0.1214		0.02379	0.842	0.07606		-0.76407	0.44483
6	rs546857	32289240	T	C		0.2467	1.073	0.06088		0.0006841	1.148	0.04073		-0.92238	0.35633
6	rs547077	32289318	C	T		0.2279	1.076	0.06111		0.001111	1.143	0.04091		-0.82141	0.41141
6	rs572730	32289764	T	C		0.2425	1.074	0.06091		0.0008927	1.145	0.04084		-0.87291	0.38271
6	rs75117278	32289996	G	A		0.2808	1.172	0.1473		0.4376	1.097	0.1189		0.34935	0.72682
6	rs9268235	32290208	T	C		0.01772	0.7497	0.1215		0.02227	0.8406	0.07596		-0.79868	0.42448
6	rs201376493	32290693	I	D		0.2375	1.075	0.06095		0.000895	1.145	0.04085		-0.85977	0.38992
6	rs487649	32290748	G	A		0.2513	1.072	0.06092		0.001079	1.143	0.04082		-0.87453	0.38183
6	rs485774	32290954	G	A		0.249	1.073	0.06091		0.0009358	1.145	0.04082		-0.88575	0.37575
6	rs3038470	32291270	D	I		0.2375	1.075	0.06095		0.000895	1.145	0.04085		-0.85977	0.38992
6	rs523627	32291837	T	G		0.2513	1.072	0.06092		0.0009264	1.145	0.04082		-0.89837	0.36899
6	rs525607	32292084	T	C		0.2288	1.076	0.06111		0.001094	1.143	0.04091		-0.82141	0.41141
6	rs11383449	32292560	D	I		0.2311	1.076	0.06106		0.0006697	1.149	0.04089		-0.89324	0.37173
6	rs552339	32292715	A	G		0.2375	1.075	0.06095		0.000895	1.145	0.04085		-0.85977	0.38992
6	rs533885	32293152	G	A		0.2532	1.072	0.06097		0.001316	1.14	0.04086		-0.83796	0.40205
6	rs510181	32293434	C	A		0.225	1.077	0.06111		0.001048	1.143	0.04091		-0.80878	0.41864
6	rs471081	32293598	T	A		0.2175	1.078	0.0611		0.001221	1.141	0.04089		-0.77255	0.43979
6	rs471964	32293671	A	G		0.2154	1.078	0.0608		0.0008907	1.145	0.04075		-0.82381	0.41005
6	rs149201350	32294017	C	T		0.2938	1.066	0.06091		0.001251	1.141	0.04094		-0.92644	0.35422
6	rs501545	32294566	A	G		0.2395	1.074	0.06097		0.001004	1.144	0.04083		-0.86048	0.38952
6	rs476885	32294712	G	A		0.2369	1.075	0.06095		0.0009483	1.144	0.04082		-0.84805	0.39641
6	rs62403044	32294832	T	A		0.0002053	1.743	0.1496		0.7239	1.051	0.1406		2.46402	0.01374
6	rs504203	32294843	C	T		0.2395	1.074	0.06097		0.001019	1.144	0.04084		-0.86041	0.38956
6	rs505274	32294992	A	G		0.2369	1.075	0.06095		0.0009483	1.144	0.04082		-0.84805	0.39641
6	rs508805	32295350	A	G		0.2369	1.075	0.06095		0.0008255	1.146	0.04082		-0.87186	0.38328
6	rs524578	32295357	A	G		0.2321	1.076	0.06112		0.001099	1.143	0.0409		-0.82138	0.41143
6	6:32295419	32295419	A	C		0.04257	0.8054	0.1067		0.05917	0.8833	0.06574		-0.73668	0.46131
6	rs4424116	32295553	C	G		0.2385	1.074	0.06095		0.0008395	1.146	0.04082		-0.88455	0.3764
6	rs4392743	32295652	C	T		0.0204	0.7546	0.1214		0.04083	0.8567	0.07565		-0.88715	0.375
6	rs6913605	32295694	G	A		0.2449	1.073	0.06078		0.0004732	1.153	0.04077		-0.98253	0.32584
6	rs116650845	32295744	T	A		0.3777	0.9439	0.06543		0.002348	0.8755	0.04371		0.956	0.33907
6	rs6457542	32295828	G	A		0.261	1.071	0.06091		0.0007467	1.148	0.04086		-0.94659	0.34385
6	rs6457543	32296029	G	T		0.2474	1.073	0.0609		0.0006593	1.149	0.04069		-0.93434	0.35013
6	rs6457544	32296057	T	C		0.2499	1.073	0.06091		0.0006882	1.148	0.0407		-0.92228	0.35638
6	rs12528615	32296316	T	C		0.2188	1.078	0.06095		0.0009107	1.145	0.04084		-0.82185	0.41116
6	rs10947252	32296375	A	G		0.2165	1.078	0.06093		0.0008458	1.146	0.04083		-0.834	0.40428
6	rs10947253	32296555	C	G		0.2165	1.078	0.06093		0.0008458	1.146	0.04083		-0.834	0.40428
6	rs9348880	32296780	T	C		0.2083	1.08	0.0611		0.001043	1.143	0.04089		-0.77115	0.44062
6	rs9348881	32296842	G	C		0.2127	1.079	0.0611		0.001134	1.142	0.0409		-0.77179	0.44024
6	rs28381642	32297015	D	I		0.2203	1.078	0.06096		0.0007991	1.147	0.04085		-0.84548	0.39784
6	rs9394086	32297124	T	A		0.2188	1.078	0.06095		0.0008881	1.145	0.04085		-0.82179	0.4112
6	rs9368711	32297156	C	T		0.2145	1.079	0.06093		0.000818	1.146	0.04084		-0.8213	0.41148
6	rs17208363	32297209	A	G		0.1186	1.173	0.1021		0.2859	0.9141	0.08412		1.8851	0.05942
6	rs9368712	32297328	A	G		0.2165	1.078	0.06093		0.0008458	1.146	0.04083		-0.834	0.40428
6	rs9368713	32297337	C	T		0.2203	1.078	0.06096		0.0007724	1.147	0.04085		-0.84548	0.39784
6	rs9380289	32297417	A	G		0.2203	1.078	0.06096		0.0007991	1.147	0.04085		-0.84548	0.39784
6	rs146253974	32297641	D	I		0.2152	1.078	0.06095		0.0007406	1.148	0.04086		-0.85738	0.39123
6	rs9296021	32297690	T	C		0.2203	1.078	0.06096		0.0007991	1.147	0.04085		-0.84548	0.39784
6	rs199667864	32297793	D	I		0.2203	1.078	0.06096		0.0007331	1.148	0.04085		-0.85735	0.39125
6	rs34296697	32297798	D	I		0.2203	1.078	0.06096		0.0007331	1.148	0.04085		-0.85735	0.39125
6	rs9296022	32297955	A	G		0.2145	1.079	0.06093		0.0008503	1.146	0.04083		-0.82136	0.41144
6	rs9405090	32298372	G	A		0.2217	1.077	0.06095		0.0008192	1.146	0.04085		-0.84633	0.39737
6	rs9296023	32298648	G	A		0.2208	1.077	0.06095		0.0008055	1.147	0.04084		-0.85829	0.39073
6	rs201784252	32298978	I	D		0.3263	1.062	0.06096		0.000496	1.153	0.04081		-1.12069	0.26242
6	rs28381584	32298979	I	D		0.3263	1.062	0.06096		0.000496	1.153	0.04081		-1.12069	0.26242
6	rs742582	32299715	A	G		0.2217	1.077	0.06095		0.0008069	1.147	0.04085		-0.85822	0.39077
6	rs910052	32299873	T	G		0.2391	1.074	0.06093		0.0007288	1.148	0.04083		-0.90846	0.36364
6	rs1076711	32300374	G	T		0.2864	1.067	0.06085		0.0007728	1.147	0.04076		-0.98715	0.32357
6	rs761190	32300470	G	T		0.2383	1.074	0.06093		0.0007221	1.148	0.04083		-0.90846	0.36364
6	rs111377924	32300824	T	C		0.0002054	1.747	0.1502		0.5876	1.079	0.141		2.33901	0.01933
6	rs9394087	32300848	C	T		0.2273	1.077	0.06106		0.0008824	1.146	0.04088		-0.84509	0.39806
6	rs9366793	32301289	C	T		0.2097	1.08	0.06109		0.0009786	1.144	0.04091		-0.78302	0.43362
6	rs9348882	32301322	T	C		0.2158	1.078	0.06093		0.0007921	1.147	0.04084		-0.84583	0.39765
6	rs36044579	32301369	D	I		0.236	1.075	0.06093		0.000778	1.147	0.04085		-0.88375	0.37683
6	rs9380290	32301452	G	C		0.2083	1.08	0.0611		0.0009786	1.144	0.04091		-0.78293	0.43367
6	rs9357140	32301514	A	G		0.2203	1.078	0.06096		0.0008001	1.147	0.04085		-0.84548	0.39784
6	rs9391777	32301804	C	G		0.2188	1.078	0.06095		0.0007946	1.147	0.04085		-0.84557	0.39779
6	rs1474729	32302045	C	A		0.2188	1.078	0.06095		0.0007997	1.147	0.04084		-0.84564	0.39776
6	rs1474728	32302067	T	C		0.2188	1.078	0.06095		0.0007997	1.147	0.04084		-0.84564	0.39776
6	rs71974903	32302103	D	I		0.01772	0.7497	0.1215		0.01831	0.8357	0.07608		-0.75754	0.44873
6	rs1265757	32302382	T	C		0.02059	0.7549	0.1214		0.02658	0.8451	0.07587		-0.78843	0.43045
6	rs9405091	32302539	G	A		0.2188	1.078	0.06095		0.0007946	1.147	0.04085		-0.84557	0.39779
6	rs9378257	32302541	G	T		0.2188	1.078	0.06095		0.0007997	1.147	0.04084		-0.84564	0.39776
6	rs62403046	32302546	T	C		0.0007802	1.664	0.1516		0.3913	1.128	0.1403		1.88216	0.05981
6	rs9405092	32302728	G	T		0.2188	1.078	0.06095		0.0007997	1.147	0.04084		-0.84564	0.39776
6	rs9405093	32302741	T	G		0.2188	1.078	0.06095		0.0007997	1.147	0.04084		-0.84564	0.39776
6	rs9378258	32302757	A	G		0.2188	1.078	0.06095		0.0007997	1.147	0.04084		-0.84564	0.39776
6	rs10807100	32303068	A	G		0.2203	1.078	0.06096		0.0008069	1.147	0.04084		-0.84554	0.39781
6	rs6929776	32303511	A	G		0.2326	1.076	0.06111		0.0009831	1.144	0.0409		-0.83336	0.40464
6	rs1265754	32303692	A	T		0.02059	0.7549	0.1214		0.02825	0.8466	0.07591		-0.8007	0.42331
6	rs6930681	32304031	A	G		0.2203	1.078	0.06096		0.0008069	1.147	0.04085		-0.84548	0.39784
6	rs9366794	32304222	G	C		0.2188	1.078	0.06095		0.0008069	1.147	0.04085		-0.84557	0.39779
6	rs60156503	32304466	A	T		0.0001812	1.757	0.1506		0.5852	1.08	0.141		2.35888	0.01833
6	rs70993817	32304750	D	I		0.2167	1.078	0.06094		0.0007484	1.148	0.04086		-0.85748	0.39118
6	rs12194915	32305029	A	T		0.2244	1.077	0.06095		0.0008766	1.146	0.04084		-0.8464	0.39733
6	rs113097589	32305102	I	D		0.0001016	1.802	0.1515		0.6609	1.064	0.1416		2.54067	0.01106
6	rs973037	32305125	T	C		0.2188	1.078	0.06095		0.0007568	1.148	0.04085		-0.85745	0.3912
6	rs2022535	32305142	T	C		0.2682	1.07	0.06094		0.0009483	1.145	0.04085		-0.92341	0.35579
6	rs973036	32305143	G	C		0.2682	1.07	0.06094		0.001046	1.143	0.04084		-0.89965	0.36831
6	rs926594	32305370	G	T		0.2203	1.078	0.06096		0.0008587	1.146	0.04085		-0.83359	0.40451
6	rs926593	32305544	G	A		0.02094	0.7555	0.1214		0.02726	0.8458	0.07587		-0.78866	0.43031
6	rs926591	32305690	A	C		0.2204	1.078	0.06094		0.0008388	1.146	0.04085		-0.83378	0.40441
6	rs9368715	32306022	A	G		0.2152	1.078	0.06093		0.0008413	1.146	0.04085		-0.83387	0.40435
6	rs9368716	32306090	A	G		0.431	1.053	0.06576		0.001923	1.146	0.04404		-1.06936	0.28491
6	rs3817982	32306262	C	T		0.2188	1.078	0.06095		0.0008388	1.146	0.04085		-0.83369	0.40446
6	rs28732192	32306480	T	A		0.1075	1.178	0.1019		0.2943	0.9157	0.08399		1.90745	0.05646
6	rs2022534	32307137	C	T		0.2188	1.078	0.06095		0.0009489	1.145	0.04085		-0.82179	0.4112
6	rs2022533	32307260	G	T		0.2104	1.08	0.06111		0.00101	1.144	0.04091		-0.78284	0.43372
6	rs1033500	32307382	A	G		0.2174	1.078	0.06094		0.0008368	1.146	0.04085		-0.83378	0.40441
6	rs1033498	32307869	C	T		0.2074	1.08	0.06094		0.0007857	1.147	0.04084		-0.82047	0.41195
6	rs1033497	32308062	G	A		0.2189	1.078	0.06094		0.0009489	1.145	0.04085		-0.82188	0.41114
6	rs1033496	32308106	C	G		0.2189	1.078	0.06094		0.0009489	1.145	0.04085		-0.82188	0.41114
6	rs2395144	32308345	G	T		0.2189	1.078	0.06094		0.0009357	1.145	0.04084		-0.82194	0.41111
6	rs4469285	32308642	A	G		0.2189	1.078	0.06094		0.0009357	1.145	0.04084		-0.82194	0.41111
6	rs7453102	32308690	G	A		0.2189	1.078	0.06094		0.0009357	1.145	0.04084		-0.82194	0.41111
6	rs2179579	32308734	G	A		0.2189	1.078	0.06094		0.0009357	1.145	0.04084		-0.82194	0.41111
6	rs2179578	32308770	A	G		0.2189	1.078	0.06094		0.0009357	1.145	0.04084		-0.82194	0.41111
6	rs2143468	32309003	T	A		0.1829	1.084	0.06088		0.001188	1.141	0.04082		-0.69916	0.48445
6	rs2143467	32309296	G	C		0.2036	1.081	0.06091		0.001108	1.142	0.04083		-0.74861	0.45409
6	rs2143466	32309323	T	C		0.0272	1.143	0.06061		0.0001896	1.164	0.04061		-0.24954	0.80294
6	rs2143465	32309352	C	T		0.2036	1.081	0.06091		0.001127	1.142	0.04083		-0.74861	0.45409
6	rs2143464	32309434	C	T		0.2036	1.081	0.06091		0.001127	1.142	0.04083		-0.74861	0.45409
6	rs9268256	32309864	T	C		0.2036	1.081	0.06091		0.001146	1.142	0.04082		-0.74867	0.45406
6	rs9268257	32310103	A	G		0.2036	1.081	0.06091		0.001103	1.143	0.04083		-0.76054	0.44693
6	rs9268258	32310684	A	G		0.203	1.081	0.06094		0.001097	1.143	0.04083		-0.76029	0.44708
6	rs9268259	32310803	A	G		0.2044	1.08	0.06093		0.001097	1.143	0.04083		-0.77299	0.43953
[truncated: 3,497 more rows]
